# Supplementary material for: Influence of adiposity and physical activity on the cardiometabolic association pattern of lipoprotein subclasses to aerobic fitness in prepubertal children
Source: PLoS One. 2021 Nov 18;16(11):e0259901. doi: 10.1371/journal.pone.0259901 (PMC8601570; doi:10.1371/journal.pone.0259901)
Supplement: S2 Table — Data for 841 children where 7 have replicated lipoprotein analysis (implied by sample label containing R). (XLSX) [file pone.0259901.s002.xlsx]

## Sheet: Adjusted age sex
	Andersen	TC	TG	CM	VLDL	LDL	HDL	CM-1	CM-2	VLDL-L1	VLDL-L2	VLDL_L3	VLDL-M	VLDL-S	LDL-L	LDL-M	LDL-S	LDL-VS	HDL-VL1	HDL-VL2	HDL-L	HDL-M	HDL-S	HDL-VS	VLDL-Size	LDL-Size	HDL-Size
2	0.52677	-0.25341	-0.70423	-0.39255	-0.87236	-0.08896	0.51546	-0.59857	-0.11996	-0.20896	-0.22503	-0.63242	-1.0092	-0.84451	-0.25105	-0.00112	-0.06068	-0.09358	0.21808	0.64201	0.53744	0.33158	-0.64288	-0.34529	-0.54545	-0.52007	0.76257
3	-1.87398	0.98267	0.91195	0.99272	0.69452	0.70315	0.97103	1.14384	0.77158	0.78223	0.64321	0.59189	0.37478	1.10796	0.86744	0.59271	0.53004	0.58213	0.66865	0.51923	0.36406	1.61905	0.78752	0.49186	0.62177	0.58922	0.6059
4	-0.45161	1.50841	0.16584	0.23134	0.62354	1.26351	0.78591	0.14375	0.42874	0.3726	0.38912	0.73665	0.67306	0.89165	1.21457	1.21883	1.1724	1.32264	1.51425	1.13492	0.77693	0.32501	-1.2614	-0.38946	-0.16402	-0.04017	1.21435
5	0.40721	-1.08764	-0.644	0.08294	-0.66629	-0.83675	-0.27083	0.06228	0.05431	-0.06091	-0.04938	-0.65512	-0.47647	-1.04773	-1.01071	-0.75465	-0.65216	-0.68786	-0.18843	-0.0093	0.04031	-0.4483	-0.36111	-0.45626	-0.28148	-0.36517	-0.08266
8	-1.2504	1.42943	0.78119	0.42505	0.90106	1.28537	0.19516	0.35589	0.55866	0.55992	0.49847	0.96863	0.92111	1.46089	1.45286	1.20364	1.1286	1.11629	0.14801	0.17709	0.15113	0.22254	0.81381	1.16271	-0.03402	0.3861	-0.22453
10	-1.04361	1.428	-0.06733	0.38867	0.48152	1.57349	-0.29642	0.41967	0.32212	0.34429	0.36249	0.49261	0.44956	0.87119	1.44275	1.58051	1.52242	1.5457	0.65319	-0.27945	-0.22223	-0.01579	0.43717	0.5202	-0.18306	0.09006	-0.57845
11	-1.12179	0.98608	-0.03958	0.34036	0.57217	1.18	-0.63191	0.31856	0.28165	0.39325	0.38757	0.70127	0.69429	0.44775	0.83198	1.19085	1.361	1.4427	0.85572	-0.37843	-0.35538	-0.52049	0.10606	0.64568	0.13659	-0.86661	-0.57629
12	-2.16209	2.80979	1.22067	0.57894	1.71828	2.64811	-1.18014	0.51112	0.77413	0.79411	0.72412	1.62914	1.86912	3.08664	3.05073	2.47699	2.2566	2.19152	-0.8169	-2.55299	-1.80072	-0.15954	2.18633	2.00527	-0.41759	2.52633	-2.16144
14	-0.21133	-1.73686	-0.49069	-0.24739	-0.10919	-1.19107	-1.90901	-0.54055	-0.17992	0.084	0.18357	-0.07168	0.3704	-1.20058	-1.58705	-1.14029	-0.59115	-0.64073	-0.9709	-1.82924	-1.29071	-1.77679	-0.79482	-0.87231	0.1303	-1.07529	-0.99391
15	-0.55102	-0.39603	0.71001	0.56331	0.53383	-0.27269	-0.20946	0.46263	0.73379	0.67011	0.65816	0.73411	0.44028	-0.37529	-0.55951	-0.19448	-0.01279	-0.08208	-0.54038	-0.26803	-0.08016	-0.38211	0.67682	1.05217	0.65058	-0.98726	-0.50251
18	-1.84703	0.21238	-0.21502	-0.24752	-0.06809	-0.62789	1.77553	-0.46936	0.07823	-0.07695	0.07556	-0.3648	0.17149	0.73251	0.10883	-0.81756	-1.20008	-0.92729	1.12699	1.40912	1.08569	1.59992	-0.75172	-1.32753	-0.69245	1.75753	1.81144
20	0.23984	-0.08837	0.16111	0.11621	-0.11207	-0.14686	0.70684	-0.05825	0.38259	0.27819	0.29093	-0.1234	-0.2049	0.02225	-0.09111	-0.11243	-0.1952	-0.29114	-0.33071	0.08449	0.26629	1.27762	1.32884	0.93967	-0.02011	-0.02253	-0.07159
21	1.10383	-1.78064	-0.43833	0.24637	-0.28578	-1.59627	-0.73003	0.2181	0.19188	0.14741	0.27571	-0.52754	-0.05529	-1.30174	-1.85295	-1.54639	-1.17642	-1.15011	-0.40128	-0.73653	-0.4292	-0.30606	-0.59622	-1.33899	0.19695	-0.44666	-0.38092
22	-0.82338	0.67701	1.76219	1.44937	1.47615	0.88014	-1.24318	1.69629	1.19034	1.13901	1.11243	1.29246	1.07218	0.29319	0.37499	0.95581	1.16394	1.10676	-0.26215	-1.91243	-1.68673	-0.16735	1.44424	1.18103	2.30856	-1.12303	-1.71044
23	1.87688	-1.73081	-2.12588	-1.42535	-2.94716	-1.82722	1.12594	-1.23443	-1.98565	-3.77377	-1.64369	-3.27182	-2.94283	-2.87022	-2.31297	-1.67031	-1.57223	-1.41275	0.77539	0.99321	0.83131	1.02369	-1.1191	-1.1301	-0.54282	-0.9194	1.5591
28	-0.27745	0.15227	0.18716	0.25482	0.35157	0.4106	-0.84501	0.17719	0.42074	0.35111	0.34211	0.43153	0.64397	0.12004	0.3061	0.44371	0.57657	0.47358	-0.72786	-0.99089	-0.64054	-0.38533	0.7784	0.73925	-0.1573	-0.62527	-1.08419
29	-0.0578	0.12078	-0.84133	-0.98953	-0.47933	-0.02237	0.5524	-1.24285	-0.48628	-0.53624	-0.42653	-0.46242	0.01115	-0.06536	0.14845	-0.06088	-0.09463	-0.02579	0.63335	0.99539	0.77127	0.44215	-1.66833	-1.30499	-1.07879	0.06751	1.22746
30	1.12621	0.03194	-0.85621	-0.77995	-0.62081	0.11854	0.36665	-1.00784	-0.39934	-0.40915	-0.35452	-0.51683	-0.37532	-0.29814	0.08795	0.15537	0.11791	0.098	0.29175	0.62417	0.58351	0.30745	-0.77389	-0.53184	-0.82032	-0.20249	0.7194
31	0.24733	0.69548	-0.90332	-1.11848	-0.69571	0.73164	0.68396	-0.93726	-1.72723	-0.76442	-0.63212	-0.7463	-0.69546	0.23735	0.74899	0.76165	0.59875	0.55678	0.42044	0.54862	0.46189	0.94214	0.16219	0.04529	-0.74671	0.19816	0.59038
32	-0.43669	-0.00681	0.85036	0.67621	0.96993	-0.22369	-0.31931	0.61698	0.86092	0.69384	0.73778	0.83689	1.21444	0.73781	0.02112	-0.31281	-0.16253	-0.20843	-0.74787	-0.30001	-0.0359	0.13999	-0.06391	-0.48597	0.36083	0.25883	-0.22278
33	-0.98615	-1.09716	0.43359	0.76701	-0.01672	-0.7364	-0.48657	0.78426	0.79586	0.61576	0.55908	0.12506	-0.31077	-1.04553	-1.03792	-0.61757	-0.45186	-0.5918	-1.13395	-0.84806	-0.47313	-0.46591	1.12282	0.99932	0.4644	-0.83379	-1.03265
35	-0.54757	-0.73377	-0.30939	-0.27341	-0.05632	-0.26803	-1.38891	-0.66963	0.27509	0.12328	0.18461	0.00803	0.20754	-0.41179	-0.341	-0.21379	-0.0664	-0.24432	-1.30841	-0.50056	-0.2589	-1.56223	-1.90215	-1.74354	-0.28701	-0.35863	-0.08816
36	0.32386	0.54558	-1.80039	-3.37133	-1.44649	0.43638	1.46095	-1.39158	-1.97904	-3.78785	-2.82499	-1.63541	-1.53568	0.07327	0.50929	0.42335	0.20759	0.34184	1.42726	0.84494	0.68581	1.79074	0.82434	0.49661	-1.01209	0.59227	0.83803
37	0.74574	1.21772	0.24947	0.18113	0.34472	0.43057	2.11412	0.10596	0.33467	0.24527	0.20768	0.38923	0.40085	0.9903	0.80272	0.28291	0.03548	0.33277	1.9584	1.75539	1.25906	1.57589	-0.8278	-0.2617	-0.40445	0.91971	2.27358
38	0.45661	0.8319	-0.85971	-0.40342	-0.44433	1.13369	-0.30966	-0.43295	-0.39969	-0.3801	-0.47258	-0.43523	-0.25159	0.62147	1.21479	1.15553	0.96754	0.84751	-0.23	-0.30992	-0.08961	0.15688	0.57472	0.45944	-1.14721	0.53799	-0.50671
39	-0.23091	-0.99231	0.20609	0.49045	-0.04672	-0.72574	-0.47002	0.4125	0.68908	0.45009	0.48603	-0.01018	-0.20142	-0.6909	-0.7585	-0.61628	-0.65342	-0.84079	-1.2532	-0.13016	0.03539	-0.78995	-0.34713	-0.51313	0.10455	-0.08481	-0.25489
40	0.46516	-0.41926	-0.9734	-1.48554	-0.87226	-0.22253	-0.19717	-1.3654	-1.72375	-1.1339	-0.81021	-1.23737	-0.5574	0.12553	0.11301	-0.21664	-0.44672	-0.62341	-0.88971	-0.0561	0.03173	0.05846	-0.07974	-0.70494	-0.94081	1.01594	-0.09284
42	1.29173	-1.2169	-0.61818	-0.24073	-0.76169	-1.03681	-0.10473	-0.45663	0.09995	-0.1574	-0.17398	-0.64071	-0.53713	-0.98453	-1.06553	-0.98716	-0.89162	-0.97409	-0.52572	0.40809	0.43712	-0.43704	-1.1593	-1.07406	-0.58049	-0.30607	0.51627
43	1.98265	-0.38584	0.16554	0.20609	-0.18726	-0.87734	1.2508	0.04506	0.45761	0.27679	0.2703	-0.07385	-0.2055	-0.48554	-0.63622	-0.89573	-1.0303	-0.93637	0.29459	1.28453	0.9738	0.79219	-1.38253	-1.04823	-0.29295	-0.05329	1.76002
45	0.27847	-0.16489	-1.18387	-1.17431	-1.69613	0.12095	0.75678	-1.18681	-1.99261	-0.88733	-1.2699	-1.31146	-2.09114	-0.94692	-0.1062	0.23521	0.13379	0.05647	0.198	0.31638	0.34814	1.00985	1.2029	1.23482	-0.77026	-0.64101	0.08499
46	-0.56702	-0.65897	0.72667	0.75963	0.71337	-0.34166	-1.84932	0.79655	0.74875	0.65963	0.64606	0.58804	0.78046	0.35614	-0.18276	-0.38824	-0.18081	-0.35492	-2.02631	-2.20972	-1.59876	-1.38966	0.08207	-0.60667	0.37479	0.22191	-1.39123
48	0.19509	-0.13251	1.70504	1.3797	1.26961	0.31734	-1.91043	1.60386	1.16522	1.0862	1.01744	1.21557	0.89265	-0.05706	-0.16866	0.38934	0.72645	0.54565	-1.54249	-2.92391	-2.38361	-1.00708	1.14344	1.10739	1.99497	-1.4094	-1.81171
49	0.16223	-0.6812	-0.40664	0.04065	-0.59715	-0.38991	-0.284	-0.07647	0.28652	-0.00408	0.00271	-0.66519	-0.53475	-0.46487	-0.32505	-0.32209	-0.38578	-0.56885	-1.06255	-0.20956	0.00608	-0.03063	0.09146	-0.3019	-0.47878	0.08399	-0.25745
50	0.36866	0.67586	-0.93657	-0.41911	-0.37637	0.6303	0.41947	-0.44636	-0.52733	-0.45398	-0.54148	-0.41676	-0.09122	0.75362	0.90473	0.56248	0.36276	0.41547	0.81933	0.78959	0.58229	0.1345	-0.76315	-0.65079	-1.15193	1.124	0.66792
51	0.55262	1.24425	1.11295	0.83854	1.14909	1.27728	-0.28318	0.89414	0.81008	0.79858	0.82148	1.21886	0.96131	0.55617	0.93746	1.32551	1.38717	1.42654	0.46869	-0.21077	-0.21283	-0.67083	1.02149	1.57503	0.99719	-1.07445	-0.98648
52	-0.69633	-1.68369	-0.67467	-0.39196	-0.97102	-1.36146	-0.58444	-0.70093	0.07073	-0.21969	-0.16181	-0.96508	-0.55964	-1.43094	-1.34134	-1.24646	-1.16716	-1.41404	-1.76525	-0.22339	0.02688	-0.21237	-0.62972	-0.88776	-0.69074	-0.49006	-0.02677
53	-0.34405	0.06062	0.51877	0.01144	0.62917	0.11714	-0.39732	-0.40521	0.50109	0.41443	0.4652	0.78554	0.6768	0.23157	0.05642	0.10608	0.25814	0.24158	-0.33976	0.11518	0.24301	-1.24676	-0.9536	-0.26577	0.1539	-0.5002	0.08477
54	-0.4975	-0.69444	-0.6009	-0.25397	-0.72254	-1.10898	0.99891	-0.36575	0.03267	-0.31763	-0.36396	-0.63766	-0.30248	-0.6767	-0.84721	-1.15404	-1.218	-1.07708	0.65769	1.35799	1.0207	0.43743	-1.84282	-1.41074	-0.84836	0.0983	1.68148
55	0.25317	-1.45463	-1.11098	-0.77779	-1.99142	-1.54772	0.93446	-0.97153	-0.41534	-0.86054	-1.02685	-1.76181	-2.04562	-1.68009	-1.46842	-1.46856	-1.62376	-1.61463	-0.00798	1.00302	0.81476	0.48204	-0.79097	-0.68964	-0.84627	-0.1388	1.22902
56	1.4917	-1.8721	-1.70782	-3.08282	-2.95232	-1.697	0.28866	-1.69806	-1.72897	-3.51065	-4.50241	-4.03001	-3.21646	-1.66833	-1.57459	-1.6099	-1.78666	-1.83441	-0.4472	0.37537	0.27127	0.14811	-0.15215	-0.58542	-0.72319	0.19267	0.3125
59	-0.37562	0.41702	0.15072	0.22993	0.19017	0.41265	0.17477	0.15248	0.41539	0.27607	0.30907	0.09345	0.21721	0.6266	0.67351	0.41348	0.1971	0.06128	-0.603	0.13989	0.25753	0.40081	0.14428	-0.29244	-0.40966	0.80327	0.04016
60	1.32737	0.60529	-0.68637	-0.74845	-0.88517	0.49696	1.27587	-0.90323	-0.53185	-0.51966	-0.66159	-0.88082	-1.04031	0.59348	0.88354	0.4714	0.05795	0.0147	0.29742	0.68917	0.63759	1.51516	1.55474	1.17004	-1.22639	1.29287	0.2395
61	0.51409	-0.24407	-0.73908	-0.47495	-0.74621	0.20907	-0.33712	-0.68776	-0.18467	-0.23921	-0.24134	-0.56778	-0.80864	-0.48484	0.10499	0.29865	0.23531	0.09746	-0.59419	-0.36068	-0.07029	-0.34356	0.28966	0.22936	-0.69227	-0.18968	-0.4305
62	1.00084	0.2458	-0.60842	-0.51045	-0.18272	0.15222	0.18173	-0.56187	-0.51655	-0.38745	-0.37799	-0.25555	0.25064	0.42789	0.40135	0.08406	0.00626	0.04521	0.45351	0.65827	0.37108	0.24506	-0.87669	-0.80487	-0.83004	0.59248	0.57581
63	-1.42802	0.89565	-0.15156	0.16709	-0.10949	0.52026	1.48742	0.12231	0.2285	0.10503	0.10633	-0.2671	-0.17205	0.76029	0.86331	0.44811	0.14841	0.23987	0.95322	1.01773	0.79393	1.73504	0.47226	-0.05353	-0.63751	1.11635	0.98998
74	0.02385	0.18827	1.57331	1.27348	1.15813	-0.19342	0.3244	1.4888	1.05231	0.98426	0.89303	0.94296	0.88391	1.20156	0.30907	-0.35496	-0.43328	-0.50437	-0.4616	0.15965	0.15384	0.73515	0.56586	-0.34043	1.29565	1.32644	0.05116
75	-1.74026	-0.56248	1.1759	1.2831	0.94912	-0.46802	-0.60355	1.43518	1.18775	1.00875	0.9889	0.97583	0.68267	-0.88464	-1.00091	-0.37171	-0.05948	-0.03849	0.07751	0.28091	0.12121	-1.08538	-1.15015	-0.74424	1.38666	-1.2312	0.01804
76	-0.51193	-0.43448	0.61616	1.02161	0.52044	-0.76531	0.14238	1.14653	0.89957	0.72846	0.68177	0.1934	0.64634	0.33365	-0.39879	-0.84916	-0.89906	-0.88522	-0.18724	0.37036	0.2106	0.62858	-0.29555	-0.93883	0.32337	0.82353	0.3193
78	-2.03912	0.7875	3.48674	2.01603	3.18454	-0.64885	-0.8804	2.31741	1.75688	1.74567	1.79719	2.86276	3.18284	1.54814	-0.40006	-0.8223	-0.28577	-0.09653	-0.46151	-0.23964	-0.90537	-0.08483	1.54174	1.23688	4.43855	-0.57529	-2.09691
79	0.88884	-1.19332	-0.02548	0.62749	-0.18574	-1.19222	-0.45402	0.73676	0.55734	0.26599	0.23121	-0.63845	0.04822	0.10201	-0.60604	-1.24224	-1.43192	-1.62826	-1.28907	-0.22371	-0.00833	-0.01086	-0.60581	-1.78427	-0.31443	1.4224	-0.04145
80	-0.43312	0.82426	2.30352	1.68572	1.83248	1.17172	-1.98268	1.98257	1.36447	1.34826	1.2997	1.6541	1.12668	0.33482	0.51559	1.24088	1.51358	1.44772	-0.53113	-3.33569	-11.6281	-0.98884	1.59464	1.24602	3.31385	-1.50337	-2.28283
81	0.79507	0.09332	-0.33633	-0.35101	-0.19566	-0.01141	0.33682	-0.55397	0.02332	-0.14781	-0.10644	-0.55035	-0.12115	0.97641	0.58638	-0.11446	-0.46697	-0.57335	-0.52335	0.27257	0.28215	0.50302	-0.07694	-1.01206	-0.75412	1.97445	0.31557
84	-1.07348	-1.42316	0.13761	0.53742	-0.12081	-1.61998	0.02216	0.48291	0.68147	0.4255	0.44831	-0.09031	0.04158	-1.34504	-1.62324	-1.57313	-1.44213	-1.40594	-0.32756	0.78201	0.51514	-0.54829	-1.97749	-1.74463	0.06798	-0.53045	0.89482
85	-0.61245	0.51475	1.47658	1.15182	1.15204	0.3884	0.54173	1.28637	1.04151	0.98295	1.02962	1.14626	0.56151	-0.54504	-0.17003	0.53474	0.58559	0.64994	0.49295	0.39241	0.30551	0.15858	1.11002	1.28089	1.84157	-1.35196	-0.43485
86	0.32548	-0.0954	0.295	0.82848	0.20592	-0.09569	-0.06408	0.93167	0.76647	0.51896	0.47571	-0.10996	0.22108	0.49933	0.23425	-0.13022	-0.28605	-0.40213	-0.588	-0.07237	0.03078	0.51693	0.04412	-0.85263	-0.07112	1.03549	-0.08107
87	-0.32966	-0.12559	0.28736	-0.00996	0.11753	0.04061	0.12946	-0.34701	0.37408	0.32365	0.31142	0.35874	-0.066	-0.14247	-0.08746	0.07616	0.14652	0.08788	-0.43558	-0.15061	0.10893	0.03355	0.78552	1.04331	0.05998	-0.60509	-0.30489
88	0.73539	-0.90033	0.95026	0.6004	0.75848	-0.58649	-1.24695	0.49931	0.76974	0.69624	0.75005	0.80271	0.58581	-0.26345	-0.70704	-0.50254	-0.32564	-0.54838	-2.37711	-1.48529	-0.64879	-1.3746	0.07937	-0.06401	0.80022	-0.50923	-1.00738
89	-1.85738	-0.49264	0.05725	0.31965	0.14814	-0.46319	-0.41758	0.29696	0.42548	0.25102	0.22948	0.13432	0.30031	0.1834	-0.19889	-0.50815	-0.5361	-0.57627	-0.31178	0.29203	0.21742	-0.99211	-1.25031	-1.18726	-0.28188	0.67122	0.21478
91	-1.45792	-0.40683	1.17474	0.79841	0.68998	-1.21006	1.58007	0.79319	0.86957	0.75268	0.7705	0.66715	0.20329	0.32595	-0.70818	-1.30029	-1.63062	-1.49926	-0.00578	1.12718	0.9359	1.07444	0.62998	0.37033	0.85173	0.99098	0.94436
99	-0.65275	-1.11917	1.00899	1.34662	0.53871	-0.85423	-0.68077	1.53564	1.13588	1.02302	0.94347	0.51271	0.14415	-1.46754	-1.47257	-0.69922	-0.38812	-0.46952	-0.56685	-0.23607	-0.25598	-0.60001	-0.06999	-0.05705	1.34474	-1.3622	-0.44722
100	0.20134	0.2269	0.17389	0.17169	0.00347	-0.66574	1.81278	0.0767	0.38382	0.16065	-0.06794	0.1192	0.17452	0.56688	-0.03546	-0.86776	-1.19989	-0.86263	1.4386	1.71365	1.10346	1.06277	-0.48471	-0.01985	-0.55545	1.17793	1.90133
101	0.90436	-0.55624	0.70556	0.82921	0.43361	-0.32396	-0.18583	0.90332	0.77664	0.68582	0.72985	0.47075	0.0953	-1.36322	-1.01247	-0.12355	0.07171	0.01181	-0.3313	-0.4795	-0.1762	-0.18337	1.01266	0.98622	1.07862	-1.55363	-0.81251
104	0.37431	-0.80555	-0.4973	0.12732	-0.50428	-0.67134	-0.24499	0.12954	0.30492	-0.12345	-0.10934	-0.52602	-0.10821	-0.67667	-0.62743	-0.60989	-0.61803	-0.72357	-0.40004	0.55837	0.45111	-0.66626	-1.75062	-1.5472	-0.4958	-0.08219	0.64255
105	0.72321	-0.62311	-1.00591	-0.67793	-2.06756	-1.19312	1.96015	-0.82207	-0.54602	-1.08288	-0.7916	-1.86568	-2.31666	-1.97852	-1.29703	-1.09451	-1.27965	-1.03147	1.28104	1.71656	1.22723	1.49888	-0.66594	-0.24968	-0.60803	-0.72736	2.15307
106	-2.37754	0.47268	0.0033	0.37917	-0.45587	0.99017	-0.07403	0.39342	0.36512	0.27572	0.0735	-0.17796	-1.25703	0.17312	0.83621	1.08885	0.92782	0.7132	-1.07129	-2.04411	-0.95692	0.66487	3.23648	3.10019	-0.22969	-0.1508	-1.89904
107	-0.33593	-0.16569	0.85872	0.70963	0.84393	-0.42506	0.17898	0.69793	0.71602	0.72404	0.78783	0.78025	0.6537	0.1044	-0.40947	-0.43136	-0.39865	-0.30748	0.14126	0.42325	0.30787	-0.41677	-0.95826	-0.98325	0.902	0.13512	0.38359
109	-0.34404	0.30265	-1.42691	-1.0956	-1.00202	0.37832	0.60055	-1.00863	-1.96547	-1.06682	-1.01096	-0.90729	-0.76742	-0.24675	0.37771	0.40007	0.2849	0.32758	0.83823	0.85866	0.67136	0.39556	-0.79078	-0.52379	-1.12703	0.07582	0.85114
110	-0.27803	-0.19511	0.35898	0.49892	0.40216	0.12784	-0.95037	0.43201	0.65992	0.51768	0.47928	0.42611	0.34719	0.45004	0.19996	0.13995	0.13879	-0.03758	-1.274	-0.97	-0.48619	-1.01405	0.08664	-0.08928	0.11894	0.4363	-0.7365
111	-0.88145	0.38963	1.19029	1.19994	0.90071	0.98152	-2.01858	1.3962	1.02253	0.90096	0.7992	0.95543	0.53148	0.04143	0.53516	1.05992	1.2496	1.09077	-1.06512	-2.28239	-1.8647	-1.45641	0.62824	0.92307	1.18687	-1.29818	-1.57702
113	0.33418	0.13936	-0.56427	-0.77885	-0.77887	-0.22253	1.52108	-1.13028	-0.10329	-0.39179	-0.37343	-0.52206	-0.46012	-0.80516	-0.19014	-0.1904	-0.29476	-0.18666	0.94892	1.49651	1.15854	1.31847	-0.79195	-0.14159	-1.00119	-0.65155	1.73165
115	-0.28825	-0.69025	-0.84055	-0.77011	-0.47414	-0.36419	-0.86953	-1.08451	-0.22942	-0.37767	-0.16813	-0.69708	-0.11612	-0.0801	-0.11471	-0.34197	-0.42657	-0.61776	-1.21424	-0.39824	-0.11158	-0.64906	-1.30892	-1.87905	-0.84016	0.70942	-0.03804
116	-0.43945	-0.17952	-2.2699	-1.96815	-2.80066	-0.62799	2.27058	-1.30628	-1.9686	-3.81008	-4.77187	-2.70699	-3.11754	-1.87739	-0.81188	-0.54828	-0.74431	-0.42427	1.97947	1.7863	1.35039	1.93581	-0.69646	-0.2934	-1.03501	-0.50918	2.38516
118	-0.07274	0.49341	1.18562	0.97759	1.17824	0.31996	-0.00478	1.06876	0.91536	0.86125	0.94381	1.05505	0.97747	0.12401	0.04164	0.3793	0.48663	0.56429	0.34961	0.04959	0.10804	-0.02302	-0.02144	-0.11364	1.39337	-0.61785	-0.25143
119	-1.76837	0.09475	-0.37306	-0.67448	-0.84213	0.45408	0.26526	-0.94278	-0.31818	-0.1031	-0.34138	-0.29335	-1.00694	-0.92957	0.02176	0.58591	0.67303	0.56529	-0.27637	-0.14715	0.04305	0.75574	1.56284	2.02002	-0.32656	-1.6767	-0.4672
120	0.09395	-0.32433	-0.80451	-0.42174	-1.01795	-0.37661	0.86975	-0.5742	-0.14898	-0.37385	-0.43832	-0.69497	-0.79436	-1.26989	-0.55177	-0.29514	-0.30919	-0.24955	0.66763	1.11731	0.83513	0.49706	-0.92402	-0.23122	-0.78934	-0.86457	1.19571
121	0.12202	1.68264	-0.54694	-3.09818	0.4404	1.78746	-0.45074	-2.03629	-1.71923	-0.25607	-0.22948	0.4504	0.67894	1.47217	1.81051	1.727	1.66232	1.69708	0.73798	-0.52423	-0.40877	-0.15909	0.52799	0.6048	-0.68308	0.71096	-0.69323
122	1.27559	-1.21154	-1.37353	-1.14507	-1.33566	-1.16734	0.00779	-1.07231	-1.73036	-3.50768	-1.07669	-1.56775	-0.94296	-1.06435	-1.00729	-1.13829	-1.23023	-1.20784	0.00542	0.76753	0.46588	-0.61684	-2.18706	-2.1577	-0.75744	0.28253	0.95622
124	0.32491	-0.05165	-1.54673	-3.09379	-0.98363	0.24299	-0.23196	-1.1734	-1.72201	-3.52547	-1.38387	-1.18257	-0.82142	-0.12007	0.27549	0.28063	0.15363	0.11764	0.18681	0.05293	-0.00786	-0.27817	-0.2764	-0.52277	-0.82764	0.5676	-0.13234
125	0.07726	0.34504	-0.11192	-0.03973	-0.11943	0.2491	0.6827	-0.19439	0.26722	0.08531	0.04297	0.0446	0.00289	0.0203	0.28572	0.2555	0.19715	0.20516	0.37883	0.86643	0.72448	0.43252	-0.34728	0.10266	-0.57881	-0.22913	0.76623
127	1.97333	-0.29132	-0.42411	-0.26638	-0.53391	0.13146	-0.54558	-0.3981	0.05067	-0.11739	-0.06315	-0.66656	-0.47206	-0.07166	0.19382	0.21182	0.11106	-0.16397	-1.64313	-1.15308	-0.44838	0.28112	0.91727	0.26828	-0.54266	0.17383	-0.85525
128	1.00553	-0.35458	-1.63349	-1.26187	-1.45069	-0.47908	0.96781	-1.12292	-1.98182	-2.08499	-1.85495	-1.33262	-1.2422	-0.80996	-0.41858	-0.4702	-0.62033	-0.45608	1.15685	1.25946	0.87869	0.23972	-1.61186	-1.15811	-1.05578	0.26505	1.49072
131	0.44285	-0.76164	0.65231	0.86647	0.27181	-0.96428	0.40811	0.96627	0.76032	0.65572	0.57455	0.31108	0.09709	-0.69847	-1.09568	-0.98649	-0.75194	-0.6633	0.19293	0.65193	0.45602	0.37692	-0.64745	-0.51167	0.61302	-0.69222	0.69274
133	-0.67971	-0.61918	-1.74686	-1.97583	-1.53696	0.03947	-0.69704	-1.50845	-1.96373	-1.57217	-1.00403	-1.73182	-1.40901	-0.71058	-0.03397	0.16432	0.06068	-0.17703	-1.1234	-1.13084	-0.41515	-0.2067	0.32305	-0.31213	-1.03978	0.11923	-0.67641
135	-0.25551	0.88055	-0.34624	0.01154	-0.20602	0.45868	1.45367	-0.03326	0.16795	-0.06417	-0.14511	-0.18897	-0.01276	0.57184	0.75022	0.38795	0.15234	0.26578	1.20696	1.46434	1.08582	1.25758	-1.07897	-0.66729	-0.94166	0.63672	1.8278
136	-0.13663	-1.21042	-0.41124	-0.21329	-0.55706	-0.85454	-0.54015	-0.46608	0.15481	0.00522	0.08975	-0.45726	-0.32982	-1.32578	-1.13318	-0.73358	-0.5376	-0.67481	-0.89616	-0.24433	-0.04602	-0.33038	-0.51018	-0.49139	-0.14983	-0.97154	-0.13084
140	0.57332	-1.60512	0.42837	0.55857	0.22906	-1.59988	-0.68695	0.54213	0.62763	0.49508	0.51329	0.16962	0.22163	-0.55024	-1.37744	-1.5926	-1.53135	-1.6487	-1.33764	-0.03252	0.04041	-1.15421	-1.2744	-1.53244	0.27847	0.33535	0.02343
142	1.79917	-1.33198	0.55106	0.85676	-0.3044	-1.10505	0.27088	0.87286	0.89062	0.6952	0.67112	-0.1919	-1.43143	-1.44895	-1.36709	-0.91556	-0.96832	-1.16149	-1.37648	-0.27732	0.03033	0.3582	1.44319	1.02395	0.64378	-0.5874	-0.5857
143	1.31247	0.18364	0.14411	0.11702	0.24436	0.16002	0.07729	-0.0403	0.34108	0.28436	0.27659	0.33379	0.31431	0.30155	0.26113	0.13531	0.11504	0.12672	0.08815	0.37591	0.28262	-0.29438	-0.38639	-0.09804	-0.23439	0.14806	0.20594
146	-0.66084	-0.30498	0.33743	0.6287	0.18088	-0.40717	0.43222	0.62882	0.72574	0.49693	0.54953	0.0789	0.08902	-0.21851	-0.36913	-0.35205	-0.44599	-0.48716	-0.12809	0.4179	0.41066	0.56441	0.14532	-0.15834	0.20277	0.14866	0.21392
147	-0.24745	0.60315	1.5631	0.90951	1.50313	0.52244	-1.03283	0.93104	0.94556	0.93074	0.95491	1.51066	1.4838	0.82358	0.47552	0.50541	0.69194	0.62597	-1.10225	-0.44682	-0.29637	-1.34844	-0.08204	0.48428	1.15482	-0.74582	-0.79671
159	0.82563	-1.04654	-1.19989	-0.79129	-1.40046	-0.96341	0.53644	-0.92934	-1.98078	-0.75011	-0.56032	-1.55409	-1.11234	-1.17861	-1.05072	-0.89436	-0.85603	-0.86141	0.02475	0.20136	0.3063	1.07363	0.43829	-0.0227	-0.64037	-0.34855	0.25528
160	-0.05548	-0.29124	-1.39107	-0.9058	-1.52651	-0.55653	1.43221	-0.88244	-1.98287	-1.37635	-0.93816	-1.80491	-1.45686	-0.61436	-0.37505	-0.53759	-0.80565	-0.69381	0.90588	1.12781	0.8896	1.44009	-0.27501	-0.61408	-0.94574	0.51719	1.37711
161	-0.56646	-0.89902	-1.07411	-0.78931	-1.27361	-0.33381	-0.38262	-0.94354	-1.97452	-0.51432	-0.75447	-0.81065	-1.11356	-1.60723	-0.79939	-0.20406	-0.01363	-0.07623	-0.24673	-0.61415	-0.41456	-0.15692	1.23848	1.48108	-0.6107	-1.33482	-0.95367
162	0.76921	1.60516	-0.06916	-1.15769	0.49526	1.29722	0.56823	-1.26444	-0.65307	-0.17147	-0.32051	0.25013	0.77331	2.2429	1.95857	1.10502	0.70605	0.68845	0.31754	0.34597	0.22758	1.05883	0.94621	0.31619	-1.18723	2.9873	0.00943
163	-1.32801	1.35522	-0.21435	0.04979	0.42357	1.45852	-0.45159	0.02628	0.00462	0.13185	0.08255	0.41977	0.64393	1.19272	1.46661	1.40625	1.38933	1.40976	0.59339	-0.42388	-0.33869	0.00185	0.53293	0.64063	-0.51824	0.2744	-0.6294
164	0.86813	-0.27566	-1.8353	-2.23616	-2.05854	-0.06839	0.78885	-1.59792	-1.96478	-3.81823	-1.6976	-2.13857	-2.16602	-1.03397	-0.09085	0.04247	-0.19005	-0.26286	0.19212	0.71366	0.67999	0.8819	-0.13968	-0.33594	-1.22695	0.03357	0.72547
165	-0.10435	-0.05737	-0.81449	-0.51959	-0.6475	0.33789	-0.3231	-0.65131	-0.41047	-0.30401	-0.39772	-0.44263	-0.53472	-0.326	0.19061	0.39851	0.40435	0.31348	-0.14682	-0.11649	0.02252	-0.34234	-0.10109	0.10153	-0.69518	-0.37834	-0.16566
166	0.32441	-1.14203	-1.24919	-0.46954	-1.42622	-1.06276	0.36637	-0.55052	-0.4199	-0.72025	-0.48825	-1.40376	-0.90832	-2.08648	-1.28124	-0.93521	-0.8625	-0.83359	0.15601	0.72531	0.59377	0.48003	-0.90726	-0.77306	-0.88115	-0.87245	0.7069
167	0.12211	0.00153	-1.62301	-2.12066	-1.04033	0.17298	0.232	-1.44104	-1.97487	-1.70176	-1.46233	-1.13239	-0.83419	0.10084	0.30947	0.15492	0.019	0.03683	0.57108	0.37875	0.31601	0.10664	-0.45988	-0.60164	-1.05874	0.77831	0.38239
168	-0.34055	0.38116	-0.04861	-0.03063	0.16424	0.53893	-0.44709	-0.15812	0.2304	0.14532	0.16599	0.19767	0.412	0.34568	0.61347	0.56055	0.50676	0.39567	-0.5396	-0.13058	-0.02249	-0.27684	-0.10844	-0.03331	-0.55578	0.02313	-0.29871
169	0.94515	-0.17005	-1.04179	-0.40644	-0.9043	-0.70628	1.65601	-0.4247	-0.89096	-0.68818	-0.5739	-1.12331	-0.76019	0.00204	-0.28683	-0.82039	-1.09613	-0.80834	1.52939	1.47841	1.12165	1.18166	-1.10901	-1.35293	-0.84603	1.19227	1.8206
170	1.17957	-0.93802	-0.52225	-0.45584	-0.18175	-0.42035	-1.72028	-0.75084	0.04674	-0.0847	-0.09962	-0.11447	0.28015	-0.2314	-0.40119	-0.40074	-0.22743	-0.41007	-1.40736	-0.88894	-0.5734	-1.73042	-1.31099	-1.08621	-0.52384	-0.11261	-0.48771
172	-0.97807	0.61779	-1.29618	-0.64222	-0.96287	0.47792	1.19423	-0.46703	-1.72619	-1.21234	-1.08767	-0.73898	-0.98131	-0.52125	0.27626	0.50877	0.4469	0.63154	1.73401	1.35694	0.8763	0.66073	-1.31585	-0.57858	-0.63833	-0.50157	1.63026
173	-0.2332	-0.2812	-0.41556	-0.11573	-0.06788	-0.30003	-0.09641	-0.25835	0.11883	-0.01561	0.08329	-0.16612	0.30713	-0.06015	-0.21634	-0.32408	-0.24974	-0.23395	0.13503	0.44044	0.33139	-0.02824	-1.36598	-1.4094	-0.39678	0.05966	0.58153
174	-0.04068	0.33619	-0.76222	-0.71782	-0.57735	0.10545	1.06727	-0.75684	-1.69731	-0.6365	-0.44057	-0.75695	-0.36384	0.23369	0.3464	0.06814	-0.13712	-0.05923	0.83278	0.99904	0.75569	1.19955	-0.08679	-0.30643	-0.83147	0.68841	0.90498
176	0.76125	1.20465	-0.9189	-0.32189	-0.07858	1.42643	-0.38471	-0.27975	-1.44126	-0.29222	-0.30929	-0.0975	0.10072	0.90824	1.42011	1.41159	1.3026	1.30837	0.68654	-0.32837	-0.2496	-0.17058	0.34121	0.365	-0.8412	0.54761	-0.53242
177	-1.8144	0.68564	-0.48264	0.28131	0.01694	1.00063	-0.59798	0.32484	0.12129	0.10298	0.0958	0.03289	0.10639	0.27213	0.81484	1.03953	1.05012	1.02956	0.3192	-0.51391	-0.33696	-0.3987	0.20782	0.25688	-0.33094	-0.17537	-0.63995
180	-1.08087	-1.63985	-0.96493	-0.54448	-1.40948	-1.76526	0.57372	-0.81941	-0.09232	-0.49521	-0.35605	-1.54554	-1.2097	-1.45865	-1.58963	-1.7011	-1.8052	-1.84108	-0.46017	0.80341	0.7377	0.36787	-1.48146	-1.69285	-0.7248	0.08188	1.22045
181	-0.0964	-0.07332	-0.91921	-0.78559	-0.59245	-0.06749	0.26919	-0.78537	-1.71749	-0.70154	-0.30716	-0.96869	-0.25242	0.0561	0.11953	-0.06221	-0.19333	-0.23578	0.02	0.34428	0.32696	0.66392	-0.43444	-0.97081	-0.71242	0.58079	0.4481
182	0.51169	0.66311	-1.1587	-1.95697	-0.76419	0.97435	-0.00095	-1.29522	-1.70879	-0.92093	-0.72862	-0.62864	-0.78827	-0.06343	0.81719	1.04801	0.9434	0.87557	0.2047	0.20584	0.23897	0.08909	-0.17974	0.04361	-0.827	-0.22181	0.11256
183	-1.46148	-0.53323	-0.24896	-0.07873	-0.48717	-0.60707	0.70702	-0.26624	0.11086	0.0635	0.04298	-0.36747	-0.46011	-0.61639	-0.72174	-0.5804	-0.48832	-0.44729	0.31591	0.50134	0.45469	0.8714	0.43131	0.42413	-0.09339	-0.55367	0.4229
185	0.95206	0.9384	-0.74661	-0.85857	-0.14247	1.06515	-0.06036	-0.93323	-1.09768	-0.37578	-0.41731	-0.10329	0.15813	0.75436	1.12782	1.03762	0.95537	0.94277	0.47549	0.12111	0.14948	0.40114	0.04486	0.22268	-0.99727	0.33469	-0.02152
186	-1.29698	0.2177	-0.83931	-0.50311	-0.32846	0.6552	-0.90195	-0.6203	-0.43103	-0.25609	-0.28722	-0.15448	-0.07355	-0.1277	0.47235	0.70209	0.75336	0.69705	-0.01248	-0.24126	-0.17869	-1.09446	-0.79448	-0.32112	-0.73643	-0.46148	-0.29465
187	-2.04023	2.46292	-0.41621	-0.26848	0.53371	2.45462	0.17944	-0.12209	-1.72862	-0.00632	-0.21339	0.66953	0.58494	1.65365	2.30906	2.40461	2.32156	2.43212	1.59945	0.01503	-0.09333	0.53729	1.15603	1.72854	-0.52639	0.20725	-0.46308
188	-0.38712	1.61816	-1.08086	-1.05107	-0.89682	1.2097	2.37432	-0.90482	-1.98217	-0.853	-1.1072	-0.49472	-1.0855	0.02742	1.07853	1.20588	0.9976	1.26959	2.56347	1.78871	1.28364	1.99378	-0.0323	0.94643	-0.97829	-0.49877	2.19595
190	0.25719	-0.15725	-0.81584	-0.83772	-0.45324	0.23618	-0.7684	-1.04119	-0.57625	-0.37283	-0.41248	-0.36601	-0.15108	0.02006	0.25346	0.25744	0.26268	0.14498	-0.4961	-0.38638	-0.2071	-0.70739	-0.41099	-0.33464	-0.82226	0.07987	-0.33414
192	1.6118	-0.76844	0.73089	0.66105	0.81535	-0.77943	-0.94152	0.62433	0.78855	0.66176	0.71954	0.60371	0.97107	0.65282	-0.38365	-0.86185	-0.80025	-0.9431	-1.53555	-1.36497	-0.68111	-0.53371	0.10777	-0.78588	0.46838	0.97404	-0.8426
193	0.39502	-0.4349	-0.62942	-0.77338	-0.45074	-0.37327	0.02071	-0.96725	-0.84204	-0.31635	-0.25483	-0.24509	0.10827	-1.03575	-0.66861	-0.32053	-0.07058	-0.00018	0.44093	0.47776	0.29598	0.28605	-0.51223	0.03053	-0.44822	-1.27489	0.3337
194	0.46525	-0.36484	0.69926	0.83263	0.70348	-0.36017	-0.54391	0.92121	0.75932	0.66989	0.69461	0.59713	0.73675	-0.22041	-0.57925	-0.31921	-0.10549	-0.10643	-0.13215	-0.16958	-0.10981	-0.5282	-0.37939	-0.45897	0.78372	-0.52989	-0.32347
195	2.06594	2.23491	0.61283	0.30677	1.17028	1.89367	0.45918	0.20951	0.42704	0.48659	0.49162	1.04398	1.15486	2.5205	2.25096	1.69583	1.52726	1.67016	1.27694	0.06158	0.09943	0.64449	0.79453	0.61726	0.00464	2.19562	-0.1368
196	1.61478	-1.32686	0.21866	0.76385	-0.08405	-0.70355	-1.2195	0.85452	0.66882	0.5319	0.443	0.06391	-0.36571	-1.44161	-1.30083	-0.56021	-0.25159	-0.37814	-0.83673	-0.79289	-0.51456	-1.3945	-0.38199	-0.08789	0.57647	-1.18663	-0.60225
198	1.11177	-0.91648	-0.8972	-1.06848	-1.47316	-1.61632	1.75537	-1.31634	-1.72167	-0.89351	-0.67296	-1.14936	-1.16667	-2.17321	-1.87096	-1.58748	-1.47137	-1.07365	1.61679	1.72586	1.17889	1.14047	-1.79156	-0.94299	-0.35461	-1.20773	2.43364
199	-0.08305	1.7136	2.28279	1.44569	2.23603	1.64096	-1.54203	1.6461	1.2146	1.30751	1.3505	2.13398	1.85509	1.0102	1.04563	1.68982	1.89318	2.02492	0.59576	-1.1688	-1.63679	-2.62769	1.15571	1.85082	3.14359	-1.50405	-2.23682
206	-0.0641	-0.21712	-0.28071	-0.22256	-0.10325	0.12994	-0.78752	-0.46706	0.06476	0.05362	0.09632	-0.21791	-0.06598	0.5459	0.38892	0.12169	0.01095	-0.17957	-1.42842	-1.62722	-0.78694	-0.31741	0.86277	0.11171	-0.48894	0.99541	-1.06168
207	1.25773	1.26156	-0.08011	-0.15229	0.61706	1.61435	-1.60735	-0.28724	0.11434	0.21692	0.17913	0.70289	0.75076	1.29104	1.6278	1.58378	1.54435	1.47481	-0.37524	-1.53714	-1.0556	-1.55569	-0.09334	0.20609	-0.50872	0.5921	-1.13986
208	0.20078	-1.11425	-0.80895	-3.08062	-0.8572	-1.19905	-0.01704	-3.40806	-0.48212	-1.05996	-0.71659	-1.30888	-0.43706	0.02892	-0.53008	-1.28621	-1.58607	-1.70616	-0.95857	0.43952	0.32897	-0.03518	-1.28422	-1.91525	-0.93058	1.37048	0.65673
209	-0.28427	-0.51734	-0.44761	0.05656	-0.2139	-0.71517	0.04373	0.01882	0.14213	-0.05703	-0.01855	-0.2594	0.23417	-0.40032	-0.52301	-0.74944	-0.7673	-0.66146	0.38444	0.85049	0.39894	-0.59231	-2.37792	-1.94522	-0.46327	0.15346	1.06431
213	-0.53486	-0.48644	0.17392	0.37202	-0.05111	-0.23308	-0.16429	0.31296	0.51901	0.3517	0.35416	0.1257	-0.21734	-0.81032	-0.46585	-0.13395	-0.05698	-0.13692	-0.52361	0.01588	0.16613	-0.41714	-0.05416	0.11142	0.04937	-0.76342	-0.14069
214	0.07094	-0.94724	0.62901	0.72785	0.32423	-0.41045	-1.09353	0.74506	0.76406	0.64036	0.62437	0.59603	-0.09929	-1.48358	-1.0472	-0.25061	0.0063	-0.06212	-0.74068	-0.41934	-0.32493	-2.50446	-0.38914	0.29813	0.77395	-1.4917	-0.74899
215	0.01625	1.43103	-0.07502	-0.15506	0.46304	1.13622	0.83471	-0.29913	0.096	0.12128	0.10033	0.38866	0.56441	1.54437	1.44787	1.01499	0.80037	0.89178	1.11099	0.9361	0.67637	0.70088	-0.66325	-0.57805	-0.57151	1.52587	1.04543
218	-0.39009	0.15984	-0.66497	-0.44512	-1.44573	-0.11569	1.68112	-0.52682	0.00613	-0.6205	-0.60236	-1.30841	-1.75688	-0.90607	-0.10991	-0.02973	-0.28059	-0.28363	0.68716	1.45709	1.0919	1.66428	-0.71031	-0.49694	-0.75818	-0.45518	2.00566
219	-0.98372	0.33913	0.47786	0.50581	0.33012	-0.11232	1.34162	0.51458	0.5306	0.44273	0.45109	0.29802	0.23834	0.339	0.01697	-0.124	-0.28768	-0.1917	0.81379	0.90841	0.72543	1.29638	0.95247	0.85843	0.23807	0.37529	0.62325
220	0.09731	-0.72385	-0.39279	0.05663	-0.76715	-0.93183	0.86082	-0.02221	0.20667	-0.04409	-0.08115	-0.64816	-0.79221	-0.96568	-0.93326	-0.89273	-0.94582	-0.86662	0.50605	1.04182	0.72288	0.36942	-0.93961	-0.72082	-0.24036	-0.26893	1.18803
221	-0.55263	-0.73321	0.42065	0.55686	0.55305	-0.87633	-0.3925	0.53825	0.59479	0.53108	0.64911	0.36918	0.71508	-0.47045	-0.92953	-0.85147	-0.6551	-0.61342	-0.23571	0.0509	0.07902	-0.3089	-1.38304	-1.73845	0.48304	-0.30691	0.1526
223	-1.41891	0.84025	0.3147	1.06086	-0.06422	1.36829	-0.19887	1.24336	0.77464	0.71243	0.45244	0.34171	-1.0452	-0.5869	0.6403	1.50393	1.61386	1.58663	0.59456	-0.88591	-0.6652	0.26569	2.26536	2.80596	0.71562	-1.92939	-1.38591
224	-0.53826	0.24578	0.57579	0.6631	0.23412	-0.02436	1.40988	0.71028	0.58236	0.57138	0.60398	0.31166	-0.02381	-1.02932	-0.56423	0.10776	0.19989	0.31627	1.02676	0.57731	0.49024	1.93861	2.08754	2.08818	0.78273	-1.68165	-0.00334
225	-0.45899	0.43671	0.19896	0.49453	0.41596	0.59537	-0.53665	0.52545	0.52209	0.38839	0.42596	0.34457	0.54635	0.31572	0.50604	0.63209	0.65918	0.59356	-0.1577	-0.38888	-0.14711	-0.22167	-0.00954	-0.08462	0.0007	-0.20841	-0.43561
227	-0.46014	0.58387	-0.84892	-0.17458	-0.64772	-0.07417	2.11865	-0.18906	-0.29883	-0.39386	-0.35856	-0.69954	-0.57266	0.07151	0.17426	-0.16646	-0.40376	-0.0634	2.12118	1.83178	1.34285	1.54035	-1.60575	-1.28635	-0.79874	0.67711	2.55163
228	1.20026	0.48452	-0.51016	0.13186	-0.28226	0.55367	0.28949	0.22278	-0.16253	-0.17563	-0.16364	-0.34637	-0.16567	0.32857	0.63384	0.56798	0.39488	0.39131	0.56967	0.3347	0.20582	0.07304	0.40444	0.18506	-0.54711	0.58427	-0.16547
229	-1.08038	-0.58723	1.74294	1.61366	1.10087	-0.39211	-1.02784	1.96448	1.25049	1.06689	0.96798	0.84048	1.05536	0.25295	-0.16901	-0.29402	-0.30872	-0.69693	-1.27497	-2.42926	-1.1455	-0.50708	0.93111	-1.49984	1.68862	0.33187	-1.54117
230	0.9578	-0.60216	-0.92295	-3.38779	-1.12224	-0.62962	0.90734	-3.751	-1.9686	-0.85538	-0.724	-1.03253	-0.97724	-0.51958	-0.5284	-0.62361	-0.66655	-0.68293	0.06389	0.46776	0.56699	1.0653	0.4515	0.20657	-0.7679	-0.02143	0.58127
231	0.66403	0.27823	-0.5325	-0.80991	-0.59421	0.29628	0.61259	-0.8788	-1.72549	-0.43432	-0.58022	-0.66736	-0.62722	0.5058	0.52607	0.27028	0.06265	0.00497	0.05938	0.19905	0.19505	0.94294	1.16899	0.72827	-0.66647	0.82661	-0.09675
232	0.64448	-0.97304	0.3791	1.08218	-0.29364	-1.17516	0.58601	1.29173	0.8613	0.55302	0.49481	-0.76401	-0.12461	-1.0832	-1.1392	-1.05636	-1.14364	-1.23794	-0.16106	0.30914	0.26082	1.14833	0.978	0.03343	0.31491	-0.2501	-0.11152
233	1.70033	-0.14552	-0.57675	-0.54903	-0.88504	-0.32964	1.08731	-0.62664	-1.19015	-0.46294	-0.47947	-1.0712	-0.88297	-0.00347	-0.11186	-0.34178	-0.53301	-0.52926	0.3043	0.56866	0.4749	1.39767	1.08394	0.57746	-0.5126	0.4934	0.41186
234	1.18141	-0.69404	-1.54819	-1.57556	-2.32334	-0.50358	0.88429	-1.55924	-1.98182	-1.96014	-1.36645	-2.57566	-3.0123	-1.05703	-0.40087	-0.4058	-0.69489	-0.79508	-0.20136	0.46788	0.5084	1.12021	0.58857	0.00161	-1.06238	0.31726	0.44498
235	-0.15562	0.41452	-0.08066	0.45154	0.05143	0.5422	-0.02601	0.52326	0.33256	0.21882	0.2474	-0.12351	0.19055	0.4222	0.58895	0.56387	0.48309	0.42153	-0.03201	-0.69772	-0.3906	0.36716	1.47167	0.78546	-0.21306	0.35635	-1.01953
236	1.07734	-0.31308	0.38169	0.60989	0.21173	-0.52314	0.6014	0.66863	0.62097	0.42558	0.42061	0.18665	0.29782	-0.33891	-0.61546	-0.50166	-0.38905	-0.35748	0.3499	0.58925	0.56953	0.86609	-0.01748	-0.02562	0.27734	-0.48488	0.50803
237	0.36917	0.64238	-0.34039	-0.34937	-0.18546	0.72554	0.27019	-0.49521	-0.1361	-0.06393	-0.09629	-0.17965	-0.08247	0.46536	0.78113	0.73243	0.63215	0.56109	-0.05866	0.05869	0.12465	0.7358	0.79096	0.54551	-0.59572	0.18679	-0.16036
238	-0.33033	-0.70216	0.34908	1.18039	-0.6045	-0.1191	-0.41617	1.43572	0.8854	0.5831	0.23517	-0.54768	-1.28056	-0.93629	-0.39968	0.02065	0.07746	-0.18715	-0.75431	-0.86491	-0.39847	0.38319	1.00517	0.39031	0.44489	-0.7114	-0.71533
240	0.31924	0.73685	-0.99749	-0.58398	-1.14932	0.62902	1.65508	-0.65934	-0.58807	-0.55444	-0.45298	-0.99396	-1.57049	-0.41242	0.56954	0.69815	0.43021	0.49568	1.1944	1.23009	1.01876	1.57572	0.20502	0.32952	-0.8941	-0.11055	1.29636
241	0.49799	0.14943	1.50323	1.17566	1.19939	-0.03227	-0.24796	1.32657	1.05991	0.96058	0.92767	1.01026	0.8819	1.11184	0.32714	-0.13951	-0.17746	-0.28811	-1.15366	-0.34462	-0.14786	0.19949	0.58415	-0.14814	1.231	1.10431	-0.44931
242	0.35021	-0.17584	0.0205	0.18893	0.03202	0.22829	-0.78231	0.04795	0.44085	0.33263	0.26873	0.23135	0.02958	-0.184	0.03857	0.3051	0.37973	0.21694	-0.90673	-0.43998	-0.20862	-0.96434	-0.22596	0.03723	-0.05452	-0.56284	-0.41077
243	0.27947	-1.21648	-1.19861	-0.90964	-2.08504	-0.63467	-0.09056	-0.85127	-1.7001	-1.13888	-1.62285	-1.71374	-2.43623	-1.8125	-1.02906	-0.44924	-0.40911	-0.59315	-0.69586	-0.23881	0.02297	0.05323	0.73132	0.7822	-0.52166	-0.953	-0.39192
244	-0.44176	-1.45788	-0.38683	0.58416	-1.06682	-0.81188	-0.48221	0.73085	0.44878	0.11308	-0.02688	-0.87666	-1.14013	-2.5039	-1.49271	-0.57253	-0.33789	-0.55542	-0.67508	-0.51549	-0.05419	0.09326	0.05739	-0.03374	0.04032	-1.64973	-0.28077
245	-0.37974	1.14665	2.10626	1.61427	1.85691	1.3051	-1.23286	1.82892	1.3905	1.38862	1.33312	1.85683	1.32867	0.85244	0.90447	1.31969	1.51424	1.50969	-0.44706	-1.60494	-1.61066	-1.06887	1.63452	1.82213	2.31958	-1.02177	-1.9566
248	-0.38206	-0.82532	0.99374	1.49364	0.17364	-0.52916	-0.24802	1.83298	1.10927	0.82649	0.51789	0.21421	-0.23992	-0.80074	-0.77492	-0.44983	-0.24532	-0.3642	0.61674	0.05208	0.11889	0.39699	-1.02451	-1.75846	1.30209	-0.63616	0.41812
250	-1.5707	0.15384	-0.75121	-0.30798	-1.396	-0.55948	2.46307	-0.35618	-0.45011	-0.62768	-0.55852	-1.17806	-1.44487	-1.36494	-0.6938	-0.52475	-0.64102	-0.30958	2.06225	1.99313	1.43843	2.15585	-0.48368	0.02239	-0.55778	-0.89843	2.52862
251	0.01569	0.8181	0.74668	0.5565	0.94323	0.29745	0.99603	0.50927	0.65616	0.64299	0.65141	0.98041	1.09895	0.74828	0.30813	0.20788	0.31111	0.52672	1.39606	0.99465	0.65042	0.68311	-0.19016	0.27822	0.50662	-0.19294	0.90305
252	-0.38371	-1.40491	1.16225	1.18266	0.68136	-2.37153	1.06791	1.36524	1.01176	0.85854	0.8448	0.47336	0.4933	-1.04116	-2.63686	-2.42325	-2.02827	-1.67096	0.89008	0.93651	0.68688	1.12387	0.26161	-0.08103	1.61504	-0.51016	0.69713
257	-0.36423	-1.02814	1.72744	1.32991	1.4933	-1.4542	-0.66498	1.43624	1.24201	1.1871	1.19452	1.3136	1.22643	0.67562	-0.90119	-1.66309	-1.55036	-1.47943	-1.32696	-0.45279	-0.4503	-0.904	-0.20486	-1.19285	1.62905	1.15679	-0.65407
259	-0.80796	-0.71112	1.91931	1.26745	2.0573	-2.07268	-0.63945	1.3569	1.23102	1.17733	1.29168	1.56035	2.3295	1.82277	-0.74938	-2.55127	-2.44478	-2.25613	-1.54501	-1.39112	-0.79393	0.28569	0.55507	-1.38084	1.72529	2.50677	-1.03512
260	-2.48281	-1.65097	0.24938	1.09322	-0.70381	-1.56847	0.10991	1.29148	0.87492	0.55563	0.42265	-1.49022	-1.13779	-0.87273	-1.25534	-1.50645	-1.70772	-1.93802	-1.24471	-0.36398	-0.10975	0.94009	0.86629	-0.65657	0.25171	0.64627	-0.37189
262	0.9721	-0.17185	-0.00975	-0.02313	-0.02103	-0.26711	0.3044	-0.21468	0.30634	0.16152	0.10411	-0.00067	0.0899	0.2891	-0.01891	-0.31678	-0.38938	-0.4272	-0.13414	0.5234	0.3997	0.17963	-0.56616	-0.66238	-0.30858	0.494	0.5789
263	0.02266	0.46549	1.58016	1.41231	1.14139	0.65	-0.88554	1.65083	1.17557	1.06738	0.90217	1.17508	0.57626	0.56456	0.44828	0.58338	0.76464	0.76165	0.24314	0.28429	-0.17335	-1.2348	-0.31186	0.55007	1.55162	-0.35005	-0.27269
265	0.50826	1.68913	1.099	1.37338	1.12949	0.49328	2.59531	1.63957	1.08372	0.90315	0.98554	0.69732	1.4756	0.23211	0.40669	0.5404	0.31833	0.71465	3.04754	1.95775	1.27573	2.70646	0.68572	0.66486	1.02723	-0.31913	1.71967
266	-0.67049	0.17905	0.92559	0.77331	0.85074	-0.22853	0.28045	0.83375	0.75362	0.65373	0.55638	0.77675	0.88345	1.31234	0.33029	-0.47223	-0.44895	-0.37771	0.07627	0.4529	0.32606	0.34769	-0.20466	-0.36248	0.31814	1.30906	0.41496
267	0.07438	-0.43373	1.06883	0.78504	0.94698	-0.24969	-1.14777	0.79164	0.87647	0.74891	0.78444	1.03805	0.80395	-0.28771	-0.47109	-0.19299	0.01942	-0.04942	-0.94429	-0.13719	-0.04238	-2.1626	-1.43901	-0.66673	0.88216	-0.80497	-0.27561
268	0.60309	-0.91022	0.88575	0.70047	0.82018	-1.50602	-0.20155	0.70304	0.82407	0.60937	0.61399	0.32441	1.09174	1.63799	-0.0564	-1.9036	-2.35645	-2.53479	-2.18636	-0.5845	-0.16503	0.47813	0.0629	-2.06179	-0.0375	3.2056	-0.1936
270	-0.03249	-1.97131	1.97567	1.4506	1.59316	-2.91729	-1.04676	1.68667	1.20212	1.17098	1.18651	1.33281	1.5203	-0.67592	-2.9336	-2.95392	-2.41556	-2.23139	-0.77988	-0.19646	-0.57002	-1.77032	0.19438	-0.34188	2.49598	-0.18801	-1.24679
271	0.567	0.18117	-0.25541	0.57873	-0.47313	0.29986	0.49803	0.73384	0.38619	0.15744	0.08706	-0.45336	-0.52986	-0.64729	0.14188	0.41041	0.27874	0.24941	0.58168	0.55092	0.41904	0.45964	0.16471	0.11424	-0.25886	-0.347	0.24095
272	0.51803	-1.56962	0.47402	0.78518	-0.07597	-1.37281	-0.07931	0.7748	0.80286	0.6821	0.59954	0.25029	-0.73415	-1.56539	-1.8611	-1.27236	-1.00343	-0.96582	-0.24422	0.16757	0.09387	-0.92127	-0.04219	0.3298	0.8162	-1.03357	-0.09555
273	-0.02619	2.72225	0.04135	0.32455	0.65557	2.49845	0.49071	0.43101	0.32524	0.15952	0.0903	0.60624	0.69773	2.18268	2.82633	2.402	1.99649	2.04646	1.32333	0.93909	0.64414	0.20263	-0.83994	-0.54564	-1.19895	2.1484	0.63496
275	0.70779	-0.35402	2.27506	1.56414	1.74317	-1.07244	0.01526	1.81148	1.31217	1.27338	1.22802	1.37496	1.24181	1.58241	-0.21066	-1.41587	-1.46553	-1.49672	-1.43183	-0.17454	-0.21339	1.04517	0.93467	-0.6929	2.47315	2.26149	-0.36074
276	1.08759	0.28969	-0.59482	-0.20838	-0.26859	0.27478	0.06224	-0.22618	-0.09964	-0.38722	-0.44937	-0.60587	-0.01172	1.03846	0.83079	0.18053	-0.15814	-0.26811	-0.33926	0.31477	0.26553	0.16361	-0.29119	-0.93534	-1.07124	2.00714	0.19271
281	-1.22062	1.16931	1.66382	1.05749	1.64856	1.28946	-0.72043	1.06049	1.08913	1.12737	1.14964	1.8311	1.3243	0.43298	0.72964	1.35736	1.58436	1.62947	0.01184	-1.08657	-0.73858	-1.21439	1.36525	2.20716	1.76942	-1.88406	-1.53297
285	1.08763	0.0706	-0.30405	-0.45105	-0.0096	0.08299	-0.09728	-0.68896	0.06798	-0.05503	0.03132	-0.01562	0.3854	0.05224	0.15963	0.08023	0.10232	0.06198	-0.08892	0.43063	0.30609	0.01672	-1.16555	-1.03441	-0.54153	-0.10127	0.52111
286	-0.51589	1.32541	1.87602	1.21207	1.70428	1.20721	-0.53886	1.36425	1.11388	1.0619	1.11337	1.55664	1.49822	1.08396	1.04856	1.25759	1.28829	1.19104	-1.0039	-1.8811	-1.00661	0.24448	2.32213	1.94605	1.88378	-0.6462	-1.94934
287	-0.09641	-1.87988	-0.76933	-0.53295	-0.59682	-1.45174	-1.52461	-0.82522	0.01865	-0.30059	-0.16289	-0.5411	0.11533	-1.56368	-1.58947	-1.36903	-1.03873	-1.17252	-1.30413	-0.24967	-0.20006	-1.85131	-2.19347	-1.87893	-0.52323	-0.80472	-0.06742
290	-0.44299	-0.70195	1.19673	0.6515	1.34768	-0.72363	-1.57462	0.43421	0.93312	0.88098	0.96491	1.38146	1.52165	0.11858	-0.82009	-0.75713	-0.28872	-0.29504	-1.30224	-1.19717	-0.75527	-1.96535	-0.74282	-0.43785	1.02681	-0.76561	-0.89104
292	0.46985	-0.83345	0.30306	0.10871	0.27244	-0.74771	-0.62999	-0.11208	0.43885	0.32045	0.36648	0.26317	0.4896	-0.04168	-0.57144	-0.74516	-0.65149	-0.81767	-1.45453	-0.4608	-0.11643	-0.57874	-0.23562	-0.48342	-0.07336	0.05351	-0.36913
293	-1.29585	0.87005	2.16244	1.73076	1.58242	1.14536	-1.32358	2.08201	1.35774	1.26619	1.15301	1.42497	1.19922	-0.44414	0.20966	1.28467	1.65093	1.57262	0.74895	-1.19803	-1.29918	0.49913	1.26787	1.42651	3.18633	-2.82391	-1.34467
294	0.58937	-0.71048	-0.34612	0.46313	-0.57607	-0.60512	0.14439	0.55545	0.42205	0.08157	0.06482	-0.80632	-0.6181	-0.36327	-0.35951	-0.55355	-0.78437	-0.91738	-0.39965	0.35527	0.40372	0.07799	-0.60209	-1.23642	-0.43469	0.82447	0.34049
296	0.82508	-1.40339	-0.94888	-0.49381	-0.89499	-1.26572	-0.32807	-0.67662	-0.30669	-0.42554	-0.30639	-1.02545	-0.44343	-0.96842	-1.14367	-1.23592	-1.17967	-1.23456	-0.61259	0.0509	0.0815	-0.18083	-0.80398	-1.11748	-0.68921	0.05856	0.14402
299	0.25663	-0.37738	0.82836	0.64736	0.83835	0.11986	-2.09277	0.62897	0.70145	0.6857	0.68657	0.95308	0.84984	-0.22245	-0.26019	0.20171	0.50812	0.36221	-1.50748	-1.9944	-1.41764	-2.41092	0.06441	0.51722	0.72911	-1.26624	-1.52843
301	-0.24988	0.68525	-1.01346	-3.12506	-0.84522	0.83329	0.53317	-1.60237	-1.70219	-1.06523	-1.30975	-0.80701	-0.96592	0.44956	0.89518	0.85965	0.64266	0.55673	0.1861	0.36701	0.41142	0.69037	0.61222	0.5808	-0.91447	0.55623	0.21748
302	0.00188	-0.28204	-0.73652	-0.29646	-0.80325	-0.05503	-0.1782	-0.35665	0.05937	-0.48706	-0.31805	-1.19344	-0.60672	0.02838	0.27923	-0.01273	-0.30841	-0.54761	-1.26455	0.02982	0.16172	0.1608	-0.27266	-0.95715	-1.00692	0.96925	0.00052
303	-0.5998	0.27683	1.28733	0.79568	1.39676	0.088	-1.20453	0.78627	0.88285	0.81321	0.86845	1.25408	1.44371	1.31931	0.50862	-0.04696	0.01222	-0.04453	-1.24497	-0.48303	-0.30432	-1.38042	-1.14858	-1.26704	0.72186	1.05348	-0.43648
304	-1.74768	0.89244	0.64263	0.71323	0.62466	0.64358	0.73121	0.73404	0.77309	0.63529	0.5749	0.66804	0.55998	0.71857	0.74523	0.61275	0.50846	0.52943	0.49213	0.83307	0.58176	0.56448	-0.07528	0.12987	0.09535	0.24334	0.6826
305	0.42902	-0.72736	-0.28542	0.58833	-0.75058	-0.07108	-0.42856	0.67828	0.46846	0.28658	0.14472	-0.5442	-1.37549	-1.35579	-0.63541	0.10802	0.2043	0.04112	-0.516	-0.79261	-0.32282	-0.1913	0.93784	0.99135	0.17789	-1.0936	-0.70122
306	0.82277	0.89221	1.61376	1.22174	1.40227	0.49155	0.32292	1.3968	1.03225	1.01692	0.96326	1.23328	1.15042	1.47933	0.80885	0.33414	0.31642	0.37245	0.15936	0.23207	0.09301	0.72288	0.7217	0.22556	1.35286	1.03804	-0.12787
307	-3.28334	-1.14199	0.21873	0.67615	-0.06845	-0.91731	-0.34002	0.73303	0.59274	0.50368	0.46798	-0.01457	-0.22946	-1.35202	-1.32344	-0.81998	-0.55014	-0.57204	-0.37563	-0.15917	-0.07895	-0.22101	-0.14632	-0.14383	0.46899	-1.04962	-0.17599
310	0.50318	-0.58307	0.01385	0.37862	0.16673	-0.40432	-1.04314	0.39815	0.45705	0.23312	0.3196	-0.1585	0.52143	0.32773	-0.04252	-0.38687	-0.50571	-0.75336	-1.64661	-0.95831	-0.45867	-0.45758	-0.16304	-1.0494	-0.40068	0.98537	-0.73619
310-R	0.50318	-0.56074	0.01765	0.24164	0.02971	-0.258	-0.96734	0.19552	0.4159	0.20315	0.26539	-0.12805	0.29466	0.07197	-0.04379	-0.19812	-0.29508	-0.57595	-1.87453	-1.04658	-0.47058	-0.43215	0.2736	-0.3388	-0.43105	0.48423	-0.88201
311	-0.26123	0.26738	0.2718	0.01802	0.33252	-0.77466	1.75619	-0.19518	0.36025	0.20552	0.22086	0.20674	0.64145	0.91506	0.04223	-1.05035	-1.28303	-0.99676	1.02734	1.59323	1.18066	1.54638	-1.88374	-1.83172	-0.55208	1.36707	2.47256
313	-0.1832	-0.17804	-0.64427	-0.47793	-1.23855	0.0698	0.62566	-0.59738	-0.36089	-0.32878	-0.398	-0.90915	-1.51015	-1.13879	-0.25009	0.21638	0.18856	0.08436	-0.11	0.25492	0.34939	1.07114	1.20979	1.35461	-0.44493	-1.0945	-0.02166
314	1.60951	-0.69132	0.45453	0.75985	-0.03034	-1.2257	1.17108	0.80014	0.78269	0.55218	0.53408	-0.13078	-0.13673	-0.61093	-1.03926	-1.23035	-1.32268	-1.2388	0.26489	1.06634	0.78991	1.19103	-0.42976	-0.75609	0.26354	-0.05075	1.24616
315	-0.52285	0.57115	-0.33154	-0.03668	0.0576	0.7039	-0.06401	-0.02984	-0.35226	0.04415	0.06415	0.0494	0.26099	0.347	0.58009	0.72552	0.7483	0.74337	0.37401	-0.33589	-0.22323	0.57151	0.99961	0.94618	-0.2122	-0.18037	-0.57177
316	-0.85324	0.28398	0.2195	0.11375	0.21205	0.2694	0.38616	-0.05066	0.34338	0.31464	0.2944	0.37228	0.24983	0.03014	0.13028	0.30164	0.34962	0.33041	0.15747	0.39483	0.38956	0.29947	0.10609	0.51017	0.00317	-0.65041	0.31411
318	0.08063	-0.50803	-0.59148	-0.62941	-0.48235	-0.37205	-0.17268	-0.9001	-0.28317	-0.28685	-0.3361	-0.39688	-0.20483	-0.24348	-0.26006	-0.38354	-0.3739	-0.40235	-0.14215	0.3543	0.21964	-0.413	-0.84263	-0.74251	-0.61109	0.12724	0.26709
320	-0.28885	-1.64779	-1.09673	-1.71959	-0.99878	-2.54215	0.88147	-2.21801	-0.855	-1.43956	-0.75301	-1.72705	-0.26338	-0.07978	-1.3373	-2.85824	-3.28817	-2.97398	-0.00113	1.09709	0.85493	0.86552	-1.93818	-2.79018	-1.2122	1.91208	1.60197
321	0.25307	-0.54485	-1.32222	-1.39143	-2.22853	-0.70832	1.32531	-1.0952	-1.72027	-3.52917	-4.51456	-2.04825	-2.54733	-1.50943	-0.76227	-0.62187	-0.8082	-0.71864	0.85234	1.35219	0.94076	0.88901	-0.76934	-0.46598	-0.81886	-0.40152	1.54693
322	0.88072	-0.58784	-0.29551	-0.9772	-0.17249	-0.55101	-0.18409	-1.61512	-0.16284	-0.12262	-0.03105	-0.24437	0.21075	0.00736	-0.37746	-0.55898	-0.53624	-0.63829	-0.66365	-0.04572	0.06771	0.0318	-0.26294	-0.51071	-0.35519	0.20978	0.07262
323	-0.24356	-0.60675	0.33825	0.41862	0.45491	-0.23619	-1.26243	0.36581	0.56904	0.45846	0.45909	0.49746	0.62046	0.09	-0.35175	-0.20615	0.00988	-0.13716	-1.1018	-1.87467	-0.98177	-1.05995	0.44822	0.33566	0.30972	-0.28437	-1.1453
324	-2.12649	0.0564	0.09181	0.49797	0.31348	-0.10245	-0.05535	0.52471	0.54789	0.27006	0.35372	-0.40636	0.57441	1.4231	0.69816	-0.25402	-0.63068	-0.8081	-1.15014	-0.69274	-0.20656	1.0494	0.55976	-1.27289	-0.51807	2.68245	-0.38269
329	0.73711	0.54007	-0.48908	0.02677	-0.19582	0.9231	-0.82152	0.07775	0.07788	-0.13198	-0.08624	-0.34653	0.04304	0.54315	1.06358	0.96894	0.7851	0.55632	-1.05308	-1.04596	-0.44419	-0.096	0.29178	-0.28978	-0.88854	0.61931	-0.79687
335	-2.62538	0.09649	1.748	1.62467	1.52394	0.39221	-1.74712	1.86885	1.3972	1.28326	1.25183	1.38904	1.2046	-0.39395	-0.26431	0.49611	0.85872	0.81368	-0.40004	-1.29907	-1.26458	-1.17736	-0.14485	-0.24651	2.19074	-1.5548	-1.21428
336	0.94563	1.28693	-0.67734	-0.38664	-0.27877	1.2493	0.79549	-0.35786	-1.02928	-0.3336	-0.31952	-0.3145	-0.30264	0.76991	1.31163	1.24303	1.03216	1.04643	0.84542	0.61699	0.50197	1.02217	0.57995	0.47544	-0.81912	0.58644	0.33495
338	-0.40842	-1.12718	0.94444	0.62893	0.82611	-0.61565	-1.95392	0.57541	0.76928	0.68577	0.72649	0.99808	0.77174	-0.9615	-1.27655	-0.48544	0.01068	-0.11217	-1.56907	-2.43974	-1.49838	-2.72571	0.21541	0.80243	1.09674	-1.83938	-1.55219
339	0.09327	0.19075	-0.70468	-0.59408	-0.89105	-0.03724	1.19653	-0.6329	-0.59206	-0.69642	-0.54088	-1.16682	-0.83956	0.14874	0.29748	-0.0555	-0.38572	-0.37304	0.47425	0.94771	0.72037	1.37934	0.32389	-0.11325	-0.88955	0.90441	0.85219
340	-0.20838	-1.19652	-1.26834	-1.18368	-1.06207	-0.78677	-0.66575	-1.40578	-1.63545	-0.76144	-0.5614	-1.1507	-0.61906	-0.88974	-0.77831	-0.72771	-0.65158	-0.77906	-0.84219	-0.47802	-0.18069	-0.37473	-0.43924	-0.7698	-0.84741	-0.06601	-0.26063
341	0.04679	-0.67435	-0.88537	-0.62997	-0.44956	-0.58481	-0.48628	-0.89533	-0.16435	-0.42248	-0.29562	-0.55357	0.0493	-0.13772	-0.26946	-0.63278	-0.6503	-0.68338	-0.3103	0.48349	0.3998	-0.81201	-2.37869	-2.31387	-1.05283	0.623	0.66779
342	-0.71427	-0.17846	-0.06239	0.43789	-0.15813	0.10576	-0.11839	0.40301	0.47006	0.36621	0.37349	-0.03351	-0.29689	-0.80074	-0.2685	0.21545	0.33561	0.29234	-0.10403	-0.29737	-0.12801	0.13797	0.74343	0.73744	0.13708	-1.0543	-0.53736
343	-0.84301	-1.40562	0.28255	0.06643	0.38446	-0.70831	-2.63889	-0.31603	0.51877	0.44775	0.37342	0.66917	0.68661	-0.55593	-0.95053	-0.66554	-0.22652	-0.43267	-2.17647	-2.06029	-1.45133	-3.22796	-0.93612	-0.23674	0.13138	-1.02178	-1.22826
344	-0.03372	0.07719	-0.63854	-0.08611	-0.67323	0.10148	0.6042	-0.08448	-0.35157	-0.23631	-0.27443	-0.65833	-0.87569	-0.1202	0.15782	0.11429	-0.03092	0.00637	0.57943	0.59463	0.382	0.33729	-0.01016	-0.11202	-0.43809	0.34947	0.44593
345	-3.06723	0.46539	0.67995	0.62235	0.86531	0.57883	-0.86492	0.63671	0.63548	0.61426	0.65883	0.77264	0.90457	0.66428	0.56972	0.57568	0.64134	0.57899	-0.48429	-0.79707	-0.48954	-0.61732	-0.0691	-0.34637	0.4521	0.03192	-0.74914
347	-1.80739	0.86822	1.48738	1.03673	1.42998	0.79879	-0.68879	1.13549	0.98575	0.92701	0.93294	1.33082	1.29429	1.16352	0.78153	0.7427	0.88718	0.84676	-0.59986	-0.89706	-0.5218	-0.24119	0.64002	0.46071	1.30856	-0.15174	-0.88736
350	-0.35032	-0.07018	-0.10473	0.00965	0.00609	-0.05384	0.05151	-0.13362	0.22015	0.14237	0.19351	-0.04885	0.13359	0.20397	0.11989	-0.05666	-0.14238	-0.1971	-0.27874	0.12272	0.17913	0.15155	-0.1289	-0.38751	-0.36269	0.44528	0.06803
351	-0.41872	0.13238	-0.40064	-0.15527	-0.25708	-0.03623	0.56687	-0.26461	0.06258	-0.11025	-0.06315	-0.4313	-0.02577	0.43307	0.35077	-0.0804	-0.31744	-0.35187	0.02362	0.62767	0.52043	0.68798	-0.47307	-0.90423	-0.8062	1.03344	0.70136
352	-0.06696	-0.63087	-0.11014	0.30842	-0.36984	-0.30056	-0.20034	0.27584	0.39631	0.24486	0.25469	-0.27607	-0.51438	-0.97579	-0.52473	-0.1533	-0.1707	-0.34281	-0.81392	-0.06093	0.11716	-0.19356	-0.0778	-0.10495	-0.09162	-0.61768	-0.10473
353	-0.07328	0.77433	-0.24595	-0.06682	0.07661	0.61847	0.70653	-0.17946	0.10199	0.07734	0.10989	0.05577	0.1021	0.68095	0.78468	0.58107	0.40048	0.45451	0.78401	0.81532	0.62036	0.39792	-0.87663	-0.74268	-0.47712	0.75529	0.95808
355	-0.29639	0.79373	-0.07258	-0.45935	0.11346	0.86528	-0.02247	-0.63914	0.08998	0.01879	-0.07144	0.27407	0.40413	0.54188	0.91523	0.87269	0.79969	0.71654	-0.15494	0.25583	0.18212	0.11792	0.16721	0.48847	-0.68611	-0.08132	-0.03696
356	0.88197	0.3672	-2.11959	-1.93524	-1.80207	0.41326	1.1577	-1.16334	-1.98948	-3.76562	-4.74271	-1.49801	-1.93564	-1.12848	0.15527	0.50443	0.37147	0.49381	1.49371	1.24745	0.89378	0.58126	-1.33077	-0.66894	-1.04483	-0.56429	1.56084
357	0.20891	-1.45571	-0.32516	0.16107	-0.31973	-0.99012	-1.02402	0.06894	0.25407	0.17371	0.21738	-0.26642	-0.26313	-1.23319	-1.32509	-0.87599	-0.62869	-0.73267	-0.89325	-0.8304	-0.4628	-1.22006	-0.4094	-0.56466	0.07374	-0.6496	-0.59967
359	-1.42398	0.83174	0.46154	0.44094	0.72815	1.13693	-1.44479	0.4235	0.50989	0.48943	0.46192	0.76	0.82306	0.91897	1.12369	1.12805	1.15984	1.05393	-0.77517	-1.36593	-0.99468	-1.17816	0.37119	0.48682	-0.06119	-0.02433	-1.26685
360	0.82565	-0.04225	0.28077	0.30216	0.41904	0.33933	-1.02528	0.20499	0.38363	0.43576	0.42277	0.56291	0.38748	-0.0575	0.04428	0.37571	0.58978	0.54855	-0.37374	-1.14642	-0.81974	-1.08782	0.51617	0.70733	0.31852	-0.857	-1.12051
361	-1.59195	-0.78348	-1.04451	-0.73508	-1.21833	-0.23593	-0.4556	-0.86442	-0.75937	-0.50778	-0.60199	-0.76082	-1.23714	-1.64302	-0.69973	-0.08152	0.04932	-0.04149	-0.23489	0.13958	0.14697	-0.80025	-0.73678	-0.1325	-0.46477	-1.24344	0.05147
363	0.62434	-0.73218	-0.77207	-0.6702	-0.99277	-0.63008	0.33441	-0.7083	-1.70845	-0.62618	-0.54443	-1.05929	-0.83336	-0.5805	-0.56367	-0.58264	-0.66105	-0.72507	-0.12936	0.25824	0.26642	0.36199	0.39154	0.09856	-0.53159	0.10737	0.03553
364	-0.23712	-0.81903	-0.06574	0.41713	-0.12551	-0.39506	-0.95026	0.43338	0.47601	0.27537	0.31238	-0.16016	-0.00877	-0.89298	-0.61219	-0.27351	-0.14053	-0.32195	-1.16879	-0.73807	-0.27331	-0.44574	-0.52767	-0.787	-0.06307	-0.67143	-0.40634
366	-0.90624	-0.85982	1.00815	0.78079	0.96054	-1.18438	-0.12393	0.69453	0.94084	0.83879	0.91119	0.98941	0.95994	-0.45511	-1.28762	-1.19586	-0.87891	-0.77471	-0.22909	0.45458	0.35541	-0.65344	-1.60903	-1.29235	0.98798	-0.6827	0.55848
367	-0.2848	2.79387	-0.51588	-0.40078	0.59492	2.81071	-0.10247	-0.37153	-0.86787	0.00435	-0.01983	0.74571	0.63395	1.55327	2.6037	2.78236	2.66366	2.78971	1.8146	0.35717	0.19045	-0.39297	-0.58072	0.58486	-0.67306	-0.23006	0.12021
368	-0.23379	0.33339	-1.39614	-0.8687	-0.89971	0.8126	-0.42716	-0.63973	-1.70045	-0.99466	-0.98801	-0.8667	-1.03245	-0.04816	0.64283	0.8733	0.82047	0.74533	0.08477	-0.56716	-0.28781	-0.2368	0.38198	0.25833	-0.70477	-0.00502	-0.57349
370	0.17901	0.2393	-1.44063	-3.37462	-0.90431	0.52393	-0.17658	-2.47719	-1.97695	-1.52482	-0.95526	-1.2137	-0.65923	0.49967	0.83036	0.51834	0.2536	0.11112	-0.49374	-0.30084	-0.03426	0.37848	0.07584	-0.63379	-1.34368	1.27724	-0.18008
371	-2.16257	-0.872	-1.03701	-0.69498	-0.8803	-0.56853	-0.43753	-0.87166	-0.49706	-0.54979	-0.38209	-1.05439	-0.47491	-0.59784	-0.46548	-0.51669	-0.53746	-0.67957	-0.84241	-0.27133	-0.03789	0.05579	-0.37256	-0.85959	-0.87009	0.17086	-0.12426
372	1.78133	-0.01587	1.25008	1.31456	0.93807	0.44652	-1.44372	1.47745	1.19486	1.04025	0.95316	0.95546	0.49652	0.12157	0.19699	0.50139	0.65886	0.4806	-1.51829	-1.83405	-1.17963	-0.93777	0.55846	0.39879	1.12466	-0.56413	-1.25672
374	-0.60896	-0.94963	-0.78429	-0.26001	-0.67388	-1.11714	0.14789	-0.38876	0.0484	-0.33131	-0.25236	-0.76098	-0.17866	-0.73956	-0.81509	-1.13195	-1.19589	-1.17972	-0.10979	0.95221	0.68531	-0.25314	-2.82101	-2.55713	-0.9293	0.27823	1.36461
377	-0.30668	-1.85512	-1.71486	-0.69235	-1.82368	-1.13774	-0.96218	-0.78534	-1.29291	-0.93334	-0.81703	-1.6047	-1.55927	-2.42607	-1.55125	-0.95294	-0.7986	-0.92153	-0.78189	-0.29989	-0.15873	-1.37574	-0.94167	-0.77252	-0.78275	-0.81442	-0.27301
378	0.02369	-0.0814	-1.15964	-0.61987	-1.21154	-0.01036	0.7683	-0.57117	-1.69627	-0.7956	-1.74271	-0.71477	-1.13896	-0.94648	-0.30979	0.04771	0.10886	0.21249	1.10022	0.96174	0.64864	0.28135	0.1233	0.83955	-0.61303	-0.91318	0.60344
379	1.53308	-1.02124	0.23303	0.15874	0.49456	-1.0216	-1.19512	-0.09395	0.53869	0.38697	0.45784	0.3586	0.91747	0.22158	-0.62335	-1.10842	-0.96569	-1.08225	-1.45591	-0.41063	-0.2692	-1.2466	-1.49562	-1.85294	-0.13009	0.5547	-0.17853
380	1.6526	-0.68665	-0.71161	-0.9573	-0.87836	-0.21013	-0.56079	-1.33923	-0.12601	-0.37479	-0.27522	-0.83053	-0.73535	-0.75342	-0.2881	-0.09488	-0.11204	-0.36334	-1.41303	-0.40452	-0.03456	-0.2151	-0.31744	-0.46227	-0.62206	-0.38704	-0.17532
383	0.04271	1.46645	-0.50452	-0.47442	-0.21185	1.04775	1.48419	-0.41481	-0.16005	-0.56766	-0.56398	-0.23278	-0.01034	0.93414	1.39206	0.98219	0.60598	0.70226	1.35954	1.56983	1.0485	1.19522	-1.30122	-0.88932	-1.26566	1.16487	1.93286
384	0.1467	-0.75328	0.24412	0.34328	-0.06111	-0.35098	-0.45835	0.17627	0.62872	0.45134	0.42789	0.26011	-0.31646	-1.04126	-0.7193	-0.2231	-0.06545	-0.19136	-0.93348	-0.3378	-0.06466	-0.7191	0.19127	0.54999	0.22449	-1.12212	-0.44269
387	-0.57909	-1.58125	-1.51243	-1.01339	-1.67956	-1.5676	0.24209	-1.09082	-1.98391	-1.40549	-0.9852	-1.90657	-1.2365	-1.33635	-1.38565	-1.53653	-1.60014	-1.56855	-0.15674	0.57091	0.46328	0.08782	-1.12734	-1.36707	-0.93998	0.25793	0.74082
391	-1.11085	0.52154	0.07153	0.55266	0.15863	0.713	-0.16786	0.61599	0.4897	0.3751	0.24377	0.22153	0.05141	0.53835	0.69244	0.72299	0.65887	0.59469	0.05459	-0.15072	-0.08581	-0.08985	0.53111	0.56806	-0.0819	0.2866	-0.38368
392	0.70082	0.98927	-0.29026	-0.71687	-0.18322	0.58292	1.56194	-0.84306	-0.56133	-0.21356	-0.16392	-0.22607	-0.09135	0.68223	0.7837	0.52698	0.32075	0.43072	1.19782	1.11749	0.81552	1.76893	0.38305	0.32698	-0.5684	0.54535	1.28287
393	-0.77462	-1.21297	1.68787	1.56772	1.22162	-1.32157	-0.96705	1.8057	1.34176	1.21503	1.11939	1.04313	0.94031	0.04927	-1.15048	-1.3942	-1.15739	-1.28191	-1.25924	-0.27304	-0.29567	-0.6303	-0.7164	-1.21336	1.72027	0.31258	-0.2457
394	-1.31664	0.79229	0.63878	-0.2825	0.86521	0.72209	0.06246	-1.35581	0.47465	0.51251	0.54296	1.00894	0.90283	0.97059	0.75208	0.66455	0.7322	0.7566	0.06396	-0.15819	0.0573	-0.04703	0.60372	0.98359	0.21094	-0.00914	-0.28848
395	0.12601	0.30758	1.72194	1.07015	1.69087	-0.33431	-0.5339	1.08948	1.15653	1.01775	0.9862	1.41493	1.83867	2.48855	0.97427	-0.7921	-1.00397	-1.12577	-2.41465	-0.97717	-0.5923	0.67654	0.87377	-0.41777	0.37399	3.34141	-0.79593
396	-1.89769	0.76858	1.42848	1.18706	1.39262	0.38695	0.30654	1.29145	1.10479	1.05283	1.07296	1.27463	1.23823	0.90935	0.55013	0.31862	0.28441	0.38563	0.36718	0.39885	0.1679	0.39443	0.26211	-0.03374	1.06182	0.4906	-0.1146
397	-0.43026	-0.71191	1.55199	1.38791	1.14171	-0.61738	-1.19292	1.62074	1.16094	1.04334	0.96967	0.89452	0.76632	0.3524	-0.61706	-0.69427	-0.39352	-0.49697	-0.98688	-1.25466	-1.07018	-0.11046	0.33714	-0.4591	1.81764	0.28241	-0.87004
399	-0.39931	1.16733	-0.15847	-0.79492	0.44284	1.06416	0.03696	-1.04061	-0.05637	-0.04263	0.00528	0.4441	0.84509	1.06678	1.23907	1.00067	0.92105	0.92782	0.47992	0.59301	0.41862	0.0174	-1.05611	-0.68616	-0.79794	0.52286	0.5485
400	-0.06869	-2.09305	1.08629	1.02475	0.48522	-3.24194	0.38098	1.17435	0.92384	0.74094	0.69233	0.22233	0.63152	-0.29952	-2.1388	-3.4464	-3.7007	-3.72255	-1.6024	0.7655	0.62436	0.37307	-0.96261	-1.6782	0.53758	0.99383	0.8576
401	0.72675	-2.24501	-0.40856	0.54764	-0.74333	-1.60941	-1.2031	0.6519	0.44824	0.18061	0.11121	-0.6549	-0.80981	-2.12433	-2.09333	-1.43832	-1.15365	-1.30037	-0.79702	-0.38898	-0.19101	-1.83438	-1.62007	-1.60572	0.14551	-0.74493	-0.12726
402	-0.60039	0.42296	0.14386	0.07831	0.38641	-0.22861	1.14582	-0.07243	0.36344	0.18283	0.23497	0.21577	0.63387	1.12288	0.43059	-0.43497	-0.65294	-0.47486	0.85525	1.24014	0.97184	0.97183	-1.34237	-1.49354	-0.54263	1.67558	1.5575
403	-0.19643	0.15805	0.8564	0.71685	1.08157	-0.01449	-0.29006	0.64808	0.87348	0.76114	0.84866	0.99233	1.10265	0.67209	0.08073	-0.06662	0.01598	0.06386	-0.01121	0.052	0.09578	-0.50555	-0.75047	-0.81699	0.68155	0.38815	-0.01727
404	-0.11524	-1.34302	0.26649	0.99516	-0.05682	-0.74601	-1.5323	1.20197	0.74854	0.57311	0.40482	-0.12138	-0.17461	-0.96664	-1.03833	-0.65216	-0.4091	-0.61246	-0.90482	-0.67306	-0.45962	-1.3021	-1.51359	-1.6224	0.53497	-0.4734	-0.20859
405	0.44802	0.62255	-0.97659	-1.15899	-0.5366	0.7698	0.25574	-1.19628	-1.65111	-0.57669	-0.59518	-0.4646	-0.36731	0.33517	0.81058	0.77414	0.65106	0.61734	0.4233	0.45106	0.40329	0.28898	-0.67771	-0.46247	-0.95311	0.24787	0.59377
406	0.94854	-0.76914	1.16021	1.41393	0.6228	-1.01341	0.3966	1.62538	1.17936	1.05227	0.88032	0.63219	0.05409	-0.45759	-1.1745	-1.06161	-0.85762	-0.73662	0.58869	0.86283	0.47127	0.11648	-0.75828	-0.44756	1.33322	-0.26954	0.86836
407	-0.88898	1.08659	0.45023	0.34982	0.86176	1.1205	-0.40385	0.25829	0.46506	0.53193	0.53748	0.86127	0.95125	1.19481	1.14501	1.06745	1.09018	1.10059	0.19847	-0.69539	-0.47548	-0.06827	0.88664	0.83957	0.12759	0.34971	-0.86517
411	-0.73728	0.40089	1.35577	1.17549	1.42393	0.46059	-0.98887	1.26978	1.12855	1.04642	1.09698	1.32188	1.25508	0.55198	0.25025	0.48918	0.64339	0.64009	-0.41706	-1.29459	-0.87814	-0.7039	0.58177	0.38506	1.42482	-0.26556	-1.24558
412	0.16682	-0.75591	-0.83609	-0.64021	-0.95727	-0.94995	0.7126	-0.74973	-0.57988	-0.75373	-0.43045	-1.46897	-0.87314	-0.08175	-0.41303	-1.01732	-1.34089	-1.31096	0.00014	0.73915	0.6101	0.6644	-0.67406	-1.42406	-0.76629	1.33194	0.84077
413	-0.42635	-0.33125	-0.71685	-0.59292	-0.55377	0.01281	-0.33284	-0.73435	-0.5764	-0.29956	-0.22722	-0.52383	-0.40281	-0.33338	-0.10185	0.07857	0.10387	-0.00654	-0.39475	-0.30347	-0.0272	-0.13278	0.00676	-0.08946	-0.45081	-0.19932	-0.24461
414	1.71181	-1.33527	-1.47657	-1.13494	-1.78777	-0.60076	-0.74097	-1.06505	-1.7168	-1.10331	-1.09564	-1.45056	-1.94205	-1.98859	-1.12998	-0.4174	-0.24329	-0.39313	-0.6585	-0.5734	-0.29548	-0.7752	-0.09012	0.08716	-0.37759	-1.18041	-0.47449
415	1.00723	-1.07114	-1.53471	-2.4932	-1.91302	-0.71138	0.18918	-1.95727	-1.96791	-1.76805	-1.57744	-1.96477	-1.78095	-1.00822	-0.68701	-0.61705	-0.74457	-0.88776	-0.53496	0.04833	0.23564	0.42086	0.3512	0.00228	-1.01415	0.13534	0.02244
416	-0.45955	0.82102	1.53621	0.97771	1.51097	0.85201	-1.66704	1.06948	0.94781	0.9013	0.89953	1.50102	1.55806	1.11206	0.89133	0.8024	0.96831	0.90837	-1.01805	-1.39944	-1.34458	-1.87624	0.7627	1.06695	0.96228	-0.4206	-1.77441
417	0.0451	0.23214	-0.50898	-0.29392	0.04021	0.49714	-0.86771	-0.3813	-0.35775	-0.09431	-0.11753	-0.00835	0.44823	0.52984	0.49622	0.46891	0.58679	0.53244	-0.21633	-1.11905	-0.71362	0.00367	0.56111	0.38218	-0.55328	0.00784	-0.85737
419	0.36527	-0.96232	-0.20798	0.25978	-0.37244	-0.81649	-0.26086	0.2288	0.26622	0.14904	0.03988	-0.59824	-0.49655	0.42042	-0.28267	-0.91454	-1.09737	-1.24563	-1.15331	-0.57188	-0.27768	-0.02151	0.48698	-0.50895	-0.36375	1.56093	-0.42325
420	0.32722	0.47019	-0.47497	-0.52363	-0.34389	0.71069	0.0093	-0.64782	-0.31853	-0.14491	-0.19784	-0.19257	-0.34832	0.15079	0.61851	0.76543	0.68694	0.59351	-0.10578	-0.00569	0.0819	0.2154	0.46618	0.61541	-0.4941	-0.1419	-0.16483
421	1.0698	-2.46928	-0.16082	0.47952	-0.02577	-2.34237	-1.9321	0.47344	0.57705	0.24262	0.35055	-0.52219	0.57339	-0.50339	-1.67441	-2.43972	-2.33511	-2.51627	-2.28657	-0.97338	-0.73325	-1.70034	-2.02005	-3.04082	-0.29175	0.94836	-0.51224
423	-0.08421	-1.00597	0.41903	0.17859	0.26759	-0.58923	-1.59208	-0.03482	0.47565	0.38318	0.33996	0.29494	0.40699	0.35957	-0.24767	-0.60821	-0.54952	-0.9041	-3.31057	-2.68588	-1.38273	-1.27177	0.96254	0.42502	-0.1954	0.47441	-1.56935
425	-0.19759	0.83018	1.15886	0.96943	1.25527	0.97186	-0.93506	1.00625	1.02105	0.90866	0.91132	1.34172	1.17401	0.60421	0.68753	1.00026	1.15168	1.13195	-0.1895	-0.70356	-0.53792	-1.37882	0.51275	0.98767	0.91068	-0.84994	-1.11756
427	0.58595	0.02417	0.79682	0.62889	0.56763	0.07675	0.24359	0.58245	0.73059	0.66091	0.71497	0.69844	0.21754	-0.63896	-0.27798	0.19711	0.25612	0.22687	-0.22579	0.28875	0.35491	-0.03291	0.00409	0.38308	0.75084	-1.14629	0.07704
428	1.1204	-0.38811	1.55826	1.39752	1.09744	-0.10788	-0.71898	1.56464	1.23869	1.18058	1.146	1.20013	0.52746	-1.04139	-0.73998	0.0731	0.28089	0.16055	-0.951	-0.41062	-0.34941	-0.9971	0.56127	0.79722	1.75624	-1.66327	-0.94951
429	0.20418	-0.95764	1.4476	0.99332	1.36695	-1.25725	-0.43297	0.94687	1.11667	1.02797	1.1166	1.43063	1.22573	-0.65786	-1.6566	-1.22157	-0.77469	-0.62345	-0.18462	0.23194	0.16099	-1.71818	-1.23869	-0.65745	1.67921	-1.13668	-0.04159
430	1.23762	0.32436	1.39132	0.93724	1.49095	0.15528	-0.93666	0.92789	1.03616	0.95576	1.0046	1.37012	1.59662	1.21148	0.43543	0.0741	0.1673	0.07263	-1.41114	-1.46619	-0.84203	-0.25802	0.96554	0.5704	0.84641	0.58786	-1.29331
431	0.58357	-0.84677	0.55275	0.25676	0.31431	-0.36453	-1.32401	-0.05695	0.6766	0.54521	0.56787	0.41578	0.2459	-0.11932	-0.24689	-0.2814	-0.30784	-0.6578	-3.07036	-1.87469	-0.89924	-1.11513	0.62792	0.31153	0.05877	0.04422	-1.35621
432	-0.93487	-0.86457	1.23256	1.26035	0.85318	-0.17466	-1.85248	1.45125	1.03068	1.00021	0.96308	0.87856	0.26181	-1.62481	-1.23413	0.01943	0.4729	0.39813	-0.80179	-2.74807	-2.51735	-1.80979	1.04613	1.14338	1.9938	-2.19063	-1.94489
434	0.82321	-0.33945	-0.1067	0.23915	-0.02599	-0.0675	-0.46957	0.15222	0.31376	0.2723	0.24244	0.07627	0.05316	-0.1893	-0.21887	-0.02869	0.09401	0.04142	-0.28532	-0.61832	-0.39115	-0.39489	0.72801	0.69784	-0.01021	-0.38452	-0.789
435	0.50368	-0.07423	1.03274	1.13712	0.93869	0.29797	-0.98752	1.27505	0.95278	0.95991	0.84918	1.077	0.52928	0.21489	-0.15283	0.31505	0.6251	0.62516	0.03291	-1.5684	-1.17135	-1.24845	1.04329	1.29381	1.47305	-0.77061	-1.34306
436	-0.43769	-0.33484	0.72989	0.45462	0.81717	-0.02019	-1.66897	0.35973	0.57596	0.59248	0.57446	0.88997	0.87389	0.52376	-0.02196	-0.06176	0.17548	0.0822	-1.1994	-1.81899	-1.39815	-2.10084	0.42327	0.52518	0.47497	-0.1289	-1.51722
437	0.73929	-0.47049	0.245	0.24575	0.42534	-0.96377	0.33422	0.1179	0.46242	0.28992	0.40292	-0.16554	0.75577	1.28298	-0.02145	-1.19951	-1.50004	-1.54913	-0.85553	-0.27235	0.05052	1.12724	0.67703	-0.92588	-0.22602	2.44344	-0.10366
438	0.73938	0.56862	0.05024	0.18037	0.01011	0.64797	0.55116	0.07901	0.30854	0.24597	0.21236	0.14267	-0.27044	0.42562	0.63418	0.65301	0.55434	0.55326	0.31822	0.03374	0.16991	0.61517	1.4668	1.43178	-0.17237	0.1381	-0.42144
439	0.29969	0.11998	-1.15443	-2.95201	-0.80262	0.58557	-0.45341	-2.25115	-1.96095	-0.73736	-0.87061	-0.70515	-0.73951	0.29311	0.62698	0.60937	0.51079	0.36839	-0.49713	-0.94631	-0.40273	-0.23006	0.83677	0.60074	-0.96352	0.45047	-0.74836
440	-0.10092	-0.18051	-1.23887	-0.85949	-1.1338	0.3016	-0.13792	-0.89217	-1.96095	-0.65347	-0.81209	-1.02482	-1.25618	-0.1874	0.2163	0.36761	0.29306	0.16266	-0.34733	-0.98618	-0.41708	0.17916	1.52097	1.18243	-0.76925	0.1198	-0.92493
442	0.48308	1.08068	-0.91623	-0.60403	-0.59137	0.84306	1.48302	-0.56985	-1.98739	-0.58343	-0.52122	-0.74816	-0.56391	0.74209	1.09499	0.79932	0.48207	0.57526	1.19157	0.712	0.55322	2.06268	1.71691	1.26078	-1.00044	1.07654	0.30487
445	0.57905	1.04686	1.79983	1.16627	1.86269	0.74781	-1.03062	1.29396	1.05636	1.05958	1.12951	1.6012	1.85404	1.50602	0.80102	0.6734	0.85875	0.88414	-0.52749	-2.06988	-1.52088	0.01273	1.3759	0.64705	1.84724	0.15835	-1.756
451	1.4365	1.06853	-0.2269	-0.15645	0.36647	1.21882	-0.36779	-0.24177	-0.17227	0.1333	0.04714	0.49866	0.49874	0.85932	1.13246	1.1859	1.20912	1.24393	0.69109	0.00944	-0.07344	-0.46954	-0.21513	0.20572	-0.3381	0.04233	-0.22205
454	0.37316	-1.34835	-1.27398	-0.50653	-0.90921	-1.02587	-0.79729	-0.51106	-1.69905	-0.82444	-0.47369	-1.14752	-0.35809	-1.00888	-1.0487	-0.98227	-0.84322	-0.88273	-0.37545	-0.10144	-0.06669	-0.89346	-1.36765	-1.60341	-0.60133	-0.05025	0.00151
455	0.36119	0.14267	1.55489	1.1386	1.35183	-0.2094	-0.20773	1.27512	1.05115	0.95107	0.93625	1.23262	1.1732	0.99499	0.07277	-0.35047	-0.24901	-0.20037	-0.21487	0.18859	0.06158	-0.49761	-0.04766	-0.21541	1.34176	0.68626	-0.24399
457	-2.69605	1.20956	-0.91736	-0.52252	-0.44515	1.10049	1.12568	-0.3255	-1.71819	-0.63309	-1.11451	-0.20484	-0.50748	0.42103	0.96466	1.06702	1.00852	1.22611	1.97375	0.79473	0.39797	0.96445	1.40808	1.81257	-0.54971	-0.06061	0.06706
458	-0.09754	2.22219	-0.74298	-0.74847	0.36316	1.78634	1.46995	-0.41576	-1.71888	-0.51556	-0.62258	0.31422	0.52196	1.71758	1.90998	1.64098	1.49286	1.77657	2.62191	1.22955	0.74471	1.35648	0.10821	0.42209	-0.67647	1.22578	1.14786
459	1.15669	0.04812	-2.09192	-0.65905	-2.19626	-0.40675	2.34948	-0.43234	-1.97626	-3.79378	-4.76118	-1.52354	-2.39504	-2.0574	-0.99942	-0.38761	-0.261	0.27122	2.98252	1.70281	1.13016	1.87027	0.70094	1.51707	-0.54588	-1.42197	1.65658
462	-0.10318	0.03334	-0.44042	-0.36995	0.1056	-0.13131	0.01119	-0.61278	-0.08358	-0.063	0.02026	0.02017	0.49635	0.46363	0.14533	-0.24353	-0.20157	-0.09739	0.503	0.57971	0.39975	-0.15382	-1.86548	-1.67802	-0.61679	0.59236	0.82744
462-R	-0.10318	0.01331	-0.31954	-0.31532	0.05632	-0.10656	0.11002	-0.5839	0.01319	0.00394	0.02175	0.11083	0.37927	0.22527	0.04559	-0.18365	-0.11657	-0.02329	0.52744	0.66426	0.45218	-0.24583	-1.56203	-1.08597	-0.53996	0.13853	0.78762
463	1.51479	2.48649	-0.50797	-0.61481	0.01097	1.92432	2.43325	-0.50501	-1.99226	-0.34009	-0.96418	0.21726	-0.14233	1.7777	2.10184	1.77747	1.47907	1.79603	2.94197	1.54276	1.02503	2.19688	1.65372	2.32646	-0.86247	1.27993	1.40184
464	-1.43041	1.77146	-0.33952	0.0337	0.33124	1.54557	1.2071	0.11932	-1.72375	0.08987	-0.01308	0.47377	0.33324	0.94147	1.28089	1.48873	1.54231	1.80527	2.38687	0.69219	0.38349	1.39051	1.36688	1.86337	0.06586	-0.45132	0.26662
465	0.00312	1.35211	-2.05146	-3.39328	-2.41047	0.68423	3.52	-1.88927	-1.96513	-3.81749	-4.77673	-1.94217	-4.27342	-0.37587	0.45173	0.65549	0.43621	0.92552	3.47584	1.92621	1.42686	3.48032	2.59936	2.82139	-0.72902	-0.37371	1.95016
465-R	0.00312	-0.20748	-1.61985	-1.45772	-2.07188	-0.40061	1.64133	-1.24916	-1.96513	-3.81749	-1.75851	-2.09522	-2.23515	-1.05568	-0.32703	-0.33875	-0.63005	-0.51626	1.07036	1.32317	1.04593	1.33922	-0.07548	-0.17433	-1.14652	0.18009	1.38408
466	-0.00663	0.48417	-0.01902	-0.23038	0.31937	0.59774	-0.05313	-0.48827	-0.16391	0.20205	0.12743	0.52536	0.36711	0.5227	0.38915	0.54287	0.74908	0.86367	0.86003	-0.34732	-0.26625	-0.11505	0.98684	1.48543	0.11244	-0.56674	-0.57045
468	-0.64645	0.76916	-1.13558	-0.82637	-0.52563	0.63788	0.75953	-0.64874	-1.71506	-1.20129	-0.3838	-0.91847	-0.26451	0.34405	0.84221	0.62035	0.37937	0.45862	0.92797	0.82637	0.55897	0.9548	-0.53674	-0.9978	-1.01219	0.87201	0.73384
470	0.75542	0.98846	0.24834	0.45281	0.43337	1.15555	-0.06407	0.44335	0.42322	0.4817	0.39518	0.62373	0.34117	0.44532	0.8762	1.18111	1.24615	1.27054	0.54677	-0.28932	-0.23914	0.18608	1.2199	1.56796	0.1762	-0.73227	-0.74173
471	0.2681	1.4549	-1.09879	-0.79952	-0.3264	1.2919	1.15254	-0.70079	-1.97556	-0.62235	-0.78934	-0.2617	-0.29152	1.02861	1.39504	1.21666	1.01931	1.18605	1.86541	1.08546	0.77968	0.78898	-0.45356	-0.01748	-0.94116	0.9116	1.1625
472	0.58366	0.5094	1.18327	0.87546	1.28981	0.63035	-1.06489	0.92542	0.83231	0.85294	0.91251	1.25196	1.14366	0.39149	0.24197	0.67474	0.90043	0.92907	-0.04652	-1.26403	-0.94036	-1.2187	0.59406	0.71029	1.43169	-0.91971	-1.35947
473	0.07899	-0.31306	1.31844	1.10699	1.07462	-0.40479	-0.53752	1.25684	0.97623	0.88314	0.8656	0.85963	0.87846	0.79851	-0.16016	-0.50139	-0.38728	-0.45179	-0.91268	-1.48581	-1.00492	0.07097	1.45109	0.46035	1.27975	0.76678	-1.31838
474	-1.22344	1.27122	0.94188	0.8119	0.79903	0.55444	2.05907	0.86612	0.81622	0.68239	0.68647	0.76061	0.44876	1.02533	0.78648	0.44476	0.23042	0.48517	1.73694	1.58557	1.20745	1.78184	0.14958	0.36418	0.55109	0.75554	1.6861
475	0.57605	-1.3812	-0.04782	-0.20406	-0.33278	-1.92389	0.8226	-0.7007	0.33708	0.11606	0.11752	-0.35686	-0.20299	-0.30893	-1.44328	-2.08855	-2.06474	-1.90662	-0.00743	0.91027	0.74372	0.6736	-0.94501	-1.0821	-0.1611	0.45924	1.2408
476	-0.88545	1.01914	2.05078	1.47218	1.88908	1.03521	-2.06956	1.71517	1.22759	1.2039	1.16191	1.68058	1.79014	1.2346	0.80473	0.97185	1.35444	1.29313	-0.89323	-2.75226	-2.40974	-0.24467	0.64906	0.52554	2.31364	-1.03418	-1.53403
479	-0.01825	1.14194	-1.26677	-0.29646	-1.03241	0.9546	1.61	-0.16279	-1.70566	-0.8861	-1.14264	-0.55625	-1.29333	-0.61725	0.6562	1.01289	0.8954	1.10416	2.17501	1.72474	1.16852	0.66678	-1.2061	0.01827	-0.75359	-0.86087	1.93393
481	1.04057	0.29101	-0.63049	-0.35024	-0.53817	-0.13385	1.4683	-0.44891	-0.1987	-0.32389	-0.39963	-0.50529	-0.29828	0.19195	0.13241	-0.20205	-0.38232	-0.22859	1.20498	1.36092	1.03767	1.18941	-0.56965	-0.35814	-0.8542	0.55617	1.57658
482	0.05477	0.9342	-0.10325	-0.03465	0.66479	1.27583	-2.04807	-0.11289	0.15586	0.1906	0.1879	0.59985	1.02679	1.34972	1.44806	1.21388	1.20061	1.0865	-0.89048	-1.89289	-1.45529	-1.77468	-0.39009	-0.5332	-0.67671	0.92767	-1.30393
483	1.15775	-1.00185	-0.95559	-0.21088	-0.56899	-1.10323	0.02155	-0.21468	-0.71317	-0.4622	-0.12686	-0.82162	0.05642	-1.19226	-1.23746	-1.08896	-0.83762	-0.70006	0.55811	0.57608	0.34316	0.2246	-1.73612	-1.82596	-0.32564	-0.62563	0.77944
484	-0.51714	1.56873	-0.87268	-0.32893	-0.49445	1.32153	1.51535	-0.19587	-1.70636	-0.65829	-0.88457	-0.30575	-0.47094	0.4533	1.28141	1.31283	1.11344	1.2792	1.92118	1.42142	0.95049	1.30434	0.15538	0.77055	-0.9514	0.04443	1.20284
485	0.82553	0.14991	0.61294	0.87575	0.62424	0.18949	-0.33444	0.97662	0.8444	0.66614	0.66596	0.59132	0.74093	0.04422	0.10054	0.2536	0.27028	0.18592	-0.21697	0.14636	0.1042	-0.46625	-0.35976	-0.30314	0.35036	-0.30381	-0.16339
486	0.06294	-0.96392	-0.6304	-0.3419	-0.73838	-1.16481	0.4826	-0.52907	-0.07041	-0.27202	-0.27915	-0.68455	-0.33543	-0.82606	-0.99576	-1.17683	-1.17001	-1.10249	0.14234	0.8332	0.59852	0.16183	-1.19578	-1.05704	-0.69184	-0.06639	0.96573
487	1.06061	-1.12459	-0.48998	0.05552	-0.63537	-0.90243	-0.31559	-0.02807	0.17544	-0.01146	-0.14261	-0.39451	-0.45377	-1.05409	-1.07734	-0.83349	-0.7039	-0.73155	-0.18421	0.37355	0.21327	-1.03652	-0.91738	-0.46688	-0.22825	-0.52366	0.22218
488	0.95424	0.55998	-0.80531	-0.58908	-0.69558	0.47378	0.94691	-0.60211	-0.29279	-0.52822	-0.84423	-0.33223	-0.57772	-0.24927	0.39024	0.49833	0.41187	0.47662	1.15242	1.46633	1.04881	0.02075	-2.00425	-0.87794	-0.82931	-0.40933	1.77525
492	0.9738	-0.42656	-0.48762	0.044	-0.53314	-0.4238	0.29567	-0.00613	0.13037	-0.08616	-0.15151	-0.39419	-0.32033	-0.65108	-0.46009	-0.39373	-0.38506	-0.34144	0.40419	0.78478	0.49953	-0.16271	-0.76948	-0.42965	-0.46167	-0.2908	0.57031
493	0.07201	-1.27451	-0.45726	-0.16303	-0.74946	-0.60005	-1.05806	-0.3934	0.23548	0.02708	-0.01264	-0.45304	-0.85004	-1.32978	-0.92018	-0.4366	-0.32897	-0.57153	-1.50391	-0.66516	-0.29059	-1.3657	-0.46704	-0.24072	-0.19411	-0.80469	-0.50087
494	1.04104	-0.12584	0.4448	0.55864	0.26513	-0.32865	0.83533	0.49046	0.70849	0.55735	0.55628	0.51292	0.07994	-0.79134	-0.66749	-0.27569	-0.12484	0.01366	0.90231	1.04342	0.75816	0.28496	-0.73358	0.01882	0.47518	-1.13619	1.02592
495	-0.36816	-0.86807	0.7477	0.73655	0.51737	-0.58295	-0.74447	0.77514	0.74028	0.65202	0.67824	0.56061	0.36422	-0.80997	-1.00925	-0.44373	-0.22081	-0.35061	-1.02751	-0.94654	-0.47278	-0.65865	0.69494	0.69171	0.88752	-1.05217	-0.9795
498	-1.79136	0.65659	0.18324	0.41655	0.58153	0.98683	-1.00709	0.39587	0.45545	0.48283	0.47233	0.76379	0.62192	0.15556	0.64518	1.03369	1.17034	1.17514	0.30773	-0.39868	-0.40768	-1.45613	-0.52643	0.10923	0.21666	-0.87386	-0.64143
499	-0.41071	0.9647	-1.35187	-0.51628	-0.95273	0.96984	1.15413	-0.4369	-1.9693	-0.7302	-0.93124	-0.58982	-0.98938	-0.38641	0.69992	1.01726	0.92401	1.07829	1.82211	1.23853	0.88944	0.60744	-0.55313	0.35388	-0.88535	-0.67086	1.19327
500	-3.36334	0.48354	0.26923	0.62763	0.35441	0.98029	-1.07959	0.67258	0.58578	0.5507	0.42285	0.61548	0.28001	-0.05148	0.52704	1.07097	1.22203	1.12513	-0.35025	-1.15766	-0.79051	-1.04351	0.81806	1.33519	0.30731	-1.28903	-1.21863
501	-2.83398	-0.49042	0.51492	0.93085	0.16558	-0.37728	-0.1534	1.02287	0.87438	0.68042	0.61954	0.18587	0.02776	-0.60905	-0.46757	-0.30153	-0.27321	-0.36763	-0.54983	0.23161	0.14206	-0.00385	-0.24071	-0.29988	0.28176	-0.47376	0.01222
502	-0.87915	-0.16541	-0.35654	-0.28795	-0.57691	0.3094	-0.17694	-0.4745	-0.00373	-0.05231	-0.2225	-0.27306	-0.85992	-0.10764	0.19123	0.38705	0.32006	0.13202	-0.78734	-0.68018	-0.18175	-0.18434	1.31615	1.36904	-0.44303	-0.15254	-0.78028
505	0.48594	-1.30811	-1.05951	-0.95806	-1.14324	-1.19417	-0.07315	-1.21996	-0.52011	-0.75604	-0.77438	-1.35113	-0.74046	-0.37908	-0.79343	-1.22309	-1.33696	-1.47461	-0.90269	0.19454	0.29403	0.08786	-0.80489	-1.29097	-0.98077	0.7895	0.44933
506	1.05949	-1.68853	-1.1069	-0.5679	-2.38724	-2.24728	1.41064	-0.68928	-0.41978	-1.206	-1.05128	-1.83018	-2.21186	-3.68012	-2.76526	-2.10545	-1.95592	-1.63924	1.14676	1.6176	1.07157	0.5131	-2.52186	-1.51156	-0.30402	-1.65455	2.39875
507	-0.6889	0.28336	-0.52938	0.18871	-0.77898	-0.09436	1.80829	0.17869	0.25313	-0.02825	-0.05452	-0.51509	-0.82782	-1.2498	-0.35757	-0.01417	-0.09105	0.11816	1.67789	1.72098	1.29293	1.27395	-1.07955	-0.22364	-0.50826	-0.99713	2.07925
509	-0.25559	1.22629	0.46596	0.71693	0.46725	1.09912	0.80406	0.77871	0.65303	0.58191	0.43538	0.53356	0.15665	1.09831	1.16087	1.05704	0.89701	0.93031	0.81641	0.54364	0.3647	0.90357	1.06705	1.17707	0.10326	0.66255	0.17416
510	0.55941	0.17523	1.9968	1.55868	1.76828	-0.01274	-1.11947	1.75974	1.37204	1.30686	1.25385	1.59457	1.58776	1.21647	0.25407	-0.15947	0.00594	-0.02698	-1.08298	-0.80828	-0.9934	-0.83343	0.66772	0.14175	1.74215	0.70289	-1.27916
511	-1.26549	-1.22176	-1.05068	-0.61164	-1.40082	-1.2176	0.67449	-0.67952	-1.70149	-0.66164	-0.62378	-1.13743	-1.31511	-1.9671	-1.65812	-1.12467	-0.90402	-0.77021	0.78565	0.83612	0.61967	0.36279	-0.52312	-0.18315	-0.23062	-1.13134	0.81456
512	1.13302	-1.27561	-0.98254	-0.55404	-1.4225	-1.22854	0.57222	-0.6519	-1.71367	-0.58855	-0.57711	-1.13919	-1.34705	-2.03615	-1.68045	-1.11845	-0.90621	-0.808	0.5955	0.73174	0.52909	0.30164	-0.44791	-0.1367	-0.19472	-1.19695	0.71045
513	1.44627	-0.6803	0.88024	0.5993	0.8613	-0.97051	-0.01501	0.46219	0.76889	0.73315	0.7498	0.95082	0.86972	0.05763	-0.92889	-1.06282	-0.7906	-0.63507	0.14985	0.21359	0.09094	-0.71283	-0.18231	-0.01444	0.81397	-0.1683	-0.08744
514	1.42673	-0.61754	1.65269	1.40205	1.32376	-1.16111	0.60478	1.56514	1.23995	1.18851	1.20897	1.26715	0.90212	-0.74458	-1.65977	-1.09995	-0.81259	-0.55656	0.81222	0.56852	0.27705	0.11676	0.66494	0.58949	2.20385	-0.94521	-0.13227
515	-0.26814	0.70186	1.27523	1.18345	0.99791	0.47153	0.76543	1.35864	0.97395	0.94719	0.89831	0.94333	0.47348	0.35914	0.22609	0.45605	0.532	0.67488	1.06836	0.54854	0.3262	0.87702	0.85329	0.86006	1.5172	-0.41097	0.13805
516	0.95608	0.60689	-0.58258	-0.06624	-0.44869	0.67859	0.90027	-0.11761	-0.11816	-0.04447	-0.047	-0.21324	-0.61191	-0.49239	0.30035	0.75346	0.75699	0.84848	1.26077	0.74511	0.62422	0.78306	0.17858	0.65094	-0.24597	-0.98396	0.60825
517	-0.08318	-0.07066	0.08445	0.58416	-0.43505	-0.17161	0.93115	0.63608	0.56074	0.30535	0.1096	-0.53465	-0.9498	0.35072	0.14912	-0.19929	-0.49364	-0.56785	-0.06984	0.48818	0.43666	1.13647	1.15082	0.58659	-0.22227	1.0493	0.23163
518	-0.12963	-0.29945	-0.24445	0.23211	-0.13499	-0.08878	-0.62341	0.25608	0.28688	0.06088	0.05964	-0.31145	0.13304	0.35399	0.22523	-0.08686	-0.24258	-0.43024	-0.96753	-0.41949	-0.18609	-0.43115	-0.05628	-0.61661	-0.63242	0.94703	-0.46657
519	-0.66243	0.8086	-0.02357	0.10085	0.1909	0.96815	-0.08823	0.00418	0.2056	0.21674	0.21694	0.14053	0.14895	0.89667	1.08652	0.94275	0.82921	0.75576	-0.2146	-0.69347	-0.33819	0.53063	1.19717	0.68052	-0.3767	0.59277	-0.79123
520	-1.43721	1.05166	1.1368	0.96163	1.2635	1.29627	-1.64296	1.07123	0.86055	0.84705	0.82531	1.27712	1.14621	0.88261	1.03856	1.29448	1.44005	1.43443	-0.06251	-1.24292	-1.24846	-2.2331	0.26184	0.75399	1.0196	-0.65823	-1.49173
521	0.38882	0.23281	0.20868	0.67518	0.00651	0.48963	0.0431	0.77832	0.52155	0.45426	0.3733	0.03496	-0.31379	-0.07311	0.28227	0.57181	0.52199	0.44015	-0.02063	-0.57879	-0.3788	0.34571	1.9632	1.64239	0.23714	-0.27304	-1.14203
522	-0.79529	1.7796	-0.21748	0.2014	0.53995	2.0484	-0.78304	0.26235	-0.16318	0.27207	0.13244	0.78844	0.59081	0.88708	1.68064	2.05983	2.12715	2.18927	1.0562	-0.48881	-0.51506	-0.88255	0.39466	1.2648	-0.1277	-0.89586	-0.83981
523	0.46975	-0.15298	-0.06589	-0.41275	-0.14719	-0.05462	0.36596	-0.86594	0.07702	0.16124	0.08595	0.23668	-0.15807	-0.60008	-0.40234	0.00101	0.175	0.20574	0.46962	0.49845	0.4034	-0.02544	-0.14562	0.59669	0.07308	-1.18025	0.43082
524	-1.2586	1.0337	1.49135	1.26864	1.53586	1.3038	-1.64965	1.39697	1.19304	1.10274	1.09658	1.59484	1.28516	0.54407	0.85141	1.34613	1.56031	1.57018	-0.16571	-1.74885	-1.61648	-2.138	0.65845	1.08295	1.50075	-1.23415	-1.7746
525	-2.22133	-0.2412	-0.4259	-0.05259	-0.43946	-0.41199	0.75273	-0.177	0.19457	-0.0389	0.00479	-0.20688	-0.07899	-1.22278	-0.70299	-0.3502	-0.19318	-0.05988	0.94203	1.19821	0.84222	0.38398	-1.27697	-0.50153	-0.36508	-1.27773	1.21727
526	-0.73025	-0.05639	-0.42809	-0.00543	-0.31275	-0.19863	0.80909	-0.04508	-0.03337	-0.01151	-0.08966	-0.07911	-0.11585	-0.61903	-0.49136	-0.18256	-0.03144	0.13929	1.31894	1.00628	0.71075	0.25947	-0.83774	-0.04505	-0.18067	-0.90826	1.06571
529	-0.92163	0.7394	-1.32737	-3.3439	-0.6394	0.70361	0.61498	-2.17065	-1.99643	-2.10151	-1.04044	-1.19699	-0.37865	1.15511	1.16244	0.61219	0.29127	0.26767	0.30472	-0.26394	-0.07308	1.69626	1.59979	0.45994	-1.23775	1.96764	-0.37599
531	-0.59072	0.48537	-0.95572	-0.90854	-0.34913	0.49801	0.18621	-0.82326	-1.70079	-0.72161	-0.59027	-0.48206	-0.04604	0.60079	0.71876	0.44703	0.30275	0.32646	0.53855	0.53201	0.38014	0.16277	-0.63663	-0.6667	-0.93473	0.92288	0.44351
532	0.5888	-1.55552	0.32662	0.86317	0.07265	-1.42247	-0.77894	0.99027	0.75868	0.53693	0.47879	-0.17229	-0.02771	-0.43119	-1.21864	-1.46253	-1.32569	-1.41791	-0.96699	-0.31549	-0.12929	-0.54575	-1.19404	-1.92673	0.3692	0.60745	0.03838
533	-0.50737	-1.8389	-1.57798	-1.1514	-2.1752	-0.89723	-1.18694	-1.05245	-1.70636	-1.43956	-1.75396	-2.02411	-2.42185	-1.85396	-1.32841	-0.69736	-0.56289	-0.83316	-1.57126	-1.76717	-0.87383	-1.06257	0.52285	0.38488	-0.44148	-0.73695	-1.05936
534	0.02369	-0.27857	1.80116	1.67613	1.45309	0.03148	-1.85268	1.94448	1.42726	1.2772	1.2141	1.16682	1.15155	0.2939	-0.23532	0.07137	0.34588	0.16782	-1.25698	-4.25289	-3.52254	-0.63484	1.07241	0.18616	2.15831	-0.26612	-1.87361
536	1.0899	-1.30568	0.57352	0.49684	0.57388	-1.39362	-0.82858	0.33345	0.7692	0.58146	0.64682	0.35423	0.7057	0.41731	-0.8144	-1.50739	-1.48589	-1.65807	-2.09137	-0.85596	-0.29984	-0.69057	-0.59367	-1.51872	0.25262	1.14056	-0.32706
537	0.73756	0.61426	-0.22164	-0.68118	-0.1562	0.70879	0.28901	-1.02884	-0.21986	-0.07526	-0.18501	-0.18942	-0.18846	0.94925	0.95543	0.67461	0.48419	0.34793	-0.57529	-0.44062	-0.03943	0.89843	1.58502	1.12774	-0.66827	0.97718	-0.55941
539	0.41867	-0.52093	-0.50477	-0.25388	-0.32042	-0.65217	0.34699	-0.4252	-0.02352	-0.13373	-0.00242	-0.51715	-0.0357	-0.00187	-0.36768	-0.69082	-0.75194	-0.74041	-0.02495	0.30179	0.37304	0.51841	-0.19092	-0.7236	-0.55802	0.65608	0.32594
540	-1.27574	-0.10485	0.14318	0.30256	0.32204	-0.11093	-0.44421	0.24229	0.44805	0.27874	0.33193	0.01331	0.52603	0.99841	0.41062	-0.20588	-0.33977	-0.49084	-1.22666	-0.95511	-0.38106	0.23703	0.54966	-0.57425	-0.36725	1.55793	-0.6416
541	-0.40612	-0.30575	-0.05261	0.40396	0.0949	-0.31702	0.09635	0.39959	0.42344	0.2896	0.37819	-0.11537	0.13437	-0.02864	-0.2928	-0.30848	-0.28904	-0.26552	0.11743	-0.0893	0.08417	0.32677	0.13347	-0.49998	0.07755	0.32004	-0.13238
542	-0.58427	-0.32473	1.77278	1.16103	1.6205	-0.66127	-1.02113	1.2729	1.07713	1.04972	1.0939	1.43605	1.46864	0.88688	-0.34955	-0.78114	-0.60105	-0.59926	-1.27145	-0.77831	-0.68459	-1.25848	0.13535	-0.41854	1.74569	0.65846	-1.1018
545	-0.3631	0.16146	-0.64767	-1.11695	-0.18975	0.33631	-0.32043	-1.24717	-1.70914	-0.33963	-0.37571	-0.17528	0.10563	0.45578	0.42413	0.30652	0.30879	0.2693	-0.01879	-0.07745	0.0018	-0.19746	-0.23217	-0.17916	-0.61601	0.38256	-0.05661
546	-1.58162	-0.31358	-0.24135	-0.08026	-0.0705	-0.64069	0.62452	-0.25962	0.20406	0.02216	0.11198	-0.20039	0.21736	0.14226	-0.34375	-0.71442	-0.77313	-0.67224	0.4666	0.85575	0.6568	0.50582	-0.86165	-0.98861	-0.3659	0.62165	0.93864
549	-1.65449	-0.19137	0.67183	0.74101	0.58922	0.03332	-0.67446	0.77286	0.75172	0.64823	0.69066	0.54152	0.31609	0.03571	-0.04678	0.09861	0.08974	-0.0103	-0.84219	-0.65234	-0.36818	-0.97435	0.29255	-0.02686	0.60195	0.0759	-0.83638
550	-0.34175	-0.01347	0.7705	0.58093	0.71541	-0.52216	0.62429	0.52805	0.74344	0.57171	0.6206	0.64091	0.66847	0.66362	-0.01993	-0.6391	-0.80668	-0.72341	0.0415	1.02461	0.80923	-0.04926	-1.4142	-1.40462	0.16389	1.11658	1.0533
551	0.66399	-0.24632	-0.83142	-3.12561	-0.75399	-0.12506	0.07912	-3.47278	-1.70184	-1.00349	-0.60338	-1.11518	-0.43806	0.34362	0.25659	-0.1323	-0.36623	-0.55781	-1.07451	-0.18734	0.12477	0.65824	0.4503	-0.28784	-0.9851	1.05186	-0.09966
553	-0.96362	-0.37402	0.52909	0.83633	0.45321	-0.04044	-1.02839	0.91612	0.77113	0.65691	0.60222	0.53993	0.27204	-0.50664	-0.3855	0.00947	0.23748	0.20951	-0.28485	-0.0662	-0.11738	-1.65147	-1.36784	-0.75959	0.56859	-0.85479	-0.10868
554	-0.7584	-0.46864	1.22985	1.02392	1.16168	-0.79422	-0.57231	1.15365	0.90444	0.86331	0.89604	0.99941	1.20767	0.17836	-0.70276	-0.8098	-0.66586	-0.64242	-0.32412	0.12675	-0.00789	-1.03159	-0.77829	-0.91109	1.15863	0.09234	-0.27338
556	-0.75911	-0.146	0.67808	0.69663	0.80097	-0.01038	-0.57272	0.64382	0.81769	0.72736	0.79735	0.87426	0.70865	-0.26694	-0.34565	0.05945	0.24954	0.26369	-0.04904	-0.16904	-0.07077	-1.09297	-0.62892	-0.25149	0.8108	-0.77128	-0.28815
557	-0.46761	1.26911	-0.08693	-0.60911	0.37262	0.84024	0.89611	-1.05195	0.12738	-0.05373	-0.00718	0.23006	0.61413	1.73959	1.5277	0.67817	0.25698	0.27667	0.48873	1.15339	0.92376	0.45405	-1.45403	-1.491	-1.18639	2.47828	1.40868
558	1.85782	0.29485	-0.21608	-0.14683	-0.14355	0.25693	0.49035	-0.28594	0.11228	0.05065	0.04862	-0.09764	-0.08275	0.17715	0.29693	0.2691	0.19038	0.16605	0.22706	0.52859	0.41503	0.51063	-0.10894	-0.08059	-0.3253	0.08439	0.5345
559	-1.919	1.35899	1.44153	0.74437	1.52522	1.19619	-0.23738	0.63858	0.97112	0.91069	0.92277	1.59056	1.52843	1.51506	1.24468	1.1257	1.20066	1.18631	-0.41177	-0.7922	-0.38598	0.03761	1.64377	1.91919	0.75342	-0.12878	-1.15985
560	0.45661	-1.13651	-0.66509	-1.17292	-1.25146	-0.72514	-0.06265	-1.81906	-0.48454	-0.44819	-0.88659	-0.79801	-1.12032	-0.93301	-0.79386	-0.64251	-0.60187	-0.80019	-1.10266	-0.34654	-0.03666	0.03627	1.30811	1.42742	-0.78863	-0.53256	-0.60364
562	0.69676	0.42123	1.88359	1.74779	1.33591	0.48029	-0.17281	2.03617	1.4522	1.33101	1.19471	1.15121	0.58052	0.48612	0.19997	0.45416	0.65241	0.6232	0.23307	-0.45119	-0.46513	0.88862	1.24575	0.74676	2.28318	-0.3129	-0.59418
566	-0.41646	-0.1133	0.33035	-0.05004	0.57953	0.16651	-1.59296	-0.39416	0.42991	0.32568	0.37058	0.69108	0.9198	0.13598	0.10233	0.1796	0.41219	0.29084	-1.30041	-0.91027	-0.53128	-1.75767	-0.70268	-0.15067	-0.22899	-0.78947	-0.74722
567	0.25603	1.15487	1.53482	1.06968	1.61599	0.38112	0.58198	1.18947	0.98822	0.93794	0.98231	1.41294	1.66596	1.46318	0.70544	0.23296	0.22233	0.41768	0.97591	1.02412	0.66401	0.3082	-0.94778	-0.70817	1.16695	0.84008	0.76421
568	0.95669	-1.12015	-0.78446	-1.52707	-0.70207	-0.9642	-0.44638	-2.85102	-0.3661	-0.53892	-0.44828	-0.87739	-0.26521	-0.07307	-0.50973	-1.00046	-1.1173	-1.30573	-1.28809	-0.09456	0.0845	-0.27472	-0.9005	-1.45364	-0.94716	0.91872	0.16073
570	-0.73082	-0.67798	-0.82297	-0.35302	-1.03907	-0.51154	0.42391	-0.50974	-0.18294	-0.27302	-0.2171	-0.93273	-1.064	-1.16833	-0.68466	-0.40679	-0.4253	-0.45865	0.00062	0.42575	0.41502	0.4455	-0.2693	-0.30649	-0.5007	-0.51802	0.49604
571	-0.10203	-0.49339	1.80627	1.45915	1.2321	-0.8229	0.12079	1.69743	1.19582	1.15551	1.06564	1.07308	0.56343	0.34866	-0.68389	-0.96552	-0.78558	-0.74366	-0.28062	0.51147	0.28837	0.30762	-0.75744	-1.20812	2.07514	0.40745	0.61257
578	0.14212	2.59509	0.12559	-0.29371	1.15305	2.68887	-1.50754	-0.41389	0.01761	0.3261	0.27631	1.19818	1.32663	2.26146	2.71778	2.60191	2.50875	2.52977	0.42263	-1.13305	-0.88496	-1.62776	-0.169	0.38046	-0.62879	1.01285	-1.04613
580	-0.02732	-2.0483	-2.02382	-1.21948	-2.14493	-1.08431	-1.25994	-1.10345	-1.97834	-1.71957	-3.6366	-1.77868	-2.07868	-2.14805	-1.62427	-0.91886	-0.67525	-0.83723	-0.7772	-0.97261	-0.59945	-1.77811	-0.55831	-0.41037	-0.59086	-0.83335	-0.59854
581	0.00199	-2.18535	-1.4036	-1.2927	-1.2924	-1.37071	-1.64034	-1.67125	-1.1951	-0.7383	-0.59671	-1.29043	-0.91433	-1.57795	-1.59535	-1.24508	-1.00663	-1.25898	-1.74042	-1.29199	-0.6436	-1.77811	-1.27533	-1.51198	-0.59694	-0.38933	-0.4854
583	0.26293	-0.36147	-1.23065	-1.24682	-1.40248	-0.05124	0.39203	-1.32437	-1.97591	-0.85294	-0.93915	-1.25401	-1.53297	-0.61153	-0.11593	0.02895	-0.09279	-0.19249	-0.05785	0.23052	0.33964	0.50939	0.32413	0.21037	-0.84865	-0.0334	0.21239
584	1.05038	-1.16439	-0.25533	-0.07085	-0.41054	-1.85291	0.74246	-0.23264	0.24363	-0.08285	-0.1274	-0.5147	0.04838	-0.17832	-1.0422	-2.04367	-2.29673	-2.12425	0.01417	1.22489	0.85904	0.21713	-2.3134	-2.22085	-0.84798	1.08998	1.65198
587	0.12729	-0.9374	0.36034	0.00724	0.27955	-1.08367	0.02206	-0.31734	0.42444	0.33691	0.38861	0.43181	0.47871	-0.72717	-1.22463	-1.05687	-0.78382	-0.77812	-0.36535	0.43343	0.43185	-0.4292	-0.96412	-0.36031	0.18179	-0.92971	0.49229
588	-0.49922	1.34379	-0.33487	-0.79644	0.51192	1.27291	-0.44187	-1.20753	-0.13959	-0.07243	0.01366	0.4668	0.92656	1.33068	1.52925	1.16506	1.10427	1.15667	0.573	0.4055	0.27421	-0.47115	-1.82151	-1.33024	-1.05776	0.79581	0.44943
591	0.42447	0.44361	-1.2704	-0.64189	-0.80034	0.48064	0.91208	-0.57048	-1.9933	-0.58456	-0.62174	-0.52516	-0.73922	-0.69047	0.0306	0.5217	0.63925	0.85099	1.78812	0.66488	0.4177	0.89985	0.54839	1.09089	-0.35595	-1.11641	0.44673
592	0.24968	0.14964	1.07012	0.85052	1.02307	0.51631	-1.62161	0.89648	0.86422	0.77907	0.77153	1.12268	0.87441	0.0954	0.12846	0.55578	0.84025	0.7866	-0.75352	-1.47469	-1.10237	-1.92053	0.13139	0.72147	1.01119	-1.2692	-1.24837
595	0.44168	-0.83585	-0.56346	-0.33543	-0.69798	-1.2589	0.85186	-0.56301	0.00601	-0.30104	-0.19362	-1.09142	-0.35405	0.05318	-0.52525	-1.38188	-1.70524	-1.67257	-0.2962	0.75685	0.65232	1.21094	-0.42828	-1.31712	-0.9599	1.37959	0.91277
596	-2.50641	1.61851	0.72079	0.65683	1.04993	1.83123	-0.93634	0.6691	0.72381	0.685	0.61606	1.26205	1.00175	1.10065	1.53958	1.83742	1.90255	1.91931	0.43101	-0.88419	-0.68722	-1.18516	0.94653	1.84495	0.37719	-0.7431	-1.25736
597	1.70211	-0.33555	-0.55589	-0.39347	-0.35159	-1.19893	1.57358	-0.56394	-0.28943	-0.34167	-0.1853	-0.7387	0.07361	0.52555	-0.38427	-1.45232	-1.72416	-1.36764	1.11742	1.24889	0.9609	1.61535	-0.25383	-1.04824	-0.82776	1.72971	1.36898
598	1.34062	0.13785	-0.67636	-1.04778	-0.43547	0.52508	-0.53655	-1.37974	-0.77497	-0.32337	-0.46346	-0.29148	-0.3144	0.36277	0.60078	0.53172	0.45548	0.32443	-0.53346	-0.63932	-0.36149	-0.35808	0.66809	0.64298	-0.8356	0.36429	-0.72506
599	0.15085	-0.60559	-2.04294	-2.92897	-2.63385	-0.99438	1.89285	-1.48162	-1.97556	-3.79526	-4.76215	-2.71358	-2.87733	-1.49791	-0.92604	-0.97276	-1.218	-0.95469	1.50813	1.56439	1.162	1.56035	-0.72673	-0.67618	-1.10748	0.08559	1.98218
600	-1.27583	1.37601	0.01632	-0.08464	0.72916	1.69463	-1.73415	-0.2282	0.15513	0.27288	0.2542	0.81023	0.94446	1.29756	1.69572	1.66025	1.64875	1.60101	-0.33372	-1.78823	-1.45208	-1.64233	0.33148	0.59901	-0.55361	0.38925	-1.51954
601	-0.25606	-0.57685	-1.86518	-3.35542	-1.58749	-0.35235	0.37976	-1.59299	-1.98913	-3.76636	-1.34553	-1.88006	-1.34102	-0.79702	-0.44482	-0.29647	-0.3192	-0.31518	0.36958	0.12631	0.20173	0.85742	0.12151	-0.36392	-0.80424	-0.02895	0.24696
602	-0.46368	-2.16875	-0.60748	0.39076	-1.48044	-2.12183	0.1255	0.43201	0.31132	-0.07441	-0.19411	-1.6238	-1.43394	-2.02671	-2.20406	-2.02633	-1.92297	-1.93566	-0.51069	0.27984	0.23558	0.23795	-0.06894	-0.34721	-0.18161	-0.45619	0.1844
603	-1.73906	1.50334	-0.70311	-0.45489	0.02489	1.59195	0.24014	-0.33993	-1.7248	-0.23248	-0.32568	0.12029	0.1008	0.88121	1.44118	1.58106	1.53742	1.60841	1.15013	-0.03317	-0.06054	0.68305	1.12382	1.3906	-0.49795	-0.04299	-0.39483
604	-1.0672	0.8846	-0.75197	-0.63472	-0.25328	0.88508	0.41865	-0.5726	-1.70392	-0.49098	-0.45086	-0.26945	-0.04893	0.62677	0.9868	0.85723	0.71755	0.75671	0.79685	0.55316	0.39161	0.51771	-0.02978	0.03317	-0.84675	0.56458	0.31409
606	0.86702	0.4549	-1.63026	-1.75814	-1.44988	0.59728	0.88032	-1.20654	-1.98391	-2.36464	-3.21918	-1.29742	-1.73726	-0.16083	0.60804	0.63729	0.38196	0.39781	0.92298	0.81849	0.61661	0.53476	-0.07288	0.0106	-1.1252	0.44313	0.70136
607	0.74174	0.40575	-1.20262	-1.51774	-1.10555	0.99531	-0.35394	-1.21627	-1.99365	-0.80855	-1.37188	-0.69749	-1.34294	-0.24657	0.73484	1.09585	1.00762	0.88392	-0.12682	-0.82623	-0.48837	-0.02962	1.55245	1.76912	-0.83016	-0.48526	-1.08329
608	0.28296	-0.1957	-0.84785	-0.16676	-0.6906	0.12005	-0.03166	-0.16437	-1.05085	-0.2233	-0.26521	-0.39716	-0.69498	-1.03923	-0.341	0.21427	0.36838	0.41564	0.70393	0.30651	0.15723	-0.25919	-0.45356	0.06018	-0.15714	-1.16321	0.16507
609	1.2813	-1.20834	0.04626	0.19263	0.03787	-1.02693	-0.88659	0.02234	0.46178	0.28362	0.29514	-0.10139	0.25035	0.08601	-0.67393	-1.06919	-1.04557	-1.22803	-1.63775	-0.96808	-0.51893	-0.70928	0.09731	-0.54475	-0.15686	0.73795	-0.72221
610	-0.5239	1.99386	0.32557	0.12483	0.68239	1.66829	0.99532	0.02597	0.2905	0.31397	0.30853	0.66758	0.77068	1.61659	1.87882	1.5789	1.37406	1.45978	1.1228	0.71818	0.53789	1.35822	0.7702	0.89805	-0.51961	0.83007	0.41004
611	-0.36884	-1.00491	-1.73094	-0.77009	-2.24743	-1.10888	0.95226	-0.64637	-1.7161	-3.53806	-2.33517	-2.26768	-2.27457	-1.97968	-1.27955	-1.01042	-1.08651	-0.92982	0.96916	1.3737	0.93808	0.14063	-2.31079	-1.82151	-0.68087	-0.47698	1.80248
612	-0.55437	-0.4968	-1.40632	-1.28447	-1.97154	-0.59943	1.45574	-1.20733	-1.98356	-1.43922	-2.40421	-1.60099	-2.19223	-1.2616	-0.79223	-0.53543	-0.61001	-0.47519	1.14739	1.1004	0.84441	1.31436	0.3331	0.59743	-0.7355	-0.51244	1.16955
613	-0.45666	-0.53813	-1.3478	-1.23475	-1.59266	-0.59919	1.12082	-1.20733	-1.98356	-1.1785	-1.40291	-1.30888	-1.53318	-1.15368	-0.75769	-0.55216	-0.57509	-0.44118	1.03729	0.99643	0.74719	0.92131	-0.1398	0.18319	-0.74692	-0.45844	1.06058
614	0.27501	-1.45132	-1.43717	-1.01175	-1.56842	-1.18641	-0.1338	-1.11581	-1.98495	-1.13192	-0.78561	-1.7594	-1.12795	-1.44825	-1.17542	-1.09972	-1.09255	-1.17801	-0.5672	0.09573	0.16655	0.11423	-0.56716	-0.93283	-0.90028	-0.13877	0.18453
615	-0.24747	0.35845	-0.29432	-0.06295	0.23676	0.72758	-1.4876	-0.15875	0.08067	0.08428	0.01828	0.39905	0.58877	0.22465	0.59224	0.7201	0.881	0.86678	-0.01334	-0.50821	-0.58277	-1.83722	-0.7717	-0.0586	-0.58583	-0.59303	-0.73384
616	-0.6613	1.83481	-0.10266	-0.17294	0.41567	1.98444	-0.48095	-0.28158	-0.02978	0.10603	-0.01387	0.56693	0.52731	1.40779	2.01192	1.94264	1.8204	1.82011	0.41752	-0.58	-0.51027	-0.32205	1.37704	1.79169	-0.84471	0.30584	-1.17096
617	0.36465	1.22186	-0.78707	-1.231	-0.32382	1.27147	0.3847	-1.30076	-1.63372	-0.52957	-0.63411	-0.26048	-0.11745	0.97012	1.48411	1.24146	0.98521	0.95397	0.39214	0.31265	0.27706	0.67621	0.86339	0.95531	-1.33786	0.89623	-0.1381
618	0.88644	-0.6673	-0.96146	-1.50639	-0.98108	-0.90176	0.84216	-1.58342	-1.71053	-0.98497	-0.70855	-1.057	-0.65215	-0.65605	-0.76617	-0.93047	-0.96467	-0.83102	0.71191	1.06552	0.76054	0.69801	-1.21836	-1.12946	-0.63376	0.07303	1.30187
619	-0.17226	-1.03167	-2.09366	-3.09598	-2.80693	-0.99211	0.89988	-1.91295	-1.72062	-3.52843	-4.51408	-2.94148	-3.21374	-1.82737	-1.22805	-0.90275	-0.92624	-0.78969	0.94457	0.98463	0.66435	0.45191	-0.71017	-0.59808	-0.62848	-0.48794	1.07814
620	-0.54003	-0.02227	0.53507	0.1106	0.58428	0.21406	-1.34119	-0.15815	0.51867	0.38695	0.3502	0.64897	0.80318	0.87545	0.53327	0.14951	0.18587	-0.03659	-2.1472	-1.34774	-0.76359	-1.16952	0.42132	0.42892	-0.40408	0.43892	-1.11977
621	-0.24526	-0.21042	-1.13688	-1.44863	-1.05397	-0.47238	1.15879	-1.07057	-1.71436	-1.80047	-0.77663	-1.52238	-0.90569	-0.09885	-0.24372	-0.52059	-0.67895	-0.51638	0.97861	0.71235	0.52966	1.33589	0.6118	-0.00094	-0.58161	0.69767	0.60351
622	0.67666	-0.43693	-1.70372	-3.10311	-2.00261	-0.13466	0.36923	-3.44042	-1.7161	-3.53806	-4.5204	-2.52485	-2.33927	-0.49025	-0.08019	-0.06696	-0.27205	-0.37411	-0.11349	0.0295	0.1294	0.71762	0.77809	0.2432	-0.86606	0.46861	-0.12183
623	-0.32966	-0.00566	-0.25217	0.39081	-0.35413	0.15719	0.01433	0.46501	0.25956	0.09416	-0.15843	-0.4206	-0.23879	0.5335	0.3861	0.11677	0.00217	-0.08971	-0.20308	-0.4156	-0.25031	0.75628	1.56727	1.2168	-0.58114	0.81219	-0.73446
624	-2.32133	1.47318	-0.30273	0.02974	0.17534	1.59254	0.07582	0.02777	-0.08055	0.0669	0.05696	0.03777	0.0759	1.33226	1.69654	1.57099	1.3594	1.29166	0.10322	-0.77011	-0.30664	0.79766	1.60286	1.09186	-0.58214	1.12609	-0.8782
625	1.03827	1.3018	-0.3134	-0.18116	0.33535	1.34743	-0.24288	-0.29341	-0.05238	0.02356	0.00929	0.25526	0.50574	1.48882	1.57182	1.26207	1.1214	1.1132	0.36937	-0.20906	-0.05274	0.10922	0.12913	0.04067	-0.75799	1.23666	-0.22594
628	0.35247	0.73283	-0.09391	-0.17876	0.2878	0.70044	0.09231	-0.3374	0.15209	0.1131	0.07794	0.30923	0.49165	0.91376	0.86176	0.65052	0.57305	0.54949	0.19555	0.27231	0.27696	0.1136	-0.01519	0.1101	-0.48855	0.64472	0.14532
629	-0.31643	-0.4337	-0.04662	0.11406	0.08359	0.33521	-2.11487	-0.03376	0.2992	0.2898	0.19084	0.46025	0.0649	-0.61771	-0.11487	0.4289	0.6703	0.56268	-0.94257	-1.58298	-1.29197	-3.38207	-0.22064	0.75272	-0.01785	-1.24924	-1.34786
630	-0.7821	-0.02795	-0.44667	-0.30885	0.05495	0.14704	-0.50797	-0.47792	-0.16705	-0.02184	0.12967	-0.16413	0.26353	0.51453	0.28908	0.12142	0.10786	0.0346	-0.33402	-0.51943	-0.197	-0.157	-0.4324	-0.98995	-0.30052	0.72102	-0.18649
631	-0.73775	2.52725	2.29291	1.52211	2.12147	2.19519	0.19577	1.76012	1.27987	1.28707	1.30126	1.98095	1.69365	1.27845	1.65886	2.20573	2.31978	2.49963	1.50284	-0.22396	-0.49207	0.57926	2.49586	2.90521	3.04945	-1.76298	-1.58638
632	0.76068	-0.97155	-0.90567	-0.4304	-0.9873	-0.4441	-0.7913	-0.55354	-0.17529	-0.39648	-0.36636	-1.0067	-0.72986	-0.79885	-0.45692	-0.32281	-0.37738	-0.64208	-1.50546	-0.66727	-0.24224	-0.45605	-0.01153	-0.29425	-0.79767	-0.04612	-0.49141
633	0.43881	-2.06884	1.20307	1.08362	0.7489	-1.40291	-2.24367	1.20497	0.98403	0.90018	0.89282	0.76059	0.34966	-1.46292	-2.02293	-1.20847	-0.78171	-1.06903	-2.95159	-3.88327	-2.43499	-2.43077	0.64619	0.44161	1.5528	-1.18115	-1.92271
634	0.86356	-0.18179	-0.63454	-0.23578	-0.20975	0.0714	-0.54249	-0.3884	-0.06281	-0.09279	-0.00054	-0.30664	-0.0157	0.13731	0.14106	0.07331	0.06937	0.00834	-0.25618	-0.22376	-0.02961	-0.37432	-0.90379	-1.11769	-0.53283	0.39916	0.02068
636	-1.38675	-0.5786	0.10995	0.26723	0.38821	-1.1686	0.17	0.12577	0.53849	0.29336	0.38891	0.36234	1.05435	-0.56999	-0.92603	-1.28376	-1.01262	-0.74308	0.60306	1.10745	0.62163	0.1641	-2.09736	-1.48013	-0.45609	-0.53801	1.02208
638	0.07731	0.8285	-0.3475	-1.38121	-0.22767	0.5885	1.05702	-1.98102	-0.30703	-0.31544	-0.48382	-0.15475	-0.02297	0.96423	0.96688	0.51429	0.24084	0.20955	0.39493	0.92768	0.75023	1.01933	-0.0915	0.04726	-1.04339	1.02305	1.11047
639	-2.64823	-0.0569	0.28413	0.68809	0.29767	0.37949	-1.00346	0.75601	0.60815	0.54019	0.56087	0.27479	0.18849	-0.59673	-0.0185	0.50291	0.63154	0.53261	-0.63897	-1.30493	-0.85545	-0.45303	0.71232	0.47793	0.40691	-1.01964	-1.22052
642	0.17026	-0.83736	-1.15484	-0.54523	-0.54925	-0.37645	-1.09705	-0.58996	-1.69627	-0.46545	-0.44783	-0.34137	-0.01834	-1.1634	-0.77617	-0.30143	0.01156	-0.00633	0.02283	-0.03246	-0.06589	-1.34754	-1.7028	-0.99042	-0.45951	-1.12068	0.04009
644	0.37603	-0.79415	-0.30028	0.10691	-0.48289	-1.30412	1.05665	-0.04725	0.47187	0.04711	0.14524	-0.48434	-0.27226	-1.02461	-1.14951	-1.30499	-1.36397	-1.20264	0.66169	1.56315	1.13968	0.29596	-3.03399	-2.52599	-0.37988	-0.16387	2.20187
646	0.17663	1.48024	0.91543	0.47952	1.20272	1.22545	-0.1475	0.36689	0.74576	0.6613	0.63561	1.16075	1.43488	1.79632	1.60345	1.09416	0.99533	0.95508	-0.30188	0.13307	0.0892	0.2918	0.1013	0.07522	-0.28654	1.08928	-0.12682
649	0.79277	-0.33558	-0.01298	-0.34662	0.28724	-0.54065	-0.33751	-0.56739	0.08382	-0.05435	0.10909	-0.44977	0.68369	1.6742	0.59578	-0.79781	-1.2773	-1.49937	-1.81807	-1.05331	-0.4682	0.66445	0.52718	-1.54584	-0.7802	3.36885	-0.59134
650	1.0584	-2.52946	-1.78541	-1.34877	-2.60663	-2.67766	0.41421	-1.67441	-0.65907	-3.7923	-1.35724	-2.62458	-2.052	-3.06023	-2.70382	-2.56267	-2.55827	-2.45586	-0.20309	1.16857	0.90399	-0.57103	-3.42606	-2.96864	-0.98854	-0.4069	1.78715
651	1.01175	0.43033	-0.69919	-0.29272	-0.04003	0.71731	-0.72203	-0.28256	-0.70656	-0.18313	-0.15051	-0.00619	0.23579	0.26192	0.60724	0.73755	0.77259	0.74224	0.20573	-0.20409	-0.18095	-0.69515	-0.60227	-0.39311	-0.49269	-0.04573	-0.26546
653	-0.31698	0.22013	1.47029	1.03097	1.30363	0.3747	-1.00939	1.11877	0.95337	0.96767	0.97419	1.3611	1.0808	-0.05169	-0.11763	0.45616	0.74088	0.69021	-0.69593	-0.73041	-0.53348	-1.32918	0.4404	0.9735	1.59827	-1.65519	-1.07128
654	-0.53656	-0.98071	1.325	1.16206	0.90138	-1.7777	0.65293	1.31343	1.02172	0.92419	0.88341	0.76947	0.54125	0.09646	-1.33449	-1.95261	-1.96294	-1.72474	0.08414	1.04171	0.70625	-0.03695	-1.15625	-1.24629	1.28537	0.89915	1.07721
656	-0.30675	-0.11831	-0.25314	-0.00869	-0.4218	-0.1613	0.71952	-0.11054	0.13947	0.07808	0.05594	0.01189	-0.15291	-1.74694	-0.7747	-0.03408	0.21912	0.32482	0.97399	0.96207	0.64373	0.56047	-0.4096	0.56932	-0.06051	-2.25058	0.86097
657	1.57098	-1.11611	-1.07402	-2.66514	-1.51742	-0.71898	-0.31228	-2.37374	-1.37251	-1.30312	-0.7927	-1.82122	-1.19249	-1.01576	-0.63512	-0.60858	-0.70201	-0.95247	-1.51475	-0.36255	-0.04898	0.26865	0.25251	-0.2918	-0.88238	-0.05892	-0.32081
660	0.58988	-0.45542	-0.23346	-0.08904	-0.07351	-0.40147	-0.3461	-0.30567	0.30332	0.05939	0.13144	-0.25181	0.12345	0.32054	0.0002	-0.4462	-0.60564	-0.71875	-0.80744	0.18584	0.17687	-0.44419	-1.28748	-1.77342	-0.52825	1.09222	0.32177
661	0.35201	1.50074	0.49625	0.64453	0.29197	0.46882	2.998	0.72505	0.60878	0.43748	0.33782	0.4363	0.14772	0.45315	0.59059	0.3816	0.12415	0.53394	2.81814	2.31533	1.66114	2.12516	-0.85675	0.28721	-0.01668	0.04274	3.23857
662	0.85265	0.43884	0.19126	-0.18538	0.24351	0.39218	0.54047	-0.59258	0.22225	0.27324	0.25303	0.4573	0.15956	0.27298	0.30523	0.38466	0.42297	0.46499	0.42487	0.3976	0.39058	0.33693	0.44002	0.87355	-0.01544	-0.3866	0.24138
663	-0.23364	2.11659	0.8748	0.48468	1.26959	2.31626	-1.56398	0.41241	0.60598	0.67993	0.67285	1.41012	1.19743	1.39876	2.08101	2.30979	2.32495	2.34291	0.1518	-1.06251	-0.94187	-1.9384	0.31321	1.34857	0.32628	-0.76776	-1.4137
664	0.97162	-0.66142	0.12903	0.21779	0.18943	-0.39476	-0.7991	0.10281	0.36825	0.31872	0.35853	0.13643	0.27743	0.02989	-0.37916	-0.36886	-0.26022	-0.40677	-1.18587	-1.36555	-0.67262	-0.41607	0.68991	0.2055	0.09833	0.06543	-0.96785
665	0.3411	0.05072	-0.45745	-0.0104	-0.29004	-0.46186	1.16918	-0.09106	0.18613	-0.10585	-0.03023	-0.38884	0.06194	-0.13572	-0.13138	-0.52935	-0.68842	-0.50394	1.03421	1.47256	1.06617	0.79274	-2.27463	-1.98619	-0.84902	0.49362	1.92329
666	0.62494	0.09307	0.11195	0.52667	0.62533	0.70136	-2.65653	0.53423	0.54064	0.49061	0.43899	0.67262	0.90174	0.36261	0.45107	0.72931	0.98171	0.85037	-1.10189	-3.07524	-2.23695	-2.39742	-0.4365	-0.2301	0.08793	-0.59237	-1.53806
667	0.50767	0.36297	0.02157	-0.27571	0.09176	0.09592	1.04867	-0.6519	0.24529	0.1895	0.23835	0.32999	0.21614	-0.34134	-0.11275	0.11613	0.20419	0.33876	1.1432	1.20776	0.88112	0.6382	-1.12195	-0.26549	-0.04561	-0.98008	1.4512
668	0.28752	1.05532	-0.12462	0.08145	-0.00543	0.38389	1.8582	0.01896	0.36537	-0.01993	-0.0016	-0.16927	0.05889	1.03377	0.9658	0.25497	-0.22482	-0.05486	1.40545	1.7928	1.27333	1.46889	-1.36298	-1.37888	-0.93497	1.84008	2.25137
670	-1.1465	-0.99858	-1.11154	-0.79547	-1.64214	-0.34163	-0.64598	-0.74926	-1.71123	-1.04596	-1.30392	-1.62611	-1.8128	-0.87591	-0.40454	-0.20149	-0.31289	-0.61625	-1.55989	-0.84055	-0.35026	-0.3927	0.63267	0.33356	-0.72785	-0.02305	-0.76466
674	1.13932	-0.20762	-0.75201	-1.26087	-0.72909	0.00932	0.03875	-1.47685	-1.36277	-0.55557	-0.48038	-0.78419	-0.65915	0.02851	0.17433	0.02773	-0.12173	-0.23954	-0.4426	-0.00502	0.1336	0.16875	0.27644	-0.02421	-0.76339	0.55531	-0.13117
675	-0.5085	0.79515	0.24378	0.41029	0.88333	1.22555	-2.4478	0.39208	0.44815	0.48565	0.42226	0.87573	1.13364	1.26425	1.21998	1.17402	1.3026	1.20078	-0.89994	-3.985	-3.0304	-2.03612	0.30791	0.26051	-0.096	0.34117	-1.85782
676	0.80312	-1.92746	-1.38166	-0.74243	-1.52606	-2.08755	0.23562	-0.82733	-1.72271	-1.29548	-0.47383	-1.82279	-0.80018	-2.51428	-2.34535	-1.99948	-1.72922	-1.55449	0.263	0.73001	0.4875	0.32179	-1.66043	-1.61813	-0.41737	-0.96049	0.97684
678	0.21283	-0.32766	-1.12995	-1.04098	-1.39128	-0.72809	1.48055	-0.88748	-1.72167	-2.49132	-0.83059	-1.76868	-1.22592	-0.79769	-0.59097	-0.7134	-0.91921	-0.7561	1.07702	1.31111	0.93187	1.40043	-0.72725	-0.93444	-0.67456	0.14931	1.64127
680	0.58998	1.26474	0.90522	0.23625	1.07768	0.70824	0.94393	-0.02744	0.57642	0.55908	0.56057	1.15937	1.1823	1.38018	0.98826	0.55282	0.53432	0.6981	1.04486	1.19675	0.86749	0.16411	-1.19526	-0.14944	0.10581	0.39863	1.32417
681	1.07095	0.0539	1.04107	0.98929	0.70279	-0.08329	0.60681	1.05124	0.98454	0.86829	0.86667	0.80533	0.41642	-0.50726	-0.41714	0.02684	0.09259	0.07915	0.0735	0.45289	0.38204	0.63388	0.93045	1.16515	0.9638	-1.10097	-0.02046
682	0.06981	0.33821	-0.12399	0.53284	-0.54399	0.48421	0.6313	0.62315	0.43274	0.22219	-0.04495	-0.55169	-1.07583	0.4432	0.67264	0.48453	0.22358	0.09116	-0.18623	0.17799	0.26533	1.08695	1.33835	0.92277	-0.48022	0.87296	-0.05653
683	0.02268	1.47706	0.45171	0.44085	0.73583	1.67595	-0.60597	0.43704	0.46794	0.48555	0.45744	0.80583	0.63968	1.16801	1.54469	1.67539	1.6433	1.61361	0.12593	-1.26942	-0.7712	-0.21463	1.5102	1.69147	0.15674	-0.10791	-1.31023
684	0.61287	0.31706	-0.36758	0.38866	-0.25147	0.69564	-0.47531	0.54535	0.00787	-0.00871	-0.1572	-0.29738	-0.29094	0.41442	0.69365	0.72129	0.64353	0.52975	-0.11901	-0.95264	-0.57172	0.19183	0.93043	0.46978	-0.2983	0.41692	-0.93091
685	-0.94635	1.5107	-0.0899	0.20171	0.33343	1.24468	0.80562	0.27107	0.05537	0.07528	0.04645	0.13821	0.595	1.50105	1.57281	1.14836	0.90382	0.95945	0.99758	0.42073	0.29493	1.40443	1.13283	0.69895	-0.72183	1.41587	0.01378
686	0.94057	-0.40738	0.10182	-0.49003	0.00907	-0.47671	0.28095	-1.11844	0.10953	0.10013	0.00212	0.19601	0.22597	0.22283	-0.31744	-0.54995	-0.42391	-0.45915	-0.31807	0.10285	0.22378	0.44461	0.78552	0.941	-0.33365	-0.13073	-0.06608
687	0.11684	-1.2635	-1.15999	-2.06709	-0.92545	-0.78111	-1.15773	-1.82462	-1.71367	-1.1399	-0.70128	-1.16633	-0.3975	-0.61555	-0.64667	-0.73717	-0.71326	-0.91159	-1.31548	-0.61985	-0.37002	-1.05714	-0.98997	-1.41718	-0.78818	0.27879	-0.3881
688	-0.56415	-0.04982	-0.64637	0.06229	-0.53429	0.53891	-0.85595	0.03496	0.06267	0.00302	-0.07082	-0.34441	-0.73434	-0.38772	0.31051	0.64335	0.60022	0.46499	-0.49989	-0.68846	-0.43353	-1.11796	0.22993	0.35362	-0.44982	-0.27816	-0.79255
690	-2.68684	0.15012	-0.18799	-0.23437	-0.03803	0.43533	-0.35586	-0.43552	-0.10316	0.13505	0.09801	0.10495	0.11115	-0.00183	0.22575	0.4824	0.60254	0.529	-0.33512	-0.91214	-0.49299	0.31885	1.32085	1.31234	-0.13577	-0.71414	-0.93444
693	1.48719	-0.63768	-0.79001	-1.25803	-1.00838	-0.51476	0.22585	-1.71562	-0.55133	-0.67209	-0.53871	-1.57957	-0.89771	0.48635	0.16824	-0.55914	-0.99918	-1.27903	-1.66062	-0.54369	-0.06028	1.01274	1.16125	-0.27714	-1.13211	1.91634	-0.42807
694	0.88079	1.06315	-0.55645	-0.41829	-0.64369	1.18627	0.88102	-0.486	-0.40664	-0.27101	-0.50167	-0.5268	-1.0822	0.84168	1.35019	1.1951	0.8571	0.75435	0.14673	0.09283	0.27092	1.17927	2.02816	1.70332	-0.93578	0.99264	-0.3783
695	0.00374	-0.54287	-0.46354	0.33964	-0.59486	-0.11885	-0.13003	0.38527	0.17373	0.15493	0.16731	-0.48581	-0.7897	-1.44305	-0.67975	0.04879	0.1688	0.13059	0.13856	-0.45872	-0.2474	0.21586	0.95069	0.91585	0.13597	-1.23302	-0.66933
695-R	0.00374	-0.37121	-0.36805	0.34817	-0.54921	0.01654	0.09288	0.38527	0.17936	0.19616	0.18066	-0.34493	-0.84112	-1.44305	-0.6149	0.1825	0.31195	0.30558	0.39304	-0.2965	-0.16018	0.34855	1.22961	1.34271	0.22894	-1.44766	-0.66015
696	-2.65641	-1.40093	-1.06372	-0.94395	-1.03084	-0.98303	-0.71041	-1.16834	-1.70566	-0.65274	-0.44056	-1.1858	-0.70312	-0.95801	-0.9929	-0.92179	-0.82779	-0.95823	-0.95807	-0.57157	-0.27878	-0.46615	-0.30843	-0.64748	-0.54271	-0.08931	-0.38252
697	0.06579	0.48748	0.74941	0.47511	0.7714	0.80755	-0.79228	0.37359	0.62188	0.61666	0.61908	0.94766	0.48602	0.42979	0.55055	0.84981	0.92464	0.86517	-0.41054	-0.90149	-0.53001	-1.39784	0.6965	1.22006	0.64425	-0.59476	-1.07104
698	0.3456	0.47498	-0.41729	-0.37931	-0.20886	0.37458	0.50842	-0.53471	-0.04945	-0.16478	-0.22015	-0.17174	-0.03609	0.48564	0.61141	0.32821	0.15623	0.17432	0.45638	0.82665	0.53967	0.26766	-0.66773	-0.53175	-0.78412	0.67498	0.73584
699	-0.6383	-0.60923	-0.06397	0.68348	-0.4398	-0.57607	0.52167	0.78865	0.55386	0.36317	0.19902	-0.27344	-0.7186	-1.07875	-0.86552	-0.52526	-0.42022	-0.33906	0.7191	0.86255	0.59981	0.13463	-0.80659	-0.36121	0.1071	-0.68013	0.86067
701	0.17502	0.58455	1.05685	0.69605	0.78833	0.42093	0.89002	0.68801	0.69145	0.73629	0.74701	0.75694	0.28902	0.90603	0.49549	0.41599	0.28632	0.24449	-0.26566	-0.82151	-0.2552	1.42211	3.26035	2.63894	1.0142	0.50719	-1.28228
703	-0.52677	-0.96389	-0.57641	-0.19678	-0.58076	-1.35048	0.79138	-0.32227	-0.10762	-0.18808	-0.06558	-0.81179	-0.31445	-0.45916	-1.02861	-1.42007	-1.47002	-1.32162	0.35634	0.71532	0.57411	0.8491	-0.68388	-1.18781	-0.42385	0.52056	0.95997
704	0.52848	1.25141	1.13647	0.98957	1.01935	0.69408	1.16726	1.11261	0.85814	0.79794	0.76354	0.66856	0.84371	1.92423	1.31635	0.50284	0.19497	0.22548	0.23582	0.28153	0.27861	2.15924	1.96009	0.62112	0.46782	2.31411	-0.07585
706	1.08943	-0.04791	-1.63982	-0.64227	-0.72062	0.32315	-0.39544	-0.51984	-1.96895	-0.78689	-0.76668	-0.68569	-0.47737	-0.27203	0.04225	0.34793	0.47347	0.54323	0.91262	-0.35431	-0.27988	-0.26522	0.07641	0.19118	-0.54779	-0.23637	-0.36264
706-R	1.08943	0.03213	-1.59741	-0.74187	-0.76978	0.42446	-0.29564	-0.61168	-1.96895	-0.76959	-0.84185	-0.61938	-0.59347	-0.38598	0.06774	0.46347	0.59672	0.6703	0.98152	-0.29401	-0.23672	-0.23258	0.27703	0.52933	-0.5212	-0.50947	-0.38815
708	-0.09527	-1.20628	-0.43529	0.02316	-1.21816	-0.82915	0.14267	-0.14367	0.2633	0.02698	-0.05698	-0.82299	-1.68933	-1.83578	-1.22723	-0.65333	-0.57221	-0.70032	-0.6541	0.08087	0.22008	0.12808	0.53846	0.72471	-0.15228	-1.13101	-0.09426
709	-0.59872	0.19969	-0.02112	0.40386	-0.1685	0.3187	0.52512	0.41757	0.29567	0.33235	0.30243	0.14252	-0.22611	-1.16101	-0.29503	0.45165	0.62154	0.69418	0.90296	0.2808	0.15016	0.59361	1.31086	1.79036	0.30025	-1.88313	-0.359
711	1.64294	-0.01232	-0.01837	0.02556	0.06359	-0.11699	0.22306	-0.12895	0.26693	0.15318	0.12462	0.08715	0.27424	0.35571	0.12722	-0.17781	-0.21012	-0.21401	-0.02004	0.43551	0.35752	0.17069	-0.23924	-0.24754	-0.49023	0.39726	0.30234
712	0.55598	2.34223	1.11005	0.8798	1.42194	2.06656	0.57772	0.92407	0.83493	0.88265	0.91018	1.35014	1.2331	1.89569	2.08139	1.99743	1.87197	1.98577	1.14256	-0.21852	-0.17994	1.07447	2.10426	1.89193	0.68328	0.76131	-0.95314
715	-0.75164	-0.28234	-0.80264	-3.10915	-1.77089	-0.96702	2.19891	-2.36822	-1.71227	-3.54622	-1.11229	-4.61808	-2.63865	0.59949	0.02906	-1.11655	-2.02993	-1.93556	0.34612	1.04479	0.8929	2.77054	1.68489	0.00589	-0.96449	2.64373	1.07251
716	1.3291	0.68301	-0.79653	-1.21217	-0.72116	0.92105	0.37331	-1.34094	-1.9686	-0.51917	-0.89113	-0.45783	-0.81691	0.46335	0.98912	0.93566	0.73062	0.64575	0.14466	0.1605	0.22839	0.28329	1.07023	1.1504	-1.05032	0.43419	-0.26464
717	-0.81833	0.22699	1.04896	1.09135	1.02352	0.41757	-0.90824	1.18692	1.05416	0.9106	0.92171	0.96164	0.85911	0.31129	0.23605	0.44997	0.59292	0.53455	-0.65408	-1.38064	-0.89222	-0.47079	0.78813	0.4573	0.94246	-0.38658	-1.2313
718	1.70087	0.78216	-0.9871	-1.63077	-0.91335	0.61842	1.34942	-1.20891	-1.70636	-1.15546	-0.9385	-1.06625	-1.06649	0.42368	0.8098	0.60245	0.32075	0.368	0.8803	0.79628	0.63432	1.68558	1.28033	0.9627	-0.92782	0.77449	0.4845
719	1.66868	-0.45729	-0.64719	-3.12232	-1.03668	-1.07801	1.67803	-3.46804	-1.70392	-0.98725	-0.73245	-1.30567	-0.7748	-0.10632	-0.5676	-1.17418	-1.45824	-1.33101	0.59804	1.34829	1.06039	1.71802	-0.30339	-0.64006	-0.78137	0.7288	1.74981
720	1.23708	0.10973	0.46293	0.44299	0.64396	0.05198	-0.31325	0.35496	0.61615	0.52314	0.58128	0.49671	0.80603	0.67637	0.30204	0.01112	-0.03117	-0.11049	-0.63436	-0.26199	-0.12385	0.05938	0.05308	-0.46109	0.05055	0.6785	-0.32869
721	1.09511	0.48439	1.11394	1.0027	1.15565	0.46363	-0.31906	1.06391	0.93717	0.93075	0.91347	1.13981	0.91477	0.89061	0.45414	0.42083	0.4744	0.50131	0.06214	-0.51631	-0.44314	-0.4551	0.92607	0.79776	1.04057	0.37609	-0.90812
724	1.15257	0.10295	1.63939	1.28364	1.4022	-0.71651	0.78507	1.40196	1.20224	1.10834	1.04431	1.25826	1.16112	1.47289	0.09685	-1.04332	-1.20141	-1.00854	0.11887	0.93805	0.5924	0.51399	-0.60598	-1.04702	1.11184	1.98916	0.98012
725	-0.37102	-0.30374	-1.1993	-1.4574	-0.77652	-0.1357	0.0057	-1.30069	-1.98635	-0.9081	-0.87977	-0.76707	-0.35628	-0.2014	-0.11724	-0.14346	-0.11588	-0.09995	0.38471	0.17308	0.13373	0.14844	-0.23351	-0.2276	-0.82518	0.0814	0.12041
726	1.09969	-1.29935	-1.86592	-1.23179	-2.10703	-1.8088	1.23566	-1.0611	-1.71854	-3.53288	-1.06313	-2.47795	-1.55002	-2.58627	-1.97927	-1.74216	-1.69721	-1.34313	1.29472	1.59723	1.08809	0.50726	-3.17744	-2.59483	-0.63063	-0.76062	2.3859
727	1.21703	-0.97412	0.10147	-0.07226	0.01306	-1.05968	0.08647	-0.4148	0.34337	0.22551	0.24467	0.13952	0.12028	-0.42868	-1.00859	-1.07628	-0.92159	-0.93037	-0.41919	0.42221	0.45045	-0.35814	-0.99297	-0.66856	-0.0476	-0.23765	0.59603
730	-0.71257	1.14115	0.30603	0.17117	0.6381	0.65675	1.16985	0.02382	0.45583	0.35832	0.32753	0.74678	0.80736	0.95315	0.79428	0.54297	0.51821	0.72785	1.60752	1.42364	0.98724	0.56152	-1.24459	-0.378	-0.18796	0.27969	1.59273
731	1.52053	0.51601	0.48863	0.23873	0.67806	-0.08856	1.15284	0.06997	0.46911	0.42771	0.52681	0.59576	0.75551	0.71601	0.19032	-0.1924	-0.26999	-0.07384	1.02784	1.10469	0.85501	0.75939	-1.15078	-1.00106	0.18826	0.64544	1.40517
732	0.42204	0.3887	0.40933	0.62894	0.62174	0.07342	0.54795	0.61868	0.69154	0.56807	0.60561	0.66328	0.68858	0.07314	0.04314	0.02739	0.10271	0.31882	1.23812	1.08479	0.66322	-0.0832	-1.79588	-1.17833	0.24291	-0.20447	1.11015
733	0.49457	0.16968	-0.23872	-0.22151	-0.21448	-0.05743	0.94218	-0.4232	0.07525	-0.01334	-0.00853	-0.25496	-0.28065	0.59938	0.34745	-0.12438	-0.41782	-0.39878	0.33998	0.77585	0.65617	0.67321	-0.1603	-0.36592	-0.5605	1.28491	0.86675
735	0.56179	-0.54906	-0.98726	-0.52447	-1.14607	-0.49408	0.67539	-0.66946	-0.42234	-0.53008	-0.37635	-1.40086	-1.06719	-0.53871	-0.35123	-0.44842	-0.60808	-0.6798	-0.15959	0.34505	0.4705	1.18941	0.28684	-0.35814	-0.81207	0.33527	0.43427
736	-0.2993	-0.59415	-0.26239	0.44238	-0.77738	-0.74784	0.8859	0.47028	0.48106	0.10966	-0.09481	-0.97748	-1.18181	-0.00523	-0.3737	-0.78791	-1.05616	-1.1204	-0.07377	0.84641	0.71402	0.91842	-0.48105	-0.89855	-0.35127	0.97949	1.14494
737	-1.7678	0.29512	0.01166	0.35811	0.28013	0.90132	-1.43349	0.35471	0.22609	0.40728	0.27945	0.58251	0.18587	-0.03229	0.41993	0.97583	1.17267	1.12391	-0.12847	-2.35159	-1.78658	-1.53561	1.38034	1.87721	0.31134	-1.10581	-1.89339
738	0.41119	-0.7198	-1.49974	-1.20069	-1.59726	-0.81815	0.93891	-1.19626	-1.96199	-1.53804	-0.9732	-1.88682	-1.26817	-0.85815	-0.65761	-0.77726	-0.95599	-0.92662	0.36443	0.88599	0.78868	1.01629	-0.50819	-0.83444	-1.05287	0.35454	1.05174
739	0.06858	0.33156	-0.0805	0.13541	0.39642	0.39236	-0.40748	0.05663	0.23686	0.25608	0.31702	0.21591	0.57485	0.83548	0.56822	0.34211	0.30864	0.26265	-0.1644	-0.31817	-0.16128	-0.0931	-0.3298	-0.76015	-0.14581	0.85388	-0.15329
740	0.79907	-0.53958	0.8877	1.27339	0.64405	-0.21686	-1.13127	1.45375	1.10936	0.92599	0.81172	0.58463	0.42687	-0.27265	-0.42891	-0.17957	0.02719	-0.08368	-0.68436	-0.52779	-0.46306	-0.84009	-0.46656	-0.48787	0.87799	-0.40297	-0.50621
741	-0.99478	2.54323	1.17847	0.98007	1.64069	2.27975	-0.22313	1.05414	0.97816	0.90302	0.8819	1.58481	1.558	2.38415	2.41683	2.15586	2.01487	2.13145	1.13134	0.11847	-0.04822	-0.41367	0.38228	0.87796	0.46657	1.54508	-0.47003
742	-0.93605	-0.97441	0.17903	0.05752	0.32283	-0.87732	-0.91614	-0.16512	0.35927	0.2725	0.35425	0.22795	0.68474	-0.04533	-0.82507	-0.90818	-0.56932	-0.67905	-1.31176	-1.39122	-0.60479	-0.07941	0.2193	-0.246	0.02673	-0.34364	-0.7051
743	0.86526	-0.19421	-1.28053	-0.5349	-1.19521	-0.02431	0.44469	-0.59931	-0.45807	-0.67888	-0.62982	-1.10344	-1.03282	-0.74232	-0.07083	0.04689	-0.06356	-0.09255	0.33667	0.81463	0.69956	0.18299	-1.19923	-0.93607	-1.01324	-0.14243	0.94301
744	-2.53858	1.04599	1.64071	1.3876	1.57974	1.41965	-1.78503	1.54314	1.25128	1.21106	1.19002	1.70699	1.24647	-0.11317	0.62673	1.52059	1.84402	1.877	-0.08512	-2.05335	-2.0553	-2.19467	1.09199	1.85668	1.90663	-2.58109	-2.0907
745	-0.06536	0.51024	-0.35975	-0.16193	0.08038	1.0184	-1.37912	-0.24967	-0.02879	0.06975	-0.03918	0.27792	0.22904	0.35569	0.84984	1.05563	1.1051	0.99577	-0.52582	-1.14101	-0.80653	-1.24187	0.07117	0.43558	-0.46723	-0.33627	-1.03261
746	-0.63832	1.4385	-1.06905	-0.55929	-0.86989	0.9044	2.52586	-0.52458	-1.96686	-0.7143	-0.59346	-0.74743	-0.87789	-0.05407	0.8675	0.89967	0.66484	0.93432	2.44214	1.89499	1.42999	2.44828	-0.40857	0.08057	-0.99682	-0.27477	2.49899
747	-0.48724	-0.8823	-0.98446	-0.8038	-0.99222	-0.30168	-0.77888	-0.89695	-1.71749	-0.48407	-0.60904	-0.77253	-0.87456	-0.90617	-0.59348	-0.20481	-0.05296	-0.18134	-0.63072	-0.74328	-0.41612	-0.63312	0.13303	0.22059	-0.36926	-0.70887	-0.58679
749	0.2335	2.84898	0.40551	0.68964	1.02609	3.07105	-1.23963	0.79569	0.56104	0.61137	0.43137	1.21887	0.83835	1.88551	2.79855	3.05495	2.97731	3.0033	0.6738	-2.38266	-1.82433	-1.02437	2.01953	2.73248	-0.05679	-0.25498	-2.1004
750	1.15483	0.60411	-0.75243	-0.41333	-0.99625	0.24	1.69208	-0.36891	-0.62976	-0.80682	-1.56367	-0.7092	-0.98086	-0.06489	0.41207	0.22445	-0.06403	0.09349	1.48746	1.6678	1.14852	1.12504	-0.23458	0.35803	-1.04186	0.33173	1.59807
751	1.13079	-0.40137	-1.41373	-0.62008	-0.89128	-0.22611	0.04281	-0.61761	-1.96025	-0.76027	-0.74409	-0.93163	-0.60161	-0.25783	-0.18016	-0.23956	-0.24238	-0.19353	0.55158	0.32539	0.26355	-0.16256	-0.55329	-0.61752	-0.85534	0.36805	0.25349
752	-0.80452	0.25686	2.87378	2.01108	2.13792	0.67544	-1.04927	2.31636	1.68927	1.69701	1.65131	2.19082	0.79809	-1.83135	-0.95265	0.90107	1.42184	1.46632	-0.17348	-1.82795	-2.62605	-0.92936	2.77456	3.3127	4.54151	-4.00893	-2.57619
753	0.30316	-0.45569	1.4602	1.00134	1.06956	-0.07631	-1.34265	1.08254	0.97419	0.91519	0.88774	1.2753	0.74427	-0.69259	-0.62112	0.03461	0.38623	0.26909	-1.46196	-1.02723	-0.73155	-2.08188	0.48438	1.13904	1.43879	-1.93993	-1.2912
754	-0.04237	-0.80823	0.05876	0.29204	0.14597	-0.58077	-0.83271	0.16032	0.5191	0.3481	0.42641	-0.01324	0.33554	-0.12426	-0.47682	-0.55354	-0.48143	-0.65437	-1.37045	-0.78044	-0.33383	-0.39561	-0.41429	-1.01387	-0.01749	0.17366	-0.4256
755	-0.53655	1.1054	1.4714	1.23492	1.35938	1.23453	-0.85505	1.42286	1.03285	1.01931	0.9951	1.31684	0.97954	0.66739	0.8834	1.28021	1.35095	1.35051	0.20995	-0.53681	-0.57097	-1.0748	0.63468	0.95557	1.66228	-0.67753	-1.09368
757	0.38651	-2.94404	-0.25628	0.0339	-0.71629	-3.02727	-0.33777	-0.14218	0.20977	0.08594	0.13675	-0.80477	-0.41607	-1.83704	-3.17326	-2.97646	-2.51749	-2.57428	-1.45642	-0.81043	-0.28955	0.20533	0.66659	0.04021	0.10047	-0.60857	-0.5389
758	0.36341	-0.49278	0.30759	0.57672	0.29068	0.12534	-1.45225	0.54223	0.67038	0.57024	0.5499	0.5529	0.15171	-0.81177	-0.39097	0.2732	0.47632	0.33239	-0.91794	-1.14502	-0.74732	-2.06515	-0.04282	0.47451	0.4667	-1.26475	-1.09423
760	-0.86761	0.47445	0.53608	0.12517	0.83232	0.64104	-1.39955	-0.08841	0.43513	0.42963	0.44065	0.80663	1.05099	1.24039	0.90585	0.56649	0.58797	0.44241	-1.30133	-1.26701	-0.78792	-1.3096	-0.0305	-0.12128	-0.1641	0.71808	-1.00824
762	-1.05442	-1.75752	2.26735	1.67722	1.57212	-2.3793	-0.97731	1.9761	1.34645	1.31587	1.25729	1.21686	1.18969	-0.18342	-2.02719	-2.48682	-2.24245	-2.33476	-1.78013	-0.31016	-0.68294	-0.49771	0.6133	-0.5463	2.74	0.54742	-1.11264
763	1.38129	-0.42996	-1.34915	-3.13329	-1.8547	-0.20242	0.59628	-2.40294	-1.69697	-2.8724	-2.87596	-1.52732	-1.9854	-1.21309	-0.39084	-0.09034	-0.16166	-0.20821	0.21446	0.75672	0.62449	0.4275	-0.17728	0.12397	-0.84303	-0.60318	0.63576
764	-0.74408	0.21404	0.50827	0.27395	0.75461	0.41694	-1.59117	0.14707	0.523	0.42554	0.39482	0.77462	1.0363	0.98555	0.5897	0.34177	0.48884	0.36197	-1.2672	-1.37869	-0.92718	-1.35816	0.06017	0.23565	-0.1803	0.20091	-1.05661
766	-1.36433	-0.95672	0.08632	0.01943	-0.28027	-1.54183	1.29122	-0.34797	0.41171	0.26832	0.27137	-0.03293	-0.42361	-0.99219	-1.51591	-1.59336	-1.51639	-1.21784	0.92986	1.335	0.94503	0.58347	-1.1592	-0.57624	0.14278	-0.43832	1.65998
767	-2.56446	0.62739	1.35709	1.2496	1.40768	0.63037	-0.70777	1.40242	1.13732	1.03082	1.04733	1.30476	1.32471	0.66161	0.37496	0.64995	0.8197	0.83906	0.221	-1.0661	-0.79167	-0.54086	0.94997	0.82709	1.48622	-0.40515	-1.28646
768	-0.83267	0.52834	0.42061	0.19531	0.01713	-0.55536	2.49592	0.03181	0.58486	0.27739	0.20425	0.31417	0.15217	-0.27111	-0.26461	-0.63447	-0.88563	-0.51038	1.90936	2.21426	1.51349	1.57139	-1.30601	-0.15967	-0.42511	-0.25089	2.96183
772	0.24626	-0.40194	-0.51012	0.35853	-1.24761	-1.03269	2.12318	0.40604	0.30917	-0.01532	-0.22003	-1.06927	-1.88678	-1.04852	-0.91388	-1.03369	-1.33826	-1.03836	1.5745	1.8203	1.33261	1.31377	-1.16969	-0.7417	-0.44416	0.21399	2.48858
774	0.34051	-1.11883	1.07351	0.87352	0.81139	-1.92268	0.81695	0.90148	0.89516	0.78523	0.86885	0.71967	0.55539	-0.83441	-1.91736	-1.95816	-1.77865	-1.47997	0.3429	1.05127	0.81593	0.20688	-1.66418	-1.73202	1.21529	-0.2365	1.19449
778	-0.15953	-0.20453	0.26248	0.81443	0.27512	0.39808	-1.36854	0.93386	0.6673	0.57138	0.50643	0.41305	0.01753	-0.80484	-0.25212	0.51492	0.75687	0.73023	0.14862	-0.91646	-0.83725	-1.93481	-0.15077	0.32491	0.69688	-1.3579	-1.00139
780	0.91918	-0.13815	-0.80234	0.12238	-0.63577	-0.12983	0.43182	0.189	-0.09651	-0.30803	-0.30338	-0.64526	-0.51696	-0.38283	-0.12505	-0.10328	-0.20404	-0.13119	0.86433	0.90887	0.60623	-0.16328	-1.07271	-0.8689	-0.52237	0.24042	0.74873
782	0.36466	0.77529	0.84369	0.83742	0.84188	0.61692	0.39034	0.9197	0.76351	0.70013	0.74002	0.65454	0.64635	0.82497	0.6788	0.59612	0.51941	0.55086	0.30885	-0.18821	-0.03231	1.01209	1.24433	0.54862	0.71758	0.51862	-0.53943
783	-0.00721	-0.20343	-0.29108	-0.05908	-0.41413	0.0143	0.10768	-0.17169	0.10361	0.01681	-0.08417	-0.28653	-0.50851	0.04108	0.08329	0.03742	-0.05905	-0.16672	-0.35022	-0.03532	0.11508	0.11553	0.64167	0.54142	-0.45209	0.28464	-0.21715
784	0.38237	0.03528	-0.95507	-1.20783	-1.06109	0.12727	0.56369	-1.11493	-1.71158	-1.08585	-0.84116	-1.32644	-1.15596	0.12614	0.3676	0.14664	-0.14967	-0.24308	-0.0889	0.38689	0.36993	0.80866	0.45303	-0.05797	-0.89598	0.93118	0.21419
785	0.156	-0.24531	0.06369	0.09467	-0.02396	-0.35956	0.56084	-0.06325	0.37849	0.205	0.21091	0.09885	0.01417	-0.21459	-0.32777	-0.35047	-0.35466	-0.3434	0.17303	0.74306	0.66922	0.19846	-0.57796	-0.25569	-0.2003	-0.1451	0.73403
787	0.35998	-0.36081	1.28574	1.20815	0.83925	-0.37706	0.14187	1.3334	1.07878	1.02098	0.95193	0.89715	0.33734	-0.07562	-0.56203	-0.34921	-0.21921	-0.23562	-0.34647	-0.38364	-0.2538	0.29662	1.6565	1.49062	1.36094	-0.46467	-0.8401
788	0.80723	0.418	0.48154	0.78971	0.25258	-0.2468	1.52498	0.92722	0.67129	0.46622	0.35698	0.1284	0.28696	0.63891	0.2369	-0.36288	-0.66628	-0.49255	1.19183	1.41682	0.996	1.27525	-0.26982	-0.33645	-0.12223	1.21137	1.43071
789	1.00372	-0.98242	1.5513	1.42534	1.1824	-1.6679	0.49418	1.60542	1.22832	1.17428	1.13292	1.09542	0.80557	-0.3432	-1.76484	-1.74602	-1.48257	-1.1961	0.59078	0.75812	0.38279	-0.11767	-0.32319	-0.36352	1.91927	-0.15035	0.48214
790	0.767	0.57538	0.56971	0.03832	0.94355	0.50995	-1.03424	-0.26871	0.43781	0.41433	0.43122	0.91593	1.2902	1.2866	0.82992	0.36873	0.49279	0.46329	-0.60493	-0.38718	-0.27259	-0.9627	-0.87493	-0.69853	-0.26465	0.50111	-0.35123
792	0.22375	-0.46591	0.39412	0.31368	0.29246	-1.75447	1.78217	0.12784	0.58033	0.37288	0.40129	0.10451	0.41718	0.61092	-0.74208	-2.11335	-2.54243	-1.98553	1.19701	1.69301	1.14736	1.17086	-1.78772	-2.08784	-0.12464	1.8074	2.35123
793	0.5624	1.24525	0.07786	0.21479	0.54704	1.14833	0.11801	0.18475	0.22502	0.27725	0.23487	0.53798	0.75005	1.18624	1.21494	1.07115	1.06107	1.13612	0.88885	0.21355	0.11213	0.37616	0.31472	0.5382	-0.29712	0.32623	-0.06309
795	-0.61769	0.59525	-0.39818	-0.00815	0.02044	0.84473	-0.46108	-0.05853	-0.04096	0.07421	0.03801	0.0954	0.10915	0.39761	0.77457	0.85739	0.84364	0.8112	0.12963	-0.20668	-0.19802	-0.45253	0.02529	0.14772	-0.40767	0.03142	-0.41052
796	-1.26135	0.79649	1.64956	1.21428	1.50711	0.46606	-0.74115	1.39102	1.06	0.98196	0.93945	1.20477	1.53012	2.01962	1.16533	0.24879	0.13891	0.01689	-1.39816	-1.19424	-1.078	0.8405	1.7507	0.81779	0.80693	2.04522	-1.48003
797	0.6411	-1.02638	-1.49493	-0.71169	-1.72008	-0.54386	-0.15488	-0.76486	-1.96165	-0.93148	-1.21889	-1.51761	-1.7683	-1.15949	-0.65623	-0.44305	-0.49051	-0.60048	-0.35111	0.05964	0.16477	-0.44383	-0.10863	-0.09621	-0.91807	-0.08428	-0.03621
798	-0.46932	0.02034	2.81766	1.92353	2.0192	-0.38254	0.03332	2.27523	1.53108	1.53295	1.44789	1.67032	1.07776	0.43026	-0.80887	-0.47368	-0.03765	-0.02804	0.05501	0.17207	-0.24503	1.66797	1.35027	0.42598	4.32471	-0.55046	-0.22208
799	0.28364	-2.32437	1.14988	1.2195	0.61598	-2.4857	-1.01467	1.4404	0.9932	0.8667	0.80192	0.5599	0.5872	-1.91226	-2.86486	-2.37321	-1.9047	-1.93099	-0.72714	0.18777	-0.03383	-1.90629	-1.43424	-1.38348	1.34369	-0.95747	-0.19208
800	0.30318	-2.18576	1.25231	1.26483	0.81695	-2.30009	-1.03859	1.45502	1.04479	0.9848	0.91219	0.80962	0.48317	-1.62665	-2.9972	-2.30126	-1.58407	-1.428	-0.22595	0.24831	-0.07808	-2.13163	-1.79105	-1.15575	1.79309	-1.11232	0.07105
801	0.70944	0.66442	1.2014	1.05886	0.93007	0.51098	0.76078	1.1095	1.01253	0.98623	0.93815	1.05841	0.31976	0.35922	0.31932	0.50329	0.56581	0.64828	0.5085	0.44713	0.3257	0.72291	0.78918	0.93809	1.1503	-0.571	0.21284
802	0.33249	2.634	0.97547	0.77542	1.20986	1.98499	1.53904	0.85886	0.72352	0.67649	0.6061	1.14302	1.09381	2.38635	2.42513	1.80921	1.42057	1.61883	1.92073	1.46356	0.9344	0.82586	0.11487	0.59888	-0.16051	2.35859	1.13574
804	0.66294	0.61298	-0.19137	0.09102	0.02155	0.39691	1.12698	0.02948	0.05916	0.11576	0.14583	-0.00752	-0.10409	0.5764	0.4747	0.33759	0.23728	0.4011	1.35737	0.66688	0.55855	1.15702	0.69793	0.48919	-0.1199	0.62395	0.44099
805	0.43813	1.03123	1.1914	0.9662	1.25952	0.16173	1.24451	1.02493	0.98543	0.84364	0.81901	1.12658	1.38512	1.5911	0.81516	-0.07053	-0.32884	-0.08825	1.20308	1.43716	0.89879	0.77453	-0.75842	-0.65928	0.25788	1.81538	1.30589
807	0.40654	1.37674	1.27132	0.50607	1.57038	0.98562	-0.50415	0.31661	0.80289	0.78749	0.74228	1.53856	1.85946	2.23204	1.5946	0.74774	0.67205	0.68872	-0.33214	-0.01199	-0.21295	-0.37282	0.36604	0.53449	-0.16289	1.7834	-0.63105
808	0.42442	0.62862	-1.18235	-0.96535	-0.37023	0.89758	-0.44198	-0.88586	-1.96373	-0.64755	-0.71426	-0.31909	-0.05543	0.51302	0.9054	0.86749	0.84593	0.87901	0.65604	-0.3208	-0.31582	-0.27345	0.32792	0.39705	-0.99546	0.33432	-0.58795
808-R	0.42442	0.23981	-1.22183	-0.89427	-0.5686	0.63364	-0.71896	-0.86661	-1.96373	-0.67592	-0.72042	-0.4915	-0.23097	0.10651	0.61115	0.6441	0.6303	0.59007	0.11743	-0.42573	-0.34388	-0.56363	-0.00169	0.0632	-1.05161	0.11343	-0.58902
809	0.60374	1.0762	1.20401	0.9654	1.19604	0.40105	0.86559	1.1269	0.86978	0.71487	0.76984	0.858	1.39057	1.61029	0.99612	0.28792	-0.00431	0.02291	0.49819	0.48216	0.41787	1.46791	1.23833	0.18938	0.50178	1.77423	-0.21867
810	1.12969	-2.03425	0.01605	0.42522	-0.31341	-2.19578	-0.13963	0.39016	0.50247	0.3114	0.34593	-0.45858	-0.28254	-1.14063	-1.96778	-2.18976	-2.12083	-2.13502	-1.00725	0.18354	0.23	-0.25299	-0.96244	-1.49052	0.04457	0.2099	0.31843
812	1.01923	-1.37065	0.21829	0.3599	-0.02525	-1.07366	-0.68805	0.22923	0.52465	0.42931	0.39731	-0.00023	-0.13072	-0.36869	-1.02504	-1.04878	-0.93265	-1.10609	-1.46599	-1.16562	-0.6102	-0.54902	0.75381	0.30017	0.26971	0.07151	-0.93462
813	1.28657	-1.84431	0.25177	0.33438	-0.10773	-2.88249	0.91694	0.23083	0.52963	0.28101	0.27042	-0.30059	-0.06478	0.03972	-1.69648	-3.23577	-3.6103	-3.26906	-0.40911	1.00082	0.81081	0.35727	-0.98716	-1.72494	-0.18186	1.82259	1.18464
814	-0.82684	-0.36877	0.78836	0.70216	0.83792	-0.81524	0.18142	0.73215	0.72842	0.61696	0.66443	0.75427	0.88037	0.34357	-0.62193	-0.9247	-0.79847	-0.59497	0.60326	0.60097	0.39155	-0.67793	-0.78962	-0.76574	0.69566	0.49662	0.26572
815	1.04116	-0.51577	-0.46259	-0.29283	-0.28402	-0.56072	0.02821	-0.47022	-0.03882	-0.13984	-0.26694	-0.19104	0.02872	0.07199	-0.30259	-0.65406	-0.62217	-0.5744	0.24021	0.6562	0.4544	-0.47941	-1.51099	-1.12436	-0.6803	0.45751	0.74469
815-R	1.04116	-0.92491	-0.56187	-0.46234	-0.48027	-0.81317	-0.37933	-0.73979	-0.00405	-0.22761	-0.30345	-0.40272	-0.10561	-0.25946	-0.53556	-0.85638	-0.84734	-0.92539	-0.57084	0.43858	0.34907	-0.79727	-1.82466	-1.55578	-0.82818	0.37094	0.59566
816	-0.11708	-1.52764	-1.26259	-0.65375	-2.12867	-1.39861	0.60259	-0.66203	-1.71888	-1.08442	-1.59661	-1.46895	-2.16365	-2.97882	-2.10656	-1.23381	-0.95894	-0.85423	0.71553	0.93249	0.63172	0.06732	-0.89519	-0.18212	-0.23304	-1.73239	0.98094
817	-0.70038	0.12121	2.13573	1.56756	1.74312	-0.00403	-0.45853	1.82347	1.27918	1.28406	1.27876	1.53294	1.15368	-0.00698	-0.72244	0.04983	0.43673	0.54582	0.38537	-0.97875	-1.13573	0.01011	1.85959	1.44715	3.2982	-1.21505	-1.57885
818	-0.99074	0.51685	0.2269	0.46545	0.27947	0.19291	0.8466	0.45687	0.5292	0.34912	0.3601	-0.09305	0.2289	1.32386	0.81279	0.06751	-0.34392	-0.36658	0.05026	0.35272	0.3325	1.23542	1.07583	0.06889	-0.34228	2.28033	0.06826
822	-1.53961	0.50702	0.49054	0.85369	0.52282	0.38664	0.17173	0.94383	0.75604	0.62734	0.43913	0.43401	0.32411	1.31151	0.81853	0.23555	0.03408	0.06526	0.29863	0.38439	0.14729	-0.05335	0.00043	-0.30781	0.00208	1.85893	0.14934
823	-0.2085	-1.53136	-0.68309	-0.09498	-0.8332	-1.45479	-0.02178	-0.19824	-0.0666	-0.18042	-0.08308	-0.97207	-0.52308	-1.30227	-1.59394	-1.39686	-1.18962	-1.19642	-0.28863	0.08356	0.16495	0.20737	-0.2886	-0.60605	-0.1761	-0.51205	0.15173
824	-1.59884	0.63746	-0.00134	0.13555	0.48836	0.77829	-0.78612	0.06861	0.27556	0.2222	0.28779	0.15391	0.73766	1.4007	1.12923	0.70455	0.57328	0.41279	-1.04326	-1.82772	-0.87201	0.23238	0.82645	-0.25185	-0.44438	1.58282	-1.05741
825	0.45307	-1.0088	-1.25632	-1.6176	-1.85341	-0.82916	0.33605	-1.50611	-1.71471	-2.20393	-2.00578	-1.59835	-1.7533	-1.54336	-0.9127	-0.71814	-0.80246	-0.8495	-0.04905	0.85365	0.59852	-0.19438	-1.09552	-0.73483	-0.82647	-0.42047	0.82266
826	-0.66827	1.1027	0.82307	0.1111	1.23201	0.8688	-0.88743	-0.17927	0.56225	0.5121	0.42873	1.03568	1.59669	2.53222	1.76644	0.58729	0.32026	0.17713	-1.40248	-0.8757	-0.69349	-0.32921	0.61835	-0.15243	-0.76792	3.20827	-1.00387
827	0.2473	-1.67281	0.70489	0.95624	0.13086	-1.64816	0.10329	1.0123	0.93698	0.77211	0.77805	0.17408	-0.2474	-1.8578	-2.22461	-1.46513	-1.18104	-1.23111	-0.68247	-0.21124	0.02014	0.30272	0.87059	0.68249	1.0548	-1.29116	-0.39843
828	-0.38837	-3.07694	-1.11784	-0.43774	-0.85701	-2.06883	-3.41536	-0.7008	-0.00589	-0.42598	-0.23457	-0.97021	-0.09645	-1.89936	-2.11923	-1.96367	-1.56127	-1.883	-3.08578	-2.05778	-1.55872	-3.81399	-2.81756	-2.87884	-0.57159	-0.39942	-0.91196
829	0.43179	0.2947	-0.12638	0.26604	0.07261	0.59973	-0.63419	0.24736	0.37629	0.22304	0.19628	0.17815	0.24867	0.07311	0.45867	0.64969	0.69516	0.60998	-0.3167	-0.40837	-0.21364	-0.39703	0.08745	0.26068	-0.29517	-0.43768	-0.52084
830	-1.43103	-0.04082	0.16973	0.07472	0.61074	0.19819	-1.69616	-0.14066	0.48362	0.30712	0.32801	0.44471	0.98072	1.16522	0.6389	0.09296	0.08217	-0.11642	-1.81375	-1.61135	-0.93792	-1.32543	-0.66034	-1.24773	-0.49619	1.34949	-0.85748
832	1.04049	-0.55269	0.30276	0.859	0.14165	-0.25899	-0.52399	0.93461	0.80795	0.62739	0.61479	0.07185	-0.03189	-0.62239	-0.50199	-0.15506	-0.06322	-0.18188	-0.67174	-0.36049	-0.1506	-0.23397	-0.20448	-0.46652	0.43751	-0.51577	-0.2968
833	1.11866	-0.56409	-0.35394	0.18091	-0.68819	-0.56841	0.47934	0.14947	0.327	-0.00462	0.01283	-0.68062	-0.67717	-0.82281	-0.54052	-0.50249	-0.58888	-0.6253	-0.04542	0.72713	0.55238	0.45581	-0.795	-0.89312	-0.38179	-0.18064	0.77767
834	1.15775	-1.70564	-0.83193	-0.18873	-0.7102	-1.23315	-1.42059	-0.26756	-0.22087	-0.36944	-0.18362	-1.27717	-0.37654	-0.32688	-0.82831	-1.24068	-1.30128	-1.54333	-1.94614	-1.55212	-0.98086	-1.14078	-0.3612	-1.53598	-0.5412	1.05761	-0.95828
836	-0.60681	-0.04339	1.55029	1.1146	1.45728	0.16927	-1.44135	1.1479	1.16868	1.07203	1.1191	1.48788	1.21917	0.2522	-0.05431	0.22776	0.42178	0.31234	-1.55046	-1.58412	-0.97426	-1.83889	0.23199	0.2904	1.45119	-0.63644	-1.3861
837	-2.4425	1.75487	0.73173	0.78598	1.00879	1.93036	-1.67622	0.89876	0.72808	0.60942	0.47747	1.01922	1.10189	1.73681	2.06547	1.84946	1.78147	1.72058	-0.30104	-1.01845	-1.11086	-1.51031	0.36683	0.84362	-0.28798	0.66624	-1.3254
839	-1.28146	0.03271	-0.94636	-0.612	-0.66685	0.42231	-0.43796	-0.76482	-0.49497	-0.40576	-0.33093	-0.72492	-0.54368	0.06016	0.48625	0.47039	0.34359	0.19589	-0.64336	-0.52279	-0.17527	-0.05209	0.18987	-0.16836	-0.89739	0.39798	-0.41818
841	-1.03029	-1.17023	-1.03138	-0.56413	-0.67629	-1.11957	-0.36133	-0.75321	-0.31896	-0.48461	-0.30705	-0.91035	-0.18746	-0.42503	-0.81729	-1.16375	-1.13859	-1.15326	-0.38973	0.29299	0.28476	-0.44056	-1.90658	-2.21155	-0.827	0.60754	0.59555
842	-1.124	1.3209	3.25096	1.96602	2.69131	0.95718	-1.52887	2.32841	1.59693	1.59479	1.56707	2.35888	2.27151	1.22254	0.46535	0.90781	1.41145	1.40845	0.01023	-1.81499	-3.287	0.81215	1.77002	1.16931	5.05177	-1.78327	-1.9401
845	0.19959	-0.28471	0.62509	0.87586	0.49135	-0.20227	-0.70975	0.97022	0.86546	0.61359	0.49438	0.24069	0.49083	1.16368	0.45947	-0.33583	-0.55859	-0.79946	-1.6959	-0.75062	-0.4022	-0.42614	0.07498	-1.09614	-0.10907	2.01716	-0.56835
846	1.18013	-0.69711	0.61092	1.02672	0.18629	-0.93754	0.6292	1.17366	0.93616	0.6683	0.69455	-0.03784	0.1376	-0.79394	-0.94401	-0.8409	-0.92169	-0.9401	0.09376	0.53688	0.45137	0.9238	0.28935	-0.27056	0.56241	-0.16236	0.18795
847	1.1106	1.30583	0.23258	0.32526	0.23184	0.81081	1.94699	0.24812	0.48932	0.37556	0.37159	0.4808	0.00908	0.15997	0.67633	0.80361	0.69835	0.94471	2.06906	1.71733	1.19699	1.36598	-0.61054	0.34127	-0.01935	-0.57863	1.99697
848	-0.03766	0.48096	2.00548	1.27559	1.54467	-1.16027	2.52466	1.45393	1.12489	1.08628	1.12358	1.43547	1.21171	0.4884	-0.65604	-1.29673	-1.66408	-1.10695	1.79511	1.98061	1.38254	1.3368	-0.36585	-0.25255	2.01642	0.68634	2.09847
850	-1.36309	-1.11363	2.72817	1.86847	1.99149	-1.6862	-1.24745	2.25365	1.4679	1.39029	1.35248	1.66198	2.0906	-2.56463	-3.03812	-1.36411	-0.47145	-0.61869	0.19595	-0.5786	-1.09543	-0.34551	1.22125	0.39208	4.02004	-3.73227	-1.92343
853	1.71983	-0.22609	2.87435	1.85228	2.2433	-2.10135	1.69176	2.11011	1.63405	1.55887	1.53432	1.93078	1.63974	1.78749	-0.70056	-2.64162	-3.23775	-2.80454	-0.26594	1.21141	0.77228	1.87552	1.7431	0.32831	3.16879	2.86778	0.5228
854	0.55075	-1.52193	-0.02478	0.2703	-0.38657	-1.10968	-0.77955	0.13737	0.55855	0.26239	0.28295	-0.39974	-0.46133	-0.76935	-1.02617	-1.01321	-1.0277	-1.30611	-2.03841	-0.86841	-0.32246	-0.7907	0.12678	-0.35535	-0.12523	0.1135	-0.67406
858	0.62214	1.32437	1.28612	1.20213	1.19808	1.4928	-0.71482	1.38024	1.02946	0.95462	0.94054	1.10806	0.79513	0.63328	1.12318	1.53792	1.5891	1.59638	0.28607	-0.88452	-0.78152	-0.28582	1.07894	1.04078	1.42109	-0.79108	-1.24924
860	-0.1832	-0.24286	-0.38932	-0.02463	-0.50535	-0.33555	0.46348	-0.11935	0.22198	-0.11858	-0.23915	-0.59401	-0.38079	0.25674	0.0533	-0.3755	-0.63175	-0.68878	-0.1678	0.72553	0.53428	0.26683	-0.36554	-0.56202	-0.73732	1.02562	0.60272
861	-0.51417	-0.97553	0.34781	0.21798	-0.46963	-1.80007	2.06898	0.04068	0.48683	0.28676	0.21722	-0.16694	-0.9801	-0.85505	-1.54181	-1.85026	-2.03849	-1.7804	0.62782	1.46181	1.18766	1.43661	0.69036	0.88574	0.06103	-0.02906	1.51951
862	0.46984	-0.4328	-0.65808	-0.20548	-0.80259	-0.68245	0.93206	-0.33234	0.05012	-0.28296	-0.26905	-0.90567	-0.6188	-0.23088	-0.31204	-0.70456	-0.96216	-0.94391	0.19586	1.05472	0.84636	0.78353	-0.95453	-1.12762	-0.91032	0.75331	1.2588
864	1.13991	-0.57387	-1.03317	-1.00573	-0.7528	0.07842	-1.1785	-1.0414	-1.71123	-0.53186	-0.64912	-0.51072	-0.60104	-0.66078	-0.19564	0.16384	0.2875	0.1604	-0.56531	-0.72783	-0.47849	-1.42107	-0.58429	-0.33979	-0.48829	-0.56301	-0.58654
865	-1.04763	0.33153	0.83513	0.38993	0.6565	0.08226	0.60834	0.12566	0.77495	0.63479	0.60281	0.82813	0.50085	0.67122	0.36823	0.02211	-0.10832	-0.13889	-0.31558	0.74985	0.58718	0.11898	-0.1367	0.21968	0.08117	0.44124	0.60151
866	-0.47228	0.36858	0.67117	0.48044	0.66389	0.20309	0.20591	0.35846	0.73759	0.60277	0.52448	0.85408	0.72571	0.50735	0.3031	0.16235	0.16851	0.16517	0.07262	0.83119	0.55722	-0.59044	-1.18573	-0.34992	0.06391	-0.05535	0.79621
867	0.60482	0.06128	-0.30808	-0.09577	-0.29987	0.04913	0.60711	-0.23862	0.04998	0.06107	0.06097	-0.11047	-0.28688	-0.42358	-0.15074	0.0941	0.13846	0.19675	0.70796	0.69126	0.50393	0.47044	-0.22062	0.15178	-0.13999	-0.64874	0.63211
868	0.35997	0.05314	0.28291	0.24524	0.421	-0.05434	-0.05079	0.10467	0.49005	0.37585	0.43636	0.2912	0.7068	0.48958	0.19886	-0.09573	-0.11524	-0.1734	-0.52525	-0.15905	-0.04998	0.50454	0.53294	0.01041	-0.19878	0.41675	-0.36389
869	-0.3125	1.25609	1.15498	1.10275	0.97285	1.1213	0.68505	1.20557	1.02678	0.9416	0.8782	0.98402	0.46815	1.04641	1.12076	1.10474	0.97717	0.97336	0.31019	0.22267	0.20451	0.75886	1.51798	1.4088	0.81768	0.37032	-0.29859
871	-3.2438	0.53894	3.87793	2.34006	3.1868	0.4439	-1.804	2.71373	1.93129	2.0216	2.02199	2.9397	2.05713	-0.3711	-0.97027	0.57913	1.2083	1.30654	-0.89616	-2.78082	-11.7512	-1.03695	2.52275	1.66116	6.75993	-3.06132	-3.2169
872	-0.12677	0.63534	-0.0952	0.63293	-0.28936	1.26872	-0.77154	0.77442	0.49229	0.31687	0.14983	0.07966	-0.64561	-0.73757	0.72731	1.44104	1.40945	1.27195	-0.07791	-0.56913	-0.34764	-1.13564	0.82688	1.47404	-0.05158	-1.5093	-1.02079
873	-0.10894	0.00963	1.0974	0.63231	1.0233	-0.64198	0.61198	0.55325	0.79591	0.70057	0.73797	0.98586	1.03725	0.78108	-0.17154	-0.8011	-0.8092	-0.69189	-0.0068	1.01067	0.78589	-0.01436	-1.60775	-1.29169	0.51967	0.68625	1.17599
874	-0.3544	-0.20268	0.28588	0.4404	-0.01951	0.01019	0.21256	0.40286	0.54196	0.39637	0.31373	0.2366	-0.49905	-0.15735	-0.1125	0.06138	0.01368	-0.0433	-0.11231	0.16942	0.23171	-0.51946	0.79167	1.11715	0.15385	-0.12103	-0.28911
875	-0.36641	0.9684	-0.84261	-0.49491	-0.46235	0.80749	1.16615	-0.55801	-0.53472	-0.35209	-0.29066	-0.36922	-0.37273	0.16914	0.78362	0.81917	0.65168	0.76042	1.37424	1.13587	0.8333	0.93266	-0.84903	-0.37843	-0.78387	0.02523	1.38539
876	1.08532	-0.36498	0.52259	0.03003	0.43016	-0.26807	-0.78206	-0.34008	0.58242	0.39896	0.28904	0.5365	0.73261	0.68908	0.16377	-0.3373	-0.37314	-0.62169	-2.02964	-0.52988	-0.29311	-0.75305	0.47469	0.45996	-0.44818	0.59626	-0.74511
878	1.17092	-0.71547	1.90761	1.4406	1.5887	-0.78739	-0.70019	1.57417	1.37255	1.26271	1.32734	1.53217	1.07137	-0.6768	-1.23808	-0.63921	-0.44445	-0.4567	-0.98085	-0.34888	-0.2821	-1.44379	0.09316	-0.00981	2.31033	-0.8315	-0.94506
880	1.00023	-0.96453	-0.30767	0.04055	-0.75958	-0.40206	-0.58168	-0.12517	0.35056	0.10136	0.07672	-0.4641	-0.90716	-1.34968	-0.72622	-0.22498	-0.17512	-0.39827	-1.3292	-0.58471	-0.20211	-0.56485	0.50595	0.62644	-0.23439	-0.94553	-0.69828
881	-0.86946	1.36592	0.79569	0.68776	1.02888	1.69308	-1.22308	0.68354	0.75077	0.74788	0.66254	1.32158	0.93071	0.68716	1.26928	1.72754	1.87412	1.88031	0.182	-1.22233	-1.01764	-1.70761	1.09511	2.10128	0.534	-1.39762	-1.57335
883	1.57502	0.27059	0.47823	0.67725	0.5465	-0.22535	0.65045	0.69998	0.7184	0.5137	0.42303	0.34362	0.65852	1.30717	0.51609	-0.43821	-0.77463	-0.68415	0.3478	0.91116	0.54396	0.29791	-0.38392	-0.83496	-0.30751	2.21732	0.67211
884	-1.28777	-1.33516	-0.37854	0.298	-0.63949	-0.78915	-0.7618	0.27497	0.34964	0.1657	0.2286	-0.68062	-0.76528	-1.5181	-1.07844	-0.60206	-0.55807	-0.77599	-1.33825	-0.76802	-0.31355	-0.58875	-0.08256	-0.51402	-0.08279	-0.57015	-0.59153
885	0.21971	-0.69977	1.02777	0.46086	0.70364	-2.15042	1.55319	0.1759	0.90625	0.64376	0.56426	0.97182	0.9354	0.02118	-1.29941	-2.46195	-2.6075	-2.1135	0.77794	2.11295	1.42895	-0.37021	-3.42496	-1.57212	-0.06141	0.37065	2.85093
886	1.49637	-0.48296	-0.32135	-0.36153	-0.05326	-0.71175	0.04747	-0.64514	0.08032	-0.09946	0.03601	-0.27512	0.44669	0.2919	-0.23693	-0.80891	-0.83966	-0.849	-0.38406	0.36897	0.38234	0.37707	-1.07291	-1.59529	-0.75215	0.81057	0.55404
887	-0.04746	-1.10235	0.29462	0.61619	0.35662	-0.76111	-1.61237	0.65304	0.6396	0.4648	0.49901	0.128	0.51782	0.00499	-0.65384	-0.74381	-0.58344	-0.80715	-1.87188	-1.88612	-0.99284	-0.97725	-0.40282	-1.16571	0.22396	0.35727	-0.89621
888	-0.83715	-1.18971	-0.29081	0.19841	-0.515	-0.86766	-0.51774	0.10774	0.36094	0.1569	0.17518	-0.40254	-0.47827	-1.38576	-1.02407	-0.74097	-0.6825	-0.81048	-0.96131	0.12583	0.16089	-0.71202	-1.14559	-0.93939	-0.31352	-0.59092	0.16039
889	0.34917	1.62898	-0.17287	-0.29425	0.10939	1.31641	1.30623	-0.40156	-0.05766	-0.0498	-0.17459	0.20485	0.22072	1.25997	1.5721	1.23697	0.96355	1.05155	1.2849	1.14339	0.82135	1.19597	0.11756	0.525	-0.96126	0.92767	1.09455
891	1.37394	-0.81647	-1.14635	-1.121	-1.51014	-1.29185	1.48166	-1.32989	-0.85291	-1.06789	-1.04518	-1.39563	-1.16428	-1.13044	-1.08378	-1.31398	-1.45159	-1.23568	0.93407	1.47725	1.11793	1.09783	-1.34595	-0.99863	-1.0065	0.02444	1.95901
892	0.88596	-0.82232	0.71833	0.90957	0.1949	-0.82272	0.37327	1.02552	0.828	0.65933	0.63271	0.14099	-0.14646	-0.92354	-1.09562	-0.6998	-0.61972	-0.72469	-0.52928	0.00493	0.20911	0.76704	1.09476	0.74621	0.80212	-0.67773	-0.25215
893	0.74456	-0.50789	0.52515	0.61115	0.57176	-0.43323	-0.53208	0.60642	0.66926	0.55732	0.62233	0.54414	0.53475	-0.38661	-0.66479	-0.38342	-0.17956	-0.17205	-0.20323	-0.17229	-0.04026	-0.82973	-0.58664	-0.548	0.61693	-0.51545	-0.25109
895	0.02442	-0.56924	0.24329	0.48715	0.22123	-0.47196	-0.33141	0.48829	0.52955	0.42032	0.44356	0.25321	0.27483	-0.58308	-0.64576	-0.4138	-0.26502	-0.29347	-0.19977	0.17057	0.17991	-0.50315	-1.04144	-0.85543	0.22955	-0.59139	0.19815
896	1.502	-0.49711	-0.74462	-0.66172	-0.58274	-0.28694	-0.17195	-0.78901	-0.69265	-0.385	-0.34871	-0.45275	-0.1663	-0.77476	-0.49267	-0.2259	-0.07508	-0.11166	0.03401	0.24851	0.22492	-0.12335	-0.58108	-0.33511	-0.48362	-0.78189	0.19332
897	0.34513	-0.32937	-0.18614	-0.20078	-0.09259	-0.36795	0.1984	-0.47599	0.19049	0.08085	0.12361	0.02081	0.15252	-0.45213	-0.43151	-0.35353	-0.23082	-0.22108	0.09378	0.63614	0.55078	0.00423	-1.50979	-1.00232	-0.32966	-0.60244	0.9113
901	-0.69069	1.85887	0.76728	0.68998	0.92998	1.75307	0.49839	0.71199	0.69135	0.69989	0.60439	1.03046	0.72627	1.47945	1.72193	1.70477	1.6152	1.65754	0.79073	0.11051	0.07422	0.7611	1.51557	1.72091	0.25359	0.27224	-0.42089
903	-0.83373	0.76467	1.30649	0.95684	1.30788	0.45134	-0.47603	1.05571	0.92059	0.81419	0.80071	1.03871	1.32312	1.99251	1.19778	0.23164	0.0422	-0.05856	-1.10484	-0.38598	-0.2163	0.10145	-0.03111	-1.15415	0.43846	2.43297	-0.41181
904	-0.32909	1.3176	0.91804	0.66531	1.00597	1.09413	0.35859	0.67259	0.74253	0.65273	0.70006	0.93349	0.99649	1.07966	1.16773	1.07768	0.98186	0.97713	0.15808	0.28338	0.32365	0.55912	0.61523	0.57581	0.34178	0.15769	-0.13321
905	-1.20501	0.9626	1.01002	1.00162	0.88653	1.23189	-0.60905	1.1339	0.86619	0.82599	0.78501	0.93869	0.43901	0.4349	0.92007	1.28893	1.30887	1.26884	-0.0503	-0.64183	-0.45868	-0.52577	0.73924	0.91096	0.99893	-0.6704	-0.93227
906	-0.48611	0.1451	-0.0433	0.59088	-0.30542	0.07347	0.80478	0.64407	0.56978	0.31143	0.16976	-0.204	-0.52947	-0.16997	0.06457	0.09288	-0.01234	0.03462	0.67159	0.88129	0.61901	0.65323	0.12062	0.28356	-0.19937	0.02254	0.61121
907	-0.35204	1.61571	2.34169	1.40436	2.15826	0.82382	0.6319	1.58872	1.20343	1.26652	1.2754	1.96657	1.79612	2.19575	1.26046	0.61285	0.48691	0.68989	0.66525	0.54917	0.17773	0.1817	1.26376	1.05435	2.43375	1.81573	-0.47763
907-R	-0.35204	1.69317	2.40952	1.39355	2.21839	0.7976	0.88836	1.56803	1.20412	1.27708	1.28935	2.04484	1.87579	2.24004	1.2302	0.57256	0.46337	0.71185	0.89648	0.67861	0.2679	0.29034	1.5946	1.52576	2.53121	1.67382	-0.48288
908	0.22556	1.047	-0.46094	-0.09245	-0.20921	0.94274	0.905	-0.11797	-0.20357	-0.11446	-0.34826	-0.12688	-0.24988	0.98217	1.15946	0.86437	0.64664	0.72505	1.09025	0.72723	0.51156	0.76226	0.7419	0.82412	-0.82247	1.04337	0.33587
910	-0.0734	-0.26075	0.46263	0.34104	0.71853	0.08852	-1.40057	0.1573	0.57705	0.57867	0.6099	0.83866	0.83595	0.04096	-0.17941	0.12065	0.4064	0.34246	-0.70349	-1.38483	-0.87651	-1.58202	-0.09399	0.1981	0.4971	-0.77861	-1.03016
911	0.50137	1.17726	-0.69652	-0.56731	-0.91204	0.65503	2.33949	-0.47807	-1.72132	-0.68559	-2.62578	-0.33265	-1.28915	-0.10066	0.57959	0.62883	0.44028	0.7389	2.48801	2.01022	1.34216	1.39739	-0.79723	0.46924	-0.70081	-0.38634	2.60878
912	1.79457	0.99806	0.28304	0.42486	0.35498	1.20855	-0.02608	0.37889	0.52501	0.48021	0.37712	0.68465	0.17716	0.18995	0.85364	1.26388	1.3178	1.32443	0.50744	0.05111	0.02745	-0.14063	0.88448	1.60153	0.09189	-1.1177	-0.50034
913	0.49157	-0.6966	-1.041	-0.42647	-0.87285	-0.26377	-0.72515	-0.50491	-0.42518	-0.54747	-0.49018	-0.90706	-0.5955	-0.64122	-0.29135	-0.19962	-0.19287	-0.32539	-0.65054	-0.10921	-0.05173	-0.70906	-0.94174	-0.99212	-0.72592	-0.05862	-0.09107
916	0.26108	0.56191	-1.13659	-0.70042	-1.05107	0.53126	1.0704	-0.52937	-1.69871	-1.14185	-1.84674	-0.77249	-1.06195	-0.21687	0.42414	0.56113	0.43399	0.54484	1.35858	1.11361	0.7651	0.70741	0.14883	0.66937	-0.80105	-0.15572	0.79973
917	0.23407	-1.14542	-0.37207	0.3991	-0.43419	-0.96376	-0.24182	0.40215	0.39929	0.16237	0.19737	-0.57425	-0.34754	-0.87461	-1.06564	-0.90377	-0.80974	-0.84553	-0.2103	0.03599	0.08082	-0.28049	-0.5304	-0.87667	-0.02226	-0.13382	-0.01656
920	0.90953	-0.04179	-1.63466	-3.37956	-1.10652	0.01875	0.50127	-1.62772	-1.97382	-3.09255	-1.41083	-1.37366	-0.80405	0.13713	0.23379	-0.00681	-0.19114	-0.1539	0.60119	0.36676	0.32217	0.68442	0.16839	-0.33934	-1.08483	0.98491	0.25861
921	0.46697	0.51333	-1.20526	-0.73956	-1.25256	0.15141	1.87217	-0.76324	-1.03031	-0.92737	-0.87104	-1.05005	-1.23625	-0.64193	0.17547	0.17362	-0.06024	0.13574	1.68032	1.67953	1.23475	1.41034	-1.17975	-0.60037	-1.08578	-0.12026	2.17726
922	-0.50159	-1.04359	1.50194	1.39633	1.2042	-0.65982	-1.77625	1.55386	1.25004	1.17922	1.19278	1.13239	0.92742	-1.26305	-1.2904	-0.48845	-0.08369	-0.21927	-1.77722	-1.82056	-1.33662	-1.3946	0.04816	-0.29303	1.77815	-1.62837	-1.46968
924	-1.00903	0.53237	0.7171	0.68031	0.79305	1.03704	-1.93206	0.70927	0.71691	0.63714	0.58746	0.9693	0.80869	0.07538	0.58467	1.11685	1.32444	1.20921	-0.83841	-1.43824	-1.07606	-2.42155	0.05353	0.94852	0.47841	-1.6255	-1.35288
925	0.60837	-1.28892	-0.36774	0.24816	-0.97781	-1.03909	0.23203	0.25926	0.25268	0.0481	-0.06745	-0.74555	-1.16394	-1.55546	-1.30717	-0.9079	-0.83969	-0.94008	-0.38237	0.22531	0.29177	0.23908	0.17051	0.15977	-0.16221	-0.75743	0.16221
926	0.16006	-0.70353	-0.66861	-0.54328	-0.67036	-0.10492	-1.16437	-0.82478	-0.0882	-0.24909	-0.27411	-0.57072	-0.45391	-0.41851	-0.06215	-0.02434	-0.06486	-0.32807	-1.72364	-0.96295	-0.50804	-1.04214	-0.11117	-0.32689	-0.8501	0.02468	-0.78352
926-R	0.16006	-0.66217	-0.65876	-0.80117	-0.64274	-0.02935	-1.26189	-1.24232	-0.14058	-0.26789	-0.29937	-0.48764	-0.44369	-0.41488	-0.00671	0.05196	0.02271	-0.24448	-1.79907	-1.01635	-0.54191	-1.18143	-0.18296	-0.29443	-0.87079	-0.05252	-0.80581
927	0.70436	0.75968	0.31208	0.32001	0.75024	0.92753	-0.96593	0.25443	0.39426	0.44047	0.46213	0.75697	0.8487	0.88317	0.84478	0.89265	0.99803	1.0209	0.20995	-0.71727	-0.54494	-1.03998	-0.21646	0.01942	0.19156	-0.01262	-0.69606
928	0.88183	0.69834	0.15924	0.14509	-0.02217	0.73631	0.82188	-0.05062	0.44618	0.34913	0.23492	0.42829	-0.32715	-0.31906	0.39069	0.79023	0.84576	0.906	0.84353	0.84661	0.6442	0.56606	0.28507	1.16531	-0.03688	-1.33316	0.58533
931	-2.48343	-1.19592	-1.09436	-1.58345	-1.20401	-0.74211	-0.4731	-1.61341	-1.69731	-0.83714	-0.85757	-1.27335	-1.20717	-0.55352	-0.69326	-0.68887	-0.71542	-0.88914	-0.91268	-0.48339	-0.12746	-0.55554	-0.06941	-0.42049	-0.55962	0.34882	-0.2855
933	-1.01077	1.47978	3.23356	2.00788	2.73485	1.32578	-2.42318	2.37348	1.62778	1.6364	1.62312	2.41493	2.26012	0.12421	0.10385	1.40686	2.02231	2.1101	0.66361	-1.48935	-11.5511	-0.20856	1.24034	1.43955	5.46529	-3.78113	-2.16486
935	0.50481	-0.86108	-1.48153	-3.10147	-2.57601	-0.63789	0.78174	-2.04103	-1.71714	-3.53584	-4.51894	-1.95265	-3.49401	-1.75402	-0.96997	-0.50844	-0.52973	-0.52368	0.50079	0.80906	0.59045	0.46558	0.06147	0.45179	-0.59442	-0.85093	0.70669
936	-1.15164	-0.36329	0.13531	0.5491	0.34264	0.03088	-1.06865	0.53684	0.51665	0.51629	0.51418	0.38279	0.3346	-0.27022	-0.2918	0.08044	0.32612	0.28499	-0.33025	-1.12986	-0.79675	-0.86057	0.09193	-0.00901	0.44615	-0.6894	-0.92006
937	-0.32275	0.9305	-0.70298	-0.67095	0.00737	1.07544	-0.3194	-0.70424	-1.98113	-0.28947	-0.42462	0.02602	0.31639	1.05468	1.16226	1.01422	0.97382	0.97633	0.53704	-0.20374	-0.14356	0.07401	0.25589	0.38308	-0.82349	0.59899	-0.30103
938	1.50376	-1.3778	0.41566	0.42636	0.01485	-1.92643	0.50805	0.32171	0.61171	0.40743	0.39372	-0.27842	0.20575	0.16843	-1.12995	-2.09793	-2.28491	-2.3148	-1.13783	0.18807	0.24648	0.90614	0.5501	-0.52886	-0.01276	1.11206	0.17772
940	-0.3125	1.7841	-0.42319	-0.8016	0.24265	1.71032	0.51977	-0.75665	-1.71888	-0.16164	-0.32537	0.37716	0.29451	1.29029	1.75715	1.65169	1.50806	1.5788	1.22678	0.6677	0.41545	0.2733	0.03207	0.4527	-0.76351	0.6171	0.38481
941	0.21799	-0.70725	-0.01364	-0.1066	0.00277	-0.51145	-0.32802	-0.3898	0.09774	0.22005	0.1539	0.12399	0.08075	-0.0276	-0.55243	-0.55201	-0.32508	-0.34401	-0.31133	-0.73533	-0.40628	-0.04271	0.78192	0.63742	0.08399	-0.22998	-0.66228
942	1.42797	0.58181	-0.2018	-0.13047	-0.05601	0.71837	0.16303	-0.28607	0.07311	0.06956	0.00183	0.11242	-0.04984	0.4151	0.71485	0.71067	0.66802	0.6567	0.27804	0.10566	0.15634	0.17587	0.54221	0.75691	-0.49736	-0.03775	-0.15738
944	1.30144	0.29677	-0.37128	-0.01583	-0.53281	0.19925	0.90971	-0.06957	-0.05154	-0.08882	-0.15941	-0.70407	-0.64828	0.41103	0.42427	0.17557	-0.03912	-0.06706	0.23648	0.39879	0.355	1.43077	1.22191	0.71186	-0.52795	0.72319	0.1742
945	-1.96441	-1.52241	0.71026	1.08262	0.23119	-1.84476	0.55618	1.17898	1.00054	0.81478	0.81062	0.03459	-0.42728	-0.76734	-1.83133	-1.85364	-1.81936	-1.65657	0.0772	0.37845	0.29752	0.40099	0.31018	-0.45094	1.05546	0.32447	0.15918
946	0.52042	-1.4118	-2.29963	-3.37353	-3.19077	-0.85763	0.17586	-3.73048	-1.97765	-3.79082	-4.75924	-3.0919	-3.57886	-2.00771	-1.14316	-0.69556	-0.72983	-0.84705	-0.29241	0.02452	0.17884	0.32972	0.34381	0.14887	-0.97398	-0.49718	0.01403
947	1.43649	0.70879	-0.18395	-0.22261	0.45431	0.48414	0.06088	-0.29518	-0.10903	-0.03144	0.17783	-0.06684	0.84296	1.61472	1.10263	0.33101	0.07607	0.03769	-0.15395	-0.2993	-0.06344	0.8492	0.26923	-1.0936	-0.66951	2.37272	-0.15622
948	1.02332	-0.21952	-1.36973	-0.7794	-0.86575	-0.33114	0.59936	-0.73818	-1.96617	-1.03057	-1.03232	-0.98875	-0.45245	0.03081	-0.09222	-0.40437	-0.48418	-0.35941	0.90457	0.78939	0.57926	0.49358	-0.64078	-0.71451	-1.0099	0.75843	0.78045
949	0.51872	-0.04082	-1.16531	-1.86387	-0.6515	-0.15676	0.48012	-1.58747	-1.99156	-1.06719	-0.84849	-0.96128	-0.25645	0.55062	0.26645	-0.25952	-0.43176	-0.38546	0.40628	0.3239	0.26501	0.83597	0.11764	-0.53496	-1.01176	1.34121	0.34167
950	1.48304	0.08813	-0.49838	-1.17744	0.12957	0.29926	-0.93602	-1.39697	-1.70984	-0.23779	-0.21635	0.07118	0.54373	0.76538	0.52936	0.21441	0.24966	0.20275	-0.28343	-0.53233	-0.41381	-0.83465	-0.5759	-0.71218	-0.66667	0.77824	-0.44993
951	1.94686	-0.10244	0.44429	0.04772	0.52541	-0.40471	0.0423	-0.2023	0.55241	0.29883	0.3361	0.22221	0.90017	1.35121	0.41625	-0.57471	-0.82526	-1.03771	-1.64294	-0.28818	0.10652	0.7343	0.49216	-0.60135	-0.49819	1.98388	-0.13108
952	1.24005	-0.23308	0.49679	0.74005	0.21946	-0.97611	1.49654	0.81862	0.66295	0.5241	0.54691	-0.05573	0.15659	-0.01531	-0.59941	-1.04263	-1.25548	-1.05868	0.71719	1.07407	0.81409	1.66714	0.26822	-0.44643	0.26958	0.72326	1.08247
953	0.64114	1.25847	-0.58389	-0.97806	0.23483	1.31041	-0.30477	-1.08766	-0.91601	-0.25579	-0.25633	0.17352	0.57452	1.35535	1.50783	1.22906	1.12849	1.11618	0.44032	-0.00783	0.04005	0.05472	-0.53991	-0.50522	-0.95391	0.94443	0.07091
955	0.73244	1.28897	-0.28614	-0.50168	-0.55317	0.14684	3.14844	-0.61165	-0.14584	-0.46571	-0.49431	-0.55156	-0.67214	0.59583	0.6443	0.00164	-0.5221	-0.09328	2.55383	2.30381	1.57578	2.64199	-1.02652	-0.62577	-0.86871	1.07731	3.67007
956	0.80308	-1.20794	-0.45957	-0.05314	-0.51468	-1.26884	0.22471	-0.18917	0.09616	-0.03179	-0.00909	-0.4858	-0.29889	-0.96666	-1.35722	-1.25825	-1.05697	-0.99867	0.12024	0.47428	0.40349	0.06589	-0.59985	-0.61762	-0.11844	-0.4135	0.49189
957	0.12545	1.7103	1.3052	0.79922	1.58313	1.29536	0.14098	0.75973	0.93308	0.8824	0.86033	1.54437	1.6725	2.10917	1.60811	1.1163	1.10448	1.1858	0.46741	0.24087	0.13669	0.20495	0.54573	0.72724	0.45441	1.11352	-0.17656
958	2.00553	-1.63595	-1.38076	-3.08446	-3.06806	-1.14835	0.26254	-3.41358	-1.72793	-3.51287	-4.50387	-3.7073	-4.86018	-1.46433	-1.30937	-1.00098	-1.04508	-1.27419	-1.07911	-0.97145	-0.34278	0.90954	2.12487	1.42766	-0.4053	-0.33078	-0.9047
959	-0.83094	0.82289	-0.36105	-0.11578	0.26963	1.25831	-1.24077	-0.17779	-0.31296	0.13693	0.00699	0.4531	0.33788	0.68598	1.05054	1.26219	1.34295	1.31078	0.09153	-1.16507	-0.87746	-1.24786	0.19696	0.60498	-0.24288	-0.21931	-1.01954
960	-0.2107	2.05043	0.55722	0.29406	1.04862	1.64603	0.53811	0.21902	0.48753	0.42244	0.44364	0.9214	1.22038	2.16188	2.03616	1.48445	1.29583	1.385	0.96405	0.63414	0.50869	0.74267	-0.07248	-0.03948	-0.41583	1.66905	0.44324
962	-0.14974	-1.06801	-1.16538	-1.25749	-0.99525	-0.7856	-0.47244	-1.30463	-1.98461	-0.93464	-0.87143	-1.17032	-0.4994	-0.31415	-0.554	-0.7973	-0.80249	-0.90981	-0.71769	-0.51252	-0.27744	0.05341	0.22902	-0.30128	-0.91852	0.52911	-0.43581
963	-1.39996	0.00132	-0.52002	-0.57499	-0.06031	0.20851	-0.60582	-0.71343	-0.5495	-0.18758	-0.18737	-0.17348	0.26196	0.58584	0.38233	0.16281	0.16817	0.07102	-0.43954	-0.4781	-0.25152	-0.18008	-0.19349	-0.52567	-0.55406	0.62763	-0.3046
964	1.91298	-1.42417	-1.08241	-1.13659	-1.30053	-0.60133	-1.20751	-1.27944	-1.71575	-0.59063	-0.90954	-1.09334	-1.44542	-0.98927	-0.88189	-0.49561	-0.32396	-0.53939	-1.36289	-2.01266	-1.0862	-1.00399	0.65563	0.46635	-0.30485	-0.48204	-1.16936
965	0.05656	1.63308	0.47565	0.50365	0.81762	1.67517	-0.3795	0.50493	0.58878	0.48948	0.49479	0.85299	0.7777	1.24907	1.65134	1.65674	1.54778	1.56593	0.53034	0.00532	0.00339	-0.74383	0.17434	0.68266	-0.0558	0.28341	-0.48656
966	-3.93295	0.44772	0.36497	0.80883	0.4308	0.30628	0.45972	0.88589	0.73794	0.58934	0.55081	0.25286	0.27173	0.71582	0.47534	0.24435	0.15979	0.20168	0.47047	0.33105	0.26755	0.64655	0.15847	-0.33059	0.22914	0.8351	0.26096
967	0.52499	-1.18459	0.61	0.76159	0.33986	-1.2196	0.1858	0.8107	0.74023	0.61773	0.67676	0.35579	0.14431	-1.67344	-1.99212	-1.04728	-0.70151	-0.62882	0.16326	-0.0606	0.07982	0.06833	0.88423	0.8983	1.1148	-1.46959	-0.48094
968	-0.24634	0.16763	1.03324	0.42563	1.13661	-0.05189	-0.53943	0.24194	0.69738	0.63328	0.69242	1.11718	1.30493	0.94791	0.12825	-0.1698	0.09416	0.10269	-0.70664	-0.70229	-0.3195	-0.26617	0.51719	0.5774	0.54375	-0.1316	-0.70534
969	1.05545	-0.91667	-0.03846	-0.64995	0.01454	-0.55965	-1.14249	-1.61196	0.12182	0.1254	0.1526	-0.07112	0.25614	0.30815	-0.26709	-0.58268	-0.55891	-0.81667	-2.09772	-1.80298	-0.90465	-0.60701	0.49337	-0.17597	-0.2561	0.64102	-1.06621
970	-0.90673	1.04676	1.84134	1.10295	1.74155	0.64089	0.00415	1.18366	1.07974	1.04062	1.10857	1.60785	1.52021	1.28382	0.73231	0.58939	0.61134	0.65627	-0.2897	-0.1573	-0.03666	-0.23293	0.91198	0.76092	1.78669	0.24451	-0.7758
971	1.15556	0.60024	-0.0006	0.08434	0.31867	0.597	0.17429	-0.00406	0.17825	0.23428	0.23479	0.33541	0.37368	0.69305	0.59247	0.56766	0.5592	0.58963	0.58877	0.18559	0.20304	0.19502	-0.03153	0.12372	-0.05118	0.24609	0.15921
972	0.46527	0.24222	-0.01259	0.26023	-0.19724	-0.15816	1.24179	0.25737	0.269	0.12963	-0.03687	-0.24391	-0.19407	0.77392	0.37612	-0.2789	-0.62418	-0.53998	0.60332	0.92938	0.66011	1.18871	0.7702	0.51053	-0.6047	1.50973	0.69791
973	1.83086	2.53524	0.55082	0.23229	1.25227	2.45311	-1.01123	0.16172	0.40438	0.44121	0.43877	1.14651	1.37266	2.63961	2.72573	2.31605	2.13329	2.14057	0.29931	-1.36243	-0.95361	-0.83739	0.84196	0.84144	-0.38766	1.97414	-1.24833
976	-0.67866	0.81256	0.66981	0.68822	0.67238	0.19034	1.6902	0.65591	0.7957	0.65447	0.70457	0.74915	0.56199	0.03422	0.06691	0.1563	0.20258	0.48935	1.7915	1.53492	1.09184	1.34926	-0.59726	-0.09543	0.5057	-0.66933	1.66749
977	-0.49232	1.20103	-0.17179	-0.38559	0.2018	1.10565	0.40446	-0.4973	-0.05058	-0.06309	-0.12222	0.30661	0.52218	0.90206	1.23009	1.0596	0.96516	0.9833	0.69978	0.63878	0.50151	0.33836	-0.16256	0.2944	-0.8627	0.16366	0.40466
978	-2.35637	0.85375	1.02769	0.51479	1.33104	0.55391	-0.05107	0.31555	0.76085	0.76992	0.81704	1.28793	1.36925	1.54304	0.83961	0.39743	0.42925	0.5372	0.35725	-0.06633	-0.06216	-0.19495	0.21203	0.13338	0.58691	1.06434	-0.32
980	1.22508	-0.50156	-0.56203	-0.31564	-0.28595	-0.22427	-0.7455	-0.467	-0.1573	-0.16598	-0.1237	-0.47635	-0.01653	0.42455	0.1099	-0.2614	-0.35111	-0.50405	-1.02373	-1.02305	-0.57409	-0.39683	0.40978	-0.35433	-0.70255	1.10245	-0.81736
982	-0.02513	0.48032	-1.23548	-1.68677	-1.05849	0.47389	0.91785	-0.96725	-1.71401	-3.09681	-1.56241	-1.12276	-1.1647	0.09912	0.52694	0.48813	0.28148	0.33866	0.95713	0.69066	0.49207	0.88281	0.63913	0.51875	-0.79464	0.51813	0.39128
983	-1.48156	-0.18295	-0.51286	0.00115	-0.28507	-0.02488	-0.10796	-0.02991	-0.22226	-0.02471	-0.05814	-0.2513	0.00059	-0.33749	-0.2171	-0.00072	0.16357	0.17529	0.26858	-0.03566	-0.04082	0.25743	0.17332	0.2097	-0.20715	-0.65001	-0.13286
984	0.49563	0.61741	-1.26893	-2.3741	-0.98009	0.51116	1.10125	-1.00273	-1.72828	-3.51213	-4.50339	-1.02997	-1.02646	0.19409	0.5696	0.49069	0.31376	0.43603	1.35008	0.92743	0.59205	1.06865	0.16375	0.12458	-0.77602	0.486	0.83052
985	-0.44749	0.15843	1.23205	1.05162	1.12616	0.1456	-0.38824	1.17606	0.94698	0.88623	0.91519	1.0528	0.91065	-0.02116	-0.25741	0.20819	0.42178	0.45045	0.12386	-0.31908	-0.21711	-0.46097	0.41616	0.47795	1.51674	-0.92474	-0.68294
986	0.46513	-0.61417	-0.42721	-0.33815	-0.2769	0.00749	-1.34831	-0.58711	-0.0673	0.01848	-0.03021	-0.14413	-0.14552	-0.21887	-0.16126	0.07376	0.2147	0.01966	-1.34622	-2.03765	-1.04912	-1.0692	0.41635	0.31539	-0.23708	-0.36226	-1.14449
987	-0.0831	-0.0484	0.32749	0.37897	0.23692	-0.16361	0.48234	0.28528	0.54764	0.39868	0.44538	0.24499	0.11577	0.05903	-0.0549	-0.17633	-0.21816	-0.18852	0.03961	0.45006	0.44452	0.44389	-0.01027	-0.20753	0.02027	0.15106	0.27011
989	-0.26354	1.56022	-0.235	-0.034	0.53507	1.8587	-1.46783	-0.04582	0.01423	0.12678	0.04663	0.59948	0.80092	1.29164	1.77378	1.83641	1.82666	1.78221	0.15404	-0.86542	-0.66427	-1.25823	-0.43747	0.13777	-0.61006	0.00821	-0.77927
990	-0.13652	1.45749	-1.20473	-0.83224	-1.16001	0.95453	2.57565	-0.69241	-1.98635	-1.08812	-2.33171	-0.57195	-1.39378	-0.38215	0.78391	0.9581	0.74681	1.0753	2.81771	2.09323	1.46242	1.60308	-1.12089	0.33197	-1.0295	-0.68213	2.88348
991	-1.12751	1.71276	1.0779	1.05272	1.31561	1.88963	-1.30183	1.17918	0.92483	0.90831	0.77777	1.28453	1.23873	1.87498	1.87827	1.81376	1.85012	1.78516	-0.44895	-3.44358	-2.22491	-0.39848	1.91251	1.77426	0.59796	0.53177	-1.9833
993	-0.3808	3.35575	-0.8003	-0.09005	0.31899	3.2685	0.73914	0.07101	-1.64311	-0.13248	-0.48231	0.6653	0.14009	1.59963	3.00276	3.23831	3.03971	3.23606	2.68871	1.15646	0.73978	-0.24569	-0.9197	0.97483	-0.90398	-0.42635	0.98064
1000	0.6077	-0.87753	1.50955	1.04147	1.22829	-1.26552	0.12991	1.02953	1.09649	1.0514	1.09851	1.29343	0.96485	-0.42658	-1.42467	-1.23938	-1.00746	-0.91089	-0.41316	0.23989	0.1673	-0.54209	0.1822	0.32408	1.58451	-0.68739	-0.22806
1002	-0.84762	-1.31922	-0.042	0.70655	-1.02381	-1.80576	1.21333	0.7828	0.66235	0.26553	0.10522	-1.6453	-1.69688	-0.25372	-1.04291	-1.90027	-2.47703	-2.44149	-0.28532	0.89741	0.70518	1.17001	0.35369	-0.68688	-0.24431	1.57182	0.88696
1005	-1.37753	-0.53565	1.00596	1.37308	0.501	-0.01043	-1.08172	1.60127	1.11189	0.98699	0.8599	0.52754	0.07707	-0.96066	-0.53941	0.12559	0.36813	0.23694	-0.67044	-1.4794	-1.18887	-0.53368	1.2031	0.95029	1.19863	-1.338	-1.5028
1006	0.37556	-1.05729	0.10153	0.51784	-0.07742	-0.38646	-1.69293	0.52724	0.59738	0.37989	0.32873	0.17592	-0.09263	-1.4621	-0.79665	-0.23855	-0.0302	-0.1946	-1.26152	-0.55015	-0.47029	-2.68561	-1.04766	-0.44251	-0.04987	-1.18827	-0.74604
1007	1.22678	-1.21406	-0.83435	-0.08322	-1.67851	-0.88771	0.6607	-0.16683	-0.05854	-0.23804	-0.31203	-1.43685	-2.4783	-1.80752	-1.22745	-0.72217	-0.75407	-0.84233	-0.18054	0.21194	0.3879	0.78384	0.92873	0.69159	-0.35117	-0.66231	0.05907
1008	-0.69818	0.00427	0.1611	0.28829	0.07747	0.20978	0.03068	0.15775	0.4718	0.39975	0.4304	0.21972	-0.03155	-0.38871	-0.07355	0.29409	0.38733	0.33367	-0.18104	-0.28881	-0.04227	0.38909	0.84806	0.85548	0.18424	-0.90289	-0.45465
1009	-0.70165	-0.56103	-0.89106	-0.48463	-0.89054	-0.80227	0.95115	-0.54651	-1.36173	-0.54034	-0.53066	-0.67576	-0.54134	-1.18672	-0.99788	-0.78595	-0.64699	-0.43499	1.22263	1.26154	0.874	0.44959	-1.19369	-0.5761	-0.44321	-0.7879	1.35556
1010	1.03302	-0.32451	-1.79487	-0.81484	-1.90339	-0.15073	0.69757	-0.59001	-1.72236	-3.52473	-1.9765	-1.77442	-2.17013	-1.48583	-0.49565	-0.03789	-0.03599	0.03767	0.88826	0.68334	0.44627	0.60704	0.14516	0.30845	-0.57055	-0.83034	0.47691
1015	-0.41078	1.4621	0.00019	-0.18096	0.5421	1.41312	0.23667	-0.30893	-0.2676	0.23753	0.08857	0.75666	0.69213	1.02938	1.28277	1.34958	1.4278	1.5557	1.27874	0.30369	0.10323	0.20092	0.56779	1.27696	-0.20724	-0.37782	-0.07624
1017	1.03475	0.51031	-0.40474	-0.11828	-0.00851	0.82889	-0.59556	-0.16279	-0.20028	0.04145	-0.09493	0.26475	0.12981	0.08737	0.59265	0.86671	0.93244	0.92572	0.34887	-0.0839	-0.18238	-0.94844	-0.07113	0.57819	-0.33571	-0.57564	-0.45942
1018	1.55431	0.57911	-1.06359	-0.40181	-1.11101	0.20378	1.73133	-0.35233	-0.83439	-1.00588	-1.14705	-0.99162	-1.2888	-0.22279	0.32219	0.19033	-0.07882	0.1083	1.7	1.7875	1.24492	0.93005	-1.77299	-1.19248	-0.92122	0.34118	2.31737
1019	0.99517	0.71147	-1.1811	-0.9108	-0.89524	0.64614	1.06297	-0.87008	-1.97069	-0.85093	-0.9181	-0.77988	-0.69005	0.01382	0.69998	0.65331	0.4741	0.54017	1.0401	0.9522	0.72711	1.19724	0.26245	0.46942	-1.19027	0.09997	0.75788
1020	0.92095	0.21208	2.46753	1.48231	2.44204	-0.89441	-0.4432	1.61086	1.38598	1.4035	1.49131	2.10552	2.43838	1.92526	0.00044	-1.15957	-1.22398	-1.1263	-1.35722	-0.55651	-0.44904	-0.21419	0.68536	-0.59428	2.41054	2.18516	-1.12968
1021	0.93657	-0.27423	-0.28269	-0.43497	0.07699	0.0086	-0.98446	-0.79178	0.0041	0.02936	0.05169	0.08702	0.38892	0.28376	0.0695	-0.01006	0.11491	-0.00103	-0.80068	-0.64727	-0.30349	-0.83659	-0.77564	-0.80379	-0.40982	0.04483	-0.27109
1022	0.19509	-0.58982	0.48861	0.50508	0.41637	-0.36907	-0.58239	0.44164	0.6398	0.52561	0.59598	0.4324	0.26076	-0.47035	-0.55577	-0.28545	-0.172	-0.26128	-0.88773	-0.5138	-0.15774	-0.71309	-0.18417	-0.31735	0.4799	-0.45399	-0.46851
1024	-0.31138	1.1836	0.41561	0.44527	0.64369	1.24287	0.04325	0.38887	0.58185	0.52113	0.49712	0.75184	0.56612	0.86092	1.11901	1.24658	1.23507	1.22546	0.32915	-0.11133	0.03961	0.10661	0.78991	1.05731	0.12403	-0.19016	-0.37716
1025	-2.40927	0.25259	0.24998	0.12089	0.55695	0.39783	-0.93048	-0.10567	0.52911	0.35916	0.40145	0.44911	0.77681	1.02224	0.72359	0.33843	0.27918	0.10674	-1.39877	-0.92296	-0.39501	-0.62714	-0.22488	-0.71616	-0.35924	1.01229	-0.56583
1026	-0.24745	-2.21243	-1.1777	-0.84803	-1.4808	-1.94795	-0.46105	-1.20496	-0.26848	-0.70298	-0.56523	-1.41958	-0.97065	-2.12524	-2.00997	-1.84345	-1.70451	-1.81505	-0.97094	0.3954	0.36946	-0.82366	-2.37015	-2.14026	-0.78432	-0.5102	0.74703
1027	1.09794	-0.55392	0.34183	-0.31741	0.05265	-0.97058	0.9775	-1.02569	0.41733	0.24997	0.26199	0.11743	0.16804	0.1128	-0.62185	-1.03274	-1.10932	-1.12952	-0.30535	0.65568	0.6396	1.05664	0.65723	0.5509	-0.10004	0.29057	0.57363
1028	0.14571	-0.34477	-0.12506	0.28541	-0.17086	0.27517	-1.41742	0.24814	0.40422	0.25708	0.23952	-0.08594	-0.13607	-0.47087	0.11277	0.40736	0.40661	0.1307	-1.89959	-1.21035	-0.64022	-1.0701	-0.02277	-0.0955	-0.3524	-0.52899	-0.93438
1029	-1.06313	-0.12671	-0.71776	-0.75034	-0.41452	0.30966	-0.92367	-0.87169	-0.41074	-0.34779	-0.35029	-0.24939	-0.13381	-0.2922	0.22784	0.36325	0.38824	0.27151	-0.50573	-0.15352	-0.15245	-0.98023	-1.05544	-0.66894	-0.68955	-0.30683	-0.17979
1030	0.77551	-0.52074	-0.43838	-0.89592	-0.31492	-0.34672	-0.45742	-1.29522	-0.27587	-0.24001	-0.3655	-0.21514	0.17397	-0.02508	-0.2331	-0.3679	-0.27014	-0.36561	-0.615	-0.08952	-0.02638	-0.21423	-0.11704	-0.00383	-0.6539	-0.08615	-0.18169
1031	1.14577	-2.64844	-0.13876	0.05296	-0.44499	-3.8215	0.57986	-0.13987	0.33571	0.05691	0.24211	-1.14364	0.01248	-0.62703	-2.63733	-4.08413	-4.288	-4.1067	-1.44318	0.29387	0.48295	1.23129	-0.40826	-2.03172	-0.25496	1.21596	0.7152
1032	0.1364	2.28808	0.56475	-0.2902	0.8188	2.00786	0.6054	-0.56266	0.36248	0.28612	0.11293	0.79004	1.02101	2.33143	2.49288	1.87643	1.52333	1.42305	-0.30944	0.16596	0.1638	1.38242	1.98633	1.69925	-1.22507	2.03593	-0.51833
1033	0.35602	0.32856	0.12739	0.53869	0.15286	0.49227	-0.32943	0.57057	0.58461	0.358	0.36875	-0.05685	0.05636	0.68877	0.79722	0.48293	0.25175	0.09588	-0.92272	-0.33722	-0.04202	0.23093	-0.01934	-0.81664	-0.41212	1.20138	-0.27999
1034	-1.98565	1.59873	-0.5926	-0.62996	0.29568	1.60453	-0.08277	-0.45604	-1.71575	-0.33872	-0.20381	0.14124	0.55904	1.48443	1.78701	1.54481	1.35101	1.35615	0.63408	0.00836	0.00988	0.28158	0.08639	-0.15967	-0.89302	1.32347	-0.17668
1035	0.43926	0.8673	1.8683	1.58776	1.47427	1.14784	-0.94025	1.82666	1.37507	1.26853	1.17029	1.54642	0.90536	0.23281	0.59867	1.20296	1.45305	1.41295	-0.15155	-1.26622	-1.02516	-0.47466	1.29094	1.56872	2.0978	-1.65374	-1.36549
1036	0.30476	0.4834	-1.27082	-1.16292	-1.30785	0.60765	0.81644	-0.90935	-1.69905	-1.61672	-1.42382	-1.24472	-1.54896	-0.27	0.56156	0.67084	0.46698	0.44768	0.59914	0.75665	0.60029	0.90582	0.36326	0.40409	-0.97048	0.05238	0.47114
1037	-0.05722	-0.74741	0.52073	0.31526	0.27311	-0.63134	-0.08488	0.12875	0.57522	0.47574	0.51517	0.4097	0.06229	-0.48243	-0.73559	-0.56646	-0.47461	-0.57542	-0.97378	-0.17162	0.11575	-0.38449	0.2193	0.26327	0.38097	-0.48087	-0.23488
1038	-0.37976	0.95181	-0.31285	-1.11311	-0.16456	1.18774	0.0613	-1.82935	-0.18567	-0.0454	-0.20822	0.15852	-0.41812	0.56611	1.14981	1.2082	1.07616	1.00641	-0.00382	0.16037	0.2036	-0.08875	0.34145	0.84751	-0.64234	0.09893	-0.05693
1039	-0.25965	-0.06854	-0.88417	-0.22493	-0.61497	0.15136	-0.14326	-0.25409	-0.17628	-0.38561	-0.22705	-0.82644	-0.37255	-0.15881	0.19368	0.19818	0.11832	0.01215	-0.30157	0.11629	0.21093	0.17556	-0.569	-0.89347	-0.71871	0.19611	0.18804
1040	-0.08939	-1.44198	-1.63546	-2.32598	-1.84782	-1.1679	0.0469	-2.20222	-1.98252	-1.66119	-1.26503	-1.68469	-1.49222	-1.81436	-1.32246	-1.05457	-1.02503	-1.06407	-0.17708	0.5931	0.50097	-0.42549	-1.64057	-1.31495	-0.89987	-0.45935	0.84357
1041	0.57963	-0.80629	0.94596	0.61685	0.78434	-0.89147	-0.3815	0.53149	0.77473	0.69526	0.7756	0.81313	0.64621	-0.43026	-0.9316	-0.82001	-0.73663	-0.80534	-1.05966	0.1774	0.24798	-1.22072	-1.10912	-0.84896	0.78559	-0.33514	0.07218
1042	0.90769	1.07151	-1.24362	-2.41469	-1.67712	0.63419	2.45298	-1.09741	-1.70253	-3.56696	-4.53935	-1.15518	-2.49589	-0.41092	0.53218	0.64078	0.41691	0.69708	2.3948	1.84241	1.28484	2.12704	0.712	1.38612	-0.90213	-0.3669	1.92863
1043	0.21054	-0.9188	-1.34024	-0.72291	-1.20345	-0.44361	-0.63242	-0.69528	-1.72445	-0.94353	-0.72486	-1.02929	-0.85503	-1.56497	-0.79343	-0.31062	-0.17621	-0.25619	-0.21636	0.18859	0.09924	-0.94755	-1.48957	-1.09626	-0.55609	-0.96196	0.21906
1044	-0.26483	-0.38598	0.5535	0.34548	0.50005	-0.2098	-0.66489	0.11942	0.70581	0.54094	0.54998	0.56663	0.55077	0.2553	-0.1023	-0.21341	-0.12968	-0.29236	-1.47503	-0.731	-0.25854	-0.43823	0.15454	0.01665	0.11011	-0.00321	-0.54997
1045	-0.29863	0.67159	0.14315	0.36458	0.36929	0.62431	0.00452	0.35059	0.46555	0.30756	0.29746	0.27847	0.49979	0.91724	0.86114	0.57502	0.44449	0.3996	0.00368	0.29046	0.28491	0.12148	-0.28435	-0.38223	-0.41356	0.84475	0.1504
1046	0.16854	1.00895	0.3047	0.16	0.5581	0.79713	0.73301	-0.03533	0.48606	0.40851	0.37007	0.79541	0.64731	0.44094	0.63973	0.76055	0.85418	1.00575	1.31616	1.10777	0.77785	0.10302	-0.95562	0.06971	-0.01071	-0.72662	1.0427
1047	-0.61703	-0.45385	-0.18679	0.16981	-0.05994	0.17242	-1.47383	0.08172	0.31376	0.22834	0.23655	0.0337	-0.00667	-0.46086	-0.1157	0.28352	0.40734	0.20758	-1.29414	-1.46556	-0.77561	-1.34363	-0.21338	-0.18134	-0.09618	-0.70255	-0.92062
1048	-1.19306	0.13637	0.49508	0.75915	0.54696	0.5818	-1.16437	0.77544	0.79377	0.67793	0.64262	0.73707	0.42104	-0.26389	0.15002	0.67014	0.86137	0.79494	-0.45716	-0.91767	-0.61645	-1.32285	0.04849	0.52345	0.5053	-1.18094	-0.91017
1049	-0.84405	-0.61384	-0.56243	-0.80854	-0.30283	-0.00433	-1.54296	-1.23522	-0.17807	-0.16288	-0.147	-0.08596	0.12475	-0.80824	-0.31387	0.09636	0.32245	0.15243	-1.10603	-0.91305	-0.53182	-1.42366	-0.86819	-0.43949	-0.55409	-1.18596	-0.61345
1050	-1.75506	-0.42978	1.07021	0.76669	1.06717	-0.55622	-1.13303	0.77973	0.79035	0.73744	0.73097	0.89043	1.21782	1.04961	-0.10545	-0.73904	-0.48774	-0.59726	-1.76122	-1.62489	-0.99384	-0.31842	0.50302	-0.254	0.60123	0.71011	-1.04474
1051	0.3974	1.23014	-0.34213	-0.07781	0.0453	1.14071	0.50001	-0.14717	0.0996	-0.04157	-0.15322	0.17229	0.228	0.88583	1.30181	1.08589	0.91164	0.97792	1.00215	0.9753	0.68881	0.06972	-0.73767	-0.04093	-1.01084	0.57586	0.72659
1052	-0.75391	0.90493	0.34621	0.12491	0.68174	1.18886	-1.09857	-0.0601	0.46835	0.44662	0.39222	0.86343	0.78948	0.82549	1.10257	1.20041	1.2234	1.11843	-0.5574	-0.5663	-0.38332	-1.50708	-0.20824	0.35709	-0.14908	-0.20005	-0.70394
1054	-0.44175	-0.01217	0.40638	0.34223	0.06254	-0.00757	0.68729	0.23701	0.53674	0.40296	0.31636	0.35597	-0.28219	-0.07574	-0.09347	0.02329	-0.01166	-0.03922	0.05372	0.60629	0.56507	0.12468	0.67075	1.19916	0.1021	-0.36507	0.26205
1055	-0.79981	-1.24862	-0.5976	0.15061	-0.84849	-1.14836	0.3719	0.11442	0.10222	0.01632	0.00109	-0.61319	-0.75908	-2.28184	-1.80382	-1.02504	-0.68851	-0.56142	0.6214	0.52891	0.40026	0.27945	-0.34586	0.03178	-0.01858	-1.60907	0.44327
1056	-0.21481	0.72076	0.42307	0.48035	0.35839	-0.04931	1.97927	0.39202	0.68728	0.48102	0.48412	0.48011	0.34073	0.14286	0.04455	-0.12068	-0.20163	0.08818	1.818	1.88967	1.33466	1.34832	-1.66917	-0.84002	0.02967	-0.22034	2.56525
1058	-0.77796	-0.4832	0.68832	0.54692	0.46325	-0.32681	-0.23174	0.48868	0.64267	0.58852	0.64692	0.48696	0.31705	-0.54186	-0.58032	-0.22181	-0.08195	-0.19442	-1.02295	-0.94198	-0.39565	0.35837	1.38265	0.99038	0.62875	-0.90441	-1.0457
1059	0.20593	0.5684	1.07819	0.83287	1.35117	0.92067	-1.92841	0.80095	0.92189	0.91389	0.94144	1.51925	1.26688	0.25926	0.44136	0.96877	1.2493	1.27108	-0.09632	-0.98786	-0.90256	-3.36265	-1.02701	0.05638	1.11246	-1.31457	-1.09349
1060	0.02658	0.89783	0.08908	-0.35805	0.14312	0.78002	0.86054	-0.69438	0.23664	0.16635	0.08561	0.49925	0.2395	0.12829	0.61689	0.80447	0.78993	0.84522	0.93745	1.06891	0.77611	0.2355	-0.18596	0.81426	-0.33499	-0.83143	0.82177
1061	-0.58083	0.34276	0.9215	0.83208	1.00332	0.73522	-1.5844	0.88902	0.80645	0.76716	0.80948	1.11504	0.88612	-0.5564	0.04351	0.86269	1.14059	1.14423	-0.04839	-0.975	-0.87016	-2.41812	-0.18976	0.64524	1.12953	-2.0329	-1.27451
1063	-0.46933	0.83897	1.21355	1.06338	0.89933	0.94465	0.10184	1.18442	0.96673	0.8848	0.82687	1.00295	0.30445	0.28591	0.62654	0.97482	1.04265	1.04649	0.14088	0.09449	0.09996	-0.03295	0.7912	1.19396	1.167	-0.94396	-0.32436
1064	-0.21814	1.20108	0.15806	-0.16974	0.11396	1.31977	0.49321	-0.43633	0.19981	0.21359	0.09937	0.46461	-0.05424	0.43342	1.18207	1.3557	1.25578	1.21636	0.29287	0.29464	0.28406	0.30775	1.32898	1.98928	-0.43656	-0.69985	-0.3111
1065	-0.22633	0.04131	-0.04658	0.48442	-0.19808	0.20544	0.17507	0.56153	0.45897	0.21384	0.16732	-0.10601	-0.1854	-0.28381	0.07967	0.28738	0.23089	0.16188	0.15746	0.14462	0.16308	0.1679	0.76376	0.70613	-0.15145	-0.29333	-0.38636
1068	-1.71952	0.39216	0.54599	0.95741	0.20694	0.66311	0.03312	1.08169	0.8463	0.7065	0.54938	0.46439	-0.30943	-0.24021	0.31594	0.75682	0.77307	0.70028	0.1177	0.15881	0.11477	-0.14186	0.54334	0.99427	0.49281	-0.87926	-0.1987
1069	-0.0578	-0.07968	-0.24159	-0.48154	-0.1881	-0.10881	0.29098	-0.82	-0.0641	-0.08075	-0.25351	-0.07785	0.0306	0.5953	0.19398	-0.19961	-0.25181	-0.28469	-0.06974	0.27624	0.30785	0.27725	0.40459	0.46797	-0.68045	0.6753	0.1282
1070	-0.31138	-0.62639	-0.31252	0.27731	-0.42351	-0.19651	-0.50391	0.22868	0.39546	0.19716	0.17414	-0.14615	-0.44873	-1.32324	-0.65482	-0.04815	0.09865	0.01976	-0.26073	0.00842	0.04795	-0.88249	-0.46501	-0.0134	-0.04065	-1.19332	-0.18401
1071	-1.01258	0.78135	-0.95469	-0.91711	-0.41245	0.8572	0.19923	-0.73079	-1.70879	-0.87943	-0.74979	-0.57536	-0.24941	0.75436	1.08595	0.82004	0.58923	0.5728	0.44343	0.38974	0.25087	0.24283	-0.13455	-0.46372	-1.0502	1.16557	0.11399
1073	0.24671	0.46902	-0.67888	-0.68611	-0.38354	0.09822	1.24473	-0.77846	-0.91512	-0.48158	-0.44492	-0.35382	-0.06424	0.18843	0.26794	0.02955	-0.07409	0.11076	1.40442	1.4101	0.98342	0.9052	-1.07034	-0.69303	-0.77542	0.30019	1.54011
1074	0.59731	-0.04971	0.93709	0.92159	1.00347	0.18251	-1.40457	0.95922	0.96743	0.81734	0.78541	0.97745	1.01579	0.67831	0.20548	0.13759	0.33128	0.2253	-1.13312	-1.41977	-0.86814	-1.10029	-0.24367	-0.38653	0.63717	0.09731	-0.87527
1075	0.0111	-0.22367	-1.1237	-1.18918	-1.62529	-0.5894	1.54306	-1.05005	-1.72341	-3.5225	-1.23428	-1.87371	-1.56639	-0.82995	-0.43045	-0.5742	-0.81484	-0.65961	1.02192	1.32792	0.9218	1.5239	-0.3407	-0.44792	-0.84187	0.09295	1.53936
1078	-2.01153	-0.56433	0.57897	0.48795	0.50531	-0.49981	-0.27473	0.33706	0.72296	0.59849	0.67284	0.51323	0.4453	-0.15449	-0.51603	-0.47018	-0.37302	-0.42752	-0.75864	-0.52509	-0.19404	-0.07985	0.47252	0.16762	0.44068	-0.17588	-0.59272
1079	-0.61599	0.2503	-0.07504	0.46563	-0.1671	0.27047	0.67974	0.48133	0.40655	0.32047	0.28483	-0.12213	-0.43584	-0.1438	0.0857	0.32392	0.29141	0.31434	0.62052	0.34019	0.28994	0.84345	1.0873	1.02503	0.09474	-0.29777	-0.05093
1080	-2.22189	1.2249	-0.38409	-0.35585	0.49642	1.70805	-1.96661	-0.46137	-0.32721	0.12076	0.0604	0.71162	0.67517	0.78506	1.4404	1.71667	1.81624	1.79666	0.08241	-1.4214	-1.13389	-2.2946	-0.69749	0.08155	-0.40517	-0.54432	-1.06461
1082	0.40488	2.08472	-0.24083	-0.22163	-0.21434	1.32542	2.69804	-0.28473	0.10481	-0.23975	-0.67404	0.04645	-0.15336	1.21972	1.7675	1.20422	0.6981	0.93578	2.35705	2.30872	1.65053	1.93037	-1.22821	0.05054	-1.64658	1.29055	3.10137
1083	0.40319	-2.06473	-1.35947	-0.16206	-1.83113	-1.85074	-0.02853	-0.16128	-0.27336	-0.64072	-0.51993	-1.87208	-1.41712	-2.6964	-2.21121	-1.67234	-1.53323	-1.5548	-0.27118	0.4613	0.38809	-0.29024	-1.39749	-1.33772	-0.54066	-0.84186	0.63993
1084	-0.2826	1.39652	0.0866	0.18156	0.82954	1.74648	-1.42725	0.12519	0.08894	0.45329	0.38663	1.05626	0.87317	0.839	1.34567	1.74319	1.92742	1.99617	0.7756	-1.17521	-1.06428	-1.84588	0.03386	0.87931	0.25272	-0.97023	-1.16804
1086	1.54859	0.46115	-0.75802	-0.65873	-1.39993	0.33183	1.71658	-0.5837	-1.72515	-0.64718	-1.05882	-1.00379	-2.40344	-0.54054	0.12297	0.40241	0.2451	0.33523	1.32404	1.0619	0.78705	1.75227	1.3711	1.62272	-0.36424	-0.52211	0.9057
1088	1.41406	-0.10367	1.87959	1.40054	1.38622	-0.56329	0.89475	1.57514	1.27705	1.17661	1.15168	1.43533	0.91345	-0.02327	-0.79942	-0.54179	-0.36989	-0.27763	0.44012	0.42557	0.35338	0.63935	1.5939	1.62596	2.13428	-0.77966	-0.26081
1089	0.67665	0.12325	0.56228	0.77146	0.52269	0.52602	-0.53194	0.80296	0.70501	0.70782	0.60744	0.84481	0.12649	-0.28013	-0.12007	0.60319	0.8743	0.91383	0.48749	-0.96367	-0.73824	-1.05582	1.42829	2.05958	0.98404	-1.44882	-1.27998
1090	0.1066	0.73445	-1.642	-3.36694	-1.17241	0.77157	1.03846	-3.72101	-1.98182	-3.78192	-4.75341	-1.0847	-1.20533	0.32069	0.80206	0.76243	0.57023	0.64168	1.22183	0.71584	0.57419	1.10858	0.48325	0.52843	-1.07017	0.51897	0.66698
1091	0.09911	-0.28871	-0.72525	-0.32628	-0.55372	-0.1013	-0.00307	-0.4741	-0.08919	-0.21021	-0.11561	-0.47247	-0.35601	-0.77339	-0.21915	-0.03178	-0.01414	-0.04158	0.06636	0.41609	0.37262	-0.21538	-0.94724	-0.79489	-0.65247	-0.45588	0.38021
1092	-2.78103	0.5555	0.85781	0.06666	1.04254	-0.47247	0.84191	-0.2473	0.50856	0.39022	0.36269	0.72426	1.46962	2.53087	1.01591	-1.00075	-1.36125	-1.30037	-0.64015	0.52456	0.50081	1.59253	0.65679	-0.49654	-0.71854	3.65239	0.5131
1093	-0.71418	0.57144	-0.76007	-1.96596	-0.47737	0.29023	0.9928	-2.12652	-0.84943	-0.75608	-0.74764	-0.62968	-0.04137	0.88133	0.83413	0.19093	-0.14238	-0.14691	0.37231	0.92952	0.76052	1.22508	-0.05298	-0.33322	-1.43159	1.47812	0.90928
1094	0.62214	-0.18786	-0.19024	0.42494	0.0142	0.0686	-0.37123	0.46098	0.34228	0.25628	0.23183	-0.05722	-0.07238	0.09946	-0.0355	0.06277	0.15083	0.15264	0.28607	-0.40566	-0.22656	-0.34523	-0.07035	-0.43268	0.09047	0.19513	-0.34765
1094-R	0.62214	-0.41307	-0.23228	0.27945	0.06251	-0.16053	-0.67771	0.25851	0.29801	0.20376	0.23762	-0.07564	0.10294	0.18511	-0.12382	-0.18212	-0.10574	-0.14014	-0.20512	-0.60506	-0.31204	-0.60331	-0.52217	-1.01923	-0.05096	0.50259	-0.33466
1095	1.69859	2.50961	-0.15594	-0.06776	0.79615	2.19067	0.95837	0.00255	-1.71506	0.1337	0.19612	0.73711	0.95169	1.80216	2.1715	2.10224	1.99369	2.19191	2.1614	0.69528	0.44941	1.31058	0.61517	0.87892	-0.32991	0.67075	0.41264
1096	0.34789	0.58782	-1.46329	-3.1097	-0.89029	0.6298	0.85118	-1.28812	-1.71193	-3.54696	-2.22926	-0.7626	-0.85074	-0.08743	0.38582	0.62792	0.67478	0.85272	1.64917	0.46555	0.27171	1.12341	1.07139	1.24122	-0.48567	-0.40875	0.08817
1097	-0.21593	-1.158	0.09308	0.65765	-0.55778	-0.44923	-0.84484	0.74411	0.57871	0.4103	0.32785	-0.25033	-0.91758	-1.80336	-1.00692	-0.21085	-0.09023	-0.34294	-1.34776	-1.48942	-0.86188	-0.92529	1.46712	1.37004	0.34646	-1.41459	-1.58337
1099	0.06578	1.19199	-0.07625	0.20298	0.07801	1.38539	0.37371	0.17908	0.18996	0.24643	0.14884	0.34672	-0.2019	0.34773	1.04806	1.43344	1.41008	1.44583	0.94163	0.02827	0.10409	0.21547	1.36979	1.91504	-0.02002	-0.80887	-0.45725
1101	0.19279	0.06498	0.02605	0.32307	0.33836	0.04077	-0.23544	0.29238	0.40264	0.27843	0.34528	0.14483	0.45609	0.66213	0.3007	-0.02672	-0.07282	-0.0708	-0.0049	-0.06716	0.05172	-0.18172	-0.59518	-1.1316	-0.15519	1.00432	-0.0099
1102	-1.26019	0.32325	0.19723	0.27612	0.42823	0.70804	-1.06751	0.20311	0.37317	0.38381	0.35114	0.61707	0.42817	0.15901	0.42369	0.74024	0.8855	0.86206	-0.00041	-0.71217	-0.5748	-1.55314	0.05844	0.70848	0.1331	-0.77085	-0.89252
1103	-1.64646	1.27003	1.2372	1.28947	0.88073	1.53703	-0.48052	1.53928	1.02915	0.90244	0.7237	0.9285	0.37146	0.80044	1.23393	1.55412	1.5848	1.54223	0.56136	-0.84095	-0.77918	-0.07405	1.89309	2.16572	1.27725	-0.57632	-1.26517
1105	0.5054	1.94022	0.88179	0.43525	1.24668	1.61344	0.40343	0.36418	0.62533	0.64064	0.58782	1.24536	1.33978	2.11591	1.9247	1.47001	1.30736	1.36328	0.76115	0.42311	0.25231	0.40645	0.47323	0.66223	-0.05955	1.5021	0.05686
1106	-0.15548	-0.04225	-0.9543	-0.71554	-0.9289	0.01141	0.75388	-0.85588	-0.77636	-0.47902	-0.65757	-0.51181	-0.78376	-0.98602	-0.29523	0.07409	0.13023	0.22817	1.04814	1.03404	0.74735	0.25579	-1.06266	-0.0917	-0.65188	-1.01534	1.17841
1107	-0.05614	-0.50089	-0.06646	0.08005	-0.07922	-0.38493	0.14249	-0.09001	0.1246	0.28957	0.265	0.16639	-0.1095	-0.75964	-0.81681	-0.33616	-0.05461	0.03595	0.54298	0.03935	0.03331	0.13847	0.41823	0.76688	0.38099	-1.16928	-0.09039
1109	-0.30208	0.41186	0.34255	0.48865	0.29593	0.86851	-0.96467	0.48064	0.58302	0.4452	0.46483	0.36446	0.15737	0.04332	0.67313	0.98139	0.93535	0.73416	-1.35466	-1.61971	-0.78581	-0.55935	1.16381	1.05587	0.01458	-0.55812	-1.38741
1110	0.06983	-0.20566	-1.17467	-0.68612	-0.88392	0.03395	0.10579	-0.73246	-1.99087	-0.58974	-0.4617	-0.90743	-0.65569	-0.58633	-0.10797	0.09693	0.10761	0.07645	0.2332	0.11676	0.1697	0.36839	-0.1803	-0.36302	-0.67344	-0.33297	0.1677
1111	0.25256	0.66605	-0.58172	-0.27423	-0.32566	0.67265	0.73168	-0.35286	-0.43887	-0.14851	-0.23383	-0.07966	-0.18991	-0.12035	0.43804	0.69034	0.73365	0.84794	1.24952	0.62152	0.46215	0.79254	0.78445	1.30616	-0.53433	-0.80047	0.17679
1113	0.15189	0.63631	0.22321	0.50616	0.36519	0.95445	-0.61462	0.53276	0.51369	0.45058	0.36733	0.57593	0.3254	0.20394	0.68119	0.99758	1.09493	1.06014	0.07425	-0.59833	-0.41525	-0.61561	0.57429	0.87026	0.10081	-0.78731	-0.83606
1114	0.9244	1.23057	0.85866	1.1714	0.78349	0.97635	1.18808	1.33506	0.94947	0.90239	0.82557	0.8226	0.42254	0.2168	0.52055	0.98876	1.11894	1.32721	1.86586	0.79071	0.48635	1.58457	1.10013	1.45373	1.13472	-1.21351	0.47682
1116	-1.60173	0.22833	2.29286	1.81346	1.72343	0.69549	-2.01534	2.09819	1.55387	1.44993	1.35302	1.68316	0.9772	0.11257	0.197	0.74524	1.0696	0.9096	-1.53911	-2.51753	-2.11859	-0.77757	0.5117	0.44311	2.73364	-1.35179	-1.4535
1117	0.92208	-0.40698	0.28528	0.11018	0.46944	-0.59796	-0.2844	-0.10909	0.44157	0.33676	0.28699	0.55497	0.93804	0.19354	-0.43954	-0.70075	-0.44644	-0.38621	-0.04905	0.34712	0.16226	-0.39813	-0.62904	-0.24072	-0.16759	-0.25849	0.13758
1119	-1.29238	-0.42036	1.3039	0.94759	1.14767	-0.28844	-0.71831	1.01789	0.87833	0.88926	0.91448	1.25765	0.92963	-0.81927	-1.16295	-0.19321	0.33439	0.44358	0.22555	-1.03004	-0.86119	-1.24314	1.16764	1.71275	1.8766	-2.23472	-1.43528
1119-R	-1.29238	-0.5764	1.30861	0.84759	1.14547	-0.46038	-0.71875	0.85749	0.84857	0.86849	0.90836	1.28244	0.94547	-0.89411	-1.32374	-0.35922	0.18313	0.27602	-0.04171	-1.07479	-0.82571	-1.35198	1.21019	1.81584	1.806	-2.25837	-1.472
1120	-0.81361	2.14007	1.97365	1.16887	2.12007	1.73618	-0.23653	1.2726	1.09244	1.12527	1.22393	1.99636	1.95043	1.39025	1.35266	1.73481	1.86463	2.06654	1.25321	-0.08492	-0.24709	-0.98522	0.94784	1.61268	2.40509	-1.13954	-1.21064
1121	-0.51197	0.4627	0.00918	0.15194	0.51313	0.43696	-0.28316	0.07073	0.25295	0.26844	0.2846	0.49438	0.79797	0.72479	0.49991	0.36025	0.46951	0.5374	0.53581	0.08534	0.03379	-0.37313	-0.60257	-0.52284	-0.13811	0.23036	0.0188
1122	1.109	-1.16424	-1.09466	-1.42371	-1.04212	-1.15519	0.40179	-1.65231	-1.98669	-0.68781	-0.73525	-0.8514	-0.71276	-1.10785	-1.36018	-1.15764	-0.90537	-0.78334	0.57979	0.52136	0.42291	0.15634	-0.69115	-0.42237	-0.42013	-0.62085	0.7274
1123	0.71002	0.17333	-0.22246	0.75174	-1.40435	-0.22367	2.20211	0.89694	0.46626	0.22981	-0.29112	-1.20802	-3.3678	-0.69618	-0.36419	-0.2029	-0.36336	-0.18188	1.65857	1.44431	1.01984	2.37537	1.03674	1.17094	0.0473	-0.3928	1.76825
1124	-0.05378	0.33132	0.84031	0.43698	0.98516	0.16076	-0.5441	0.32006	0.65367	0.56395	0.61967	0.79472	1.12456	1.50314	0.71794	0.01964	-0.05903	-0.18449	-1.4317	-1.06698	-0.44358	0.01422	0.64525	-0.20445	0.13249	1.57673	-0.79674
1125	-0.0411	1.25928	-0.44383	-0.8409	-0.01338	1.54122	-0.47292	-1.02698	-0.67124	-0.16415	-0.44927	0.20419	0.09041	1.11855	1.58644	1.51835	1.39199	1.31724	0.00629	-0.56188	-0.39044	-0.30525	1.13925	1.50976	-0.94111	0.40614	-0.89165
1126	0.74515	-0.37851	-0.59132	-0.88166	-0.44935	-0.52545	0.42927	-1.23417	-0.65385	-0.38697	-0.38143	-0.56233	-0.07109	0.37517	-0.07277	-0.64133	-0.71709	-0.69362	-0.03516	0.2002	0.24001	0.66802	0.51861	0.00427	-0.86022	0.92465	0.07354
1127	1.8923	-0.29326	-1.04655	-0.93919	-1.73539	0.10168	0.23351	-0.85489	-1.72306	-1.04756	-4.51068	-1.22814	-2.58709	-0.73984	0.00418	0.20005	0.03839	-0.07304	-0.17997	0.17439	0.08708	-0.2133	1.16536	1.31144	-0.77181	-0.12765	-0.46961
1129	-0.35672	0.26873	-0.3447	0.07404	-0.16883	0.50766	-0.03887	0.02718	-0.15732	0.13296	0.04797	-0.18433	-0.46388	0.46266	0.47853	0.50876	0.45783	0.41028	0.07334	-0.44802	-0.26679	0.24495	0.86822	0.52617	-0.04606	0.44465	-0.47404
1130	0.47089	-0.01796	0.29983	0.74836	0.10699	-0.33151	0.86743	0.83384	0.67268	0.45199	0.37479	-0.2305	-0.04383	0.80618	0.18127	-0.43158	-0.75756	-0.75278	0.19335	0.45101	0.36426	1.21379	1.07206	0.17816	-0.03114	1.72296	0.12559
1131	-0.57107	-0.64213	-1.69291	-3.38834	-2.55071	-0.45804	1.05769	-2.67091	-1.96826	-3.81082	-4.77236	-2.50679	-3.2591	-0.72202	-0.38453	-0.39662	-0.6374	-0.70881	0.17321	0.45392	0.51971	1.23625	1.28467	0.90246	-1.05692	0.37022	0.27581
1133	-1.13202	-0.58755	-0.32101	-0.24659	-0.58931	-0.86554	0.89004	-0.47259	0.11556	-0.12242	-0.12704	-0.59445	-0.48791	-0.20446	-0.41738	-0.9055	-1.18072	-1.16546	-0.04738	0.8793	0.69312	0.58768	-0.16193	-0.41818	-0.76876	0.81584	0.75123
1136	-0.02387	-0.02155	0.70692	1.09795	0.32651	0.55833	-1.09124	1.29575	0.8566	0.75322	0.57147	0.28827	-0.20683	0.14525	0.27417	0.59841	0.73658	0.55996	-0.84997	-2.53316	-1.60793	0.19078	1.58834	1.19957	0.85046	-0.40954	-1.43763
1137	0.14798	0.98255	1.68137	1.29661	1.42795	0.73712	0.73164	1.48071	1.08548	1.09476	1.07559	1.4484	0.82059	0.14338	0.06027	0.76162	1.00895	1.24876	1.65098	0.56907	0.27041	0.47095	1.1849	1.86423	2.41884	-1.59523	-0.15584
1138	-0.56471	1.12861	0.43362	-0.10359	0.76992	1.31398	-0.96714	-0.45942	0.33561	0.38762	0.40698	0.89615	0.94504	0.86182	1.22585	1.31239	1.37405	1.3126	-0.44744	-0.74986	-0.44809	-0.79676	0.23733	0.80297	-0.1914	-0.63092	-0.84597
1139	0.07086	-0.68266	-0.11807	0.1256	-0.04107	-0.4742	-0.52412	-0.0141	0.33014	0.21189	0.2726	-0.09037	0.17268	-0.33002	-0.49945	-0.43585	-0.33195	-0.43391	-0.7184	-0.44135	-0.2035	-0.15376	-0.03393	-0.30477	-0.10172	-0.1954	-0.39843
1141	-0.37217	1.00322	-0.08766	-0.27526	0.13694	1.02236	0.3165	-0.5417	0.11984	0.10691	0.06489	0.24725	0.19847	0.8224	1.12651	0.99662	0.87703	0.84086	0.1726	0.3461	0.3527	0.43379	0.04421	0.30953	-0.62948	0.25783	0.31048
1143	-0.45216	0.64438	-0.81973	-2.04405	-0.33758	0.93336	-0.42709	-1.30135	-1.72828	-0.71902	-0.91594	-0.2987	-0.17052	0.69744	1.02751	0.91717	0.80122	0.72927	-0.03863	-0.41762	-0.34643	-0.13457	0.61628	0.53376	-0.87099	0.65334	-0.6827
1150	1.24807	0.58092	-1.01437	-1.20668	-0.43109	0.85363	-0.31808	-1.23338	-1.97208	-0.58079	-0.61802	-0.31611	-0.13875	0.32207	0.85176	0.8582	0.79956	0.75951	0.28371	0.14174	0.15444	-0.27369	-0.68587	-0.34839	-1.04797	0.07961	0.11158
1151	-0.34242	1.78476	1.34571	1.03385	1.54078	1.76961	-0.79367	1.10127	1.05068	0.96707	0.93876	1.63483	1.50314	1.34575	1.58736	1.73748	1.81543	1.86392	0.45525	-0.30072	-0.39627	-1.14968	0.55353	1.42116	0.79744	-0.61622	-1.02867
1153	0.41122	0.16283	-0.64328	-0.53899	-0.20297	0.49413	-0.72388	-0.7074	-0.3581	-0.18892	-0.32898	0.03553	0.11902	0.03528	0.3441	0.50961	0.60704	0.57512	0.16371	0.03875	0.00196	-1.18654	-0.89583	-0.13471	-0.66649	-0.48065	-0.05485
1154	0.49171	-0.77344	-0.06009	0.17969	-0.16215	-0.39701	-0.75208	0.09593	0.32458	0.22248	0.15571	-0.02149	-0.05642	-0.43753	-0.51866	-0.33387	-0.20768	-0.37244	-1.02616	-0.50948	-0.22653	-0.75896	-0.08601	0.02105	-0.14027	-0.47847	-0.42835
1155	-0.13883	2.20907	-0.2593	0.13949	0.47373	2.51019	-0.91367	0.20606	-0.09336	0.17151	0.02314	0.72022	0.45547	1.13555	2.1704	2.52396	2.48179	2.53254	1.18143	-0.71789	-0.70281	-1.23353	0.84031	1.81548	-0.35715	-0.81149	-1.22247
1156	1.51636	0.20183	0.29931	0.85756	0.52554	0.59104	-1.30196	1.00118	0.78872	0.55269	0.60321	0.63912	0.82869	-0.99616	-0.00017	0.76592	0.94072	0.89312	0.23046	-0.23943	-0.27514	-2.11981	-0.94645	-0.1363	0.38447	-1.72591	-0.75772
1157	-0.4555	-0.05797	-1.35632	-0.0727	-1.3084	0.02259	0.9144	0.01295	-0.78471	-0.52983	-0.69695	-1.0262	-1.35352	-1.33513	-0.42273	0.12467	0.15259	0.27641	1.4079	1.03643	0.72482	0.46028	-0.95223	-0.27208	-0.47281	-1.01748	1.22982
1159	-0.20274	-4.08101	-0.32893	0.29114	-1.07563	-4.49405	-0.70576	0.14454	0.56387	0.11906	0.20592	-1.53681	-0.83399	-2.20715	-3.86183	-4.51535	-4.53115	-4.5654	-2.36764	0.04847	0.14847	-1.10366	-1.85623	-2.62846	-0.09506	0.36249	0.34126
1160	1.39568	1.8527	-0.59584	-0.30754	0.09848	1.36646	1.63379	-0.25098	-0.83717	-0.31827	-0.39575	0.21694	0.26194	1.038	1.50692	1.27458	1.05599	1.32065	2.35887	1.79335	1.17156	0.88922	-1.58169	-0.54601	-0.95668	0.73331	2.10305
1162	-0.2332	0.33826	0.89491	1.1018	0.73387	0.23923	0.19919	1.23051	1.01112	0.84183	0.82551	0.5742	0.59025	0.3134	0.26328	0.25083	0.22081	0.19386	-0.06038	0.1151	0.11485	0.74118	0.5283	0.02135	0.61137	0.1025	-0.18832
1163	0.79848	0.06762	-0.01788	-0.2232	0.1621	-0.21126	0.26528	-0.52937	0.38256	0.03183	0.07459	-0.06559	0.5208	0.99558	0.49872	-0.3513	-0.6546	-0.7389	-0.59191	0.65982	0.53949	0.33589	-0.87128	-1.40723	-0.91589	1.79393	0.65487
1164	-0.05274	0.61035	0.16742	-0.07971	0.55726	0.68673	-0.43951	-0.36654	0.30839	0.31636	0.25597	0.73769	0.7544	0.74033	0.6679	0.62751	0.74335	0.78764	0.35941	0.09381	0.04645	-0.72577	-0.49403	0.19594	-0.18743	-0.1087	-0.06285
1166	1.06473	-0.66857	0.07161	0.23215	-0.09878	-1.47743	1.13757	0.1469	0.43065	0.152	0.13633	-0.33536	0.07754	0.54633	-0.4234	-1.71809	-2.26354	-2.08615	0.07658	1.29391	0.94627	0.55041	-1.44202	-1.99274	-0.70887	2.15416	1.5502
1167	-0.62854	-1.05449	-0.19827	0.30187	-0.36739	-0.70699	-0.50994	0.26281	0.40714	0.21387	0.23956	-0.24152	-0.24386	-1.62219	-1.13387	-0.54897	-0.35238	-0.45638	-0.65339	-0.07938	0.05756	-0.58201	-0.48151	-0.29932	-0.08051	-1.24187	-0.16537
1169	-1.70001	-1.67582	1.5572	1.19834	1.17861	-1.52345	-1.36483	1.24674	1.22546	1.10398	1.13264	1.233	0.81735	-0.96181	-1.76004	-1.43224	-1.08429	-1.23782	-2.39475	-0.77391	-0.48619	-2.00953	-0.76771	-0.88244	1.55653	-0.8549	-0.79311
1170	0.47216	-0.85954	-0.57122	-0.29589	-0.42284	-0.48054	-1.07044	-0.5129	0.07877	-0.13476	-0.08063	-0.48662	-0.06752	-0.29113	-0.28462	-0.44456	-0.47477	-0.68591	-1.46813	-0.40157	-0.1863	-1.03895	-1.19395	-1.47089	-0.7851	0.352	-0.21052
1171	0.32089	-0.63477	0.02858	0.83431	-0.24537	-0.76248	0.36182	1.01783	0.64408	0.3086	0.33596	-0.66522	0.03839	-0.55799	-0.64082	-0.68361	-0.81832	-0.88254	0.05648	0.3644	0.29191	0.67823	0.05734	-0.75681	0.03892	0.21773	0.12589
1172	-0.28265	-0.23833	0.9449	0.64209	0.72971	-0.39792	0.23401	0.51453	0.87801	0.72605	0.73917	0.77653	0.49705	0.53367	-0.11612	-0.44095	-0.53459	-0.59981	-0.82905	0.0212	0.1629	0.05623	0.82536	0.58746	0.48034	0.65676	-0.33301
1173	1.35025	-0.24177	-0.28089	-0.41333	0.05683	-0.42888	0.03934	-0.68505	0.09616	-0.10622	-0.02381	-0.19933	0.46106	0.79225	0.12448	-0.5536	-0.7072	-0.75928	-0.37545	0.40147	0.38545	0.12679	-0.93561	-1.43364	-0.66722	1.4594	0.53827
1174	1.47729	-1.55184	1.72595	1.47147	1.2172	-2.90723	0.65321	1.64215	1.3649	1.18739	1.16848	1.09348	0.93095	-0.58765	-2.21797	-3.13772	-3.21599	-2.73439	0.03212	1.62676	1.02173	-0.58623	-3.40422	-3.21087	1.45226	0.59404	1.85666
1175	1.23012	-1.08804	0.38201	0.44386	0.16154	-1.6639	0.67091	0.32247	0.69772	0.42922	0.49058	-0.01494	0.28755	-0.09735	-1.10874	-1.76562	-1.90874	-1.82024	-0.33174	0.73657	0.61664	0.5457	-0.35252	-0.92189	0.03075	0.85768	0.66365
1177	0.13705	-0.6121	-0.69488	-0.44302	-0.3918	-0.20568	-0.92465	-0.65683	-0.13292	-0.18352	-0.2151	-0.28665	-0.08534	-0.32478	-0.28864	-0.16933	-0.05169	-0.16576	-0.60136	-0.27173	-0.08145	-1.12232	-1.15553	-0.89572	-0.57829	-0.21162	-0.04838
1180	1.43593	-0.17646	-0.03128	-0.1975	-0.07235	0.15836	-0.33356	-0.44736	0.15412	0.19822	0.19276	0.08796	-0.08315	-0.13065	-0.0306	0.23716	0.30058	0.15221	-0.73731	-0.86934	-0.33438	0.02934	1.09834	1.1154	0.00768	-0.53659	-0.78467
1181	0.53696	0.98597	-0.06029	0.14818	0.56083	0.99686	-0.1838	0.08867	0.17777	0.25853	0.30097	0.51784	0.77198	0.95609	0.964	0.94577	1.00296	1.06995	0.76666	-0.14079	-0.04666	0.028	0.01014	0.05268	-0.12128	0.21612	-0.1998
1182	-0.97927	-0.17693	-1.15101	-0.48627	-0.81657	0.67649	-1.64643	-0.41584	-1.69801	-0.45169	-0.80596	-0.32744	-0.74478	-0.92151	0.11919	0.81972	0.97643	0.85213	-0.46226	-1.6566	-1.12124	-1.9173	0.25652	0.94369	-0.44727	-1.34037	-1.26445
1183	0.68357	0.57602	-0.56027	-0.10646	-0.5452	0.56398	1.15127	-0.08463	-1.38817	-0.0707	-0.24801	-0.04402	-0.70187	-0.94905	-0.07303	0.65014	0.81091	0.98082	1.77763	1.02805	0.70122	0.91186	0.08622	1.18357	0.09876	-1.90889	1.04794
1185	-0.78086	0.2016	-0.44789	-0.12616	-0.24915	0.28594	0.40947	-0.21021	-0.29674	-0.03393	-0.10548	-0.09252	-0.21008	-0.00572	0.12276	0.27814	0.36169	0.45955	0.89511	0.08815	0.08465	0.39834	1.08502	1.20762	-0.25812	-0.33991	-0.31771
1186	0.12199	0.44019	-0.15375	0.2034	0.18116	0.37745	0.44219	0.14763	0.14011	0.2245	0.28448	0.13935	0.25538	0.27361	0.28486	0.35388	0.42723	0.54138	0.93068	0.20409	0.18252	0.74732	0.5109	0.3362	0.01056	-0.09961	-0.01359
1187	0.97838	-0.81258	0.27433	0.6353	0.19354	-0.66361	-0.2582	0.64964	0.66152	0.50402	0.56463	0.15306	0.28995	-0.90499	-1.05622	-0.54633	-0.29979	-0.35035	-0.34876	-0.70067	-0.2773	0.19885	0.87188	0.6549	0.54391	-1.00224	-0.7217
1188	0.29157	0.43061	-0.35009	-0.0224	-0.08217	0.34247	0.64089	-0.06614	-0.18915	0.03775	0.00279	0.01492	-0.06966	0.16476	0.27068	0.33159	0.32193	0.43214	1.06731	0.67338	0.43633	0.30926	0.14158	0.35094	-0.1854	0.01254	0.39476
1189	-0.0395	3.37183	1.21189	0.33541	1.69986	2.77235	1.44101	0.14467	0.55121	0.76459	0.72105	1.72731	1.59105	3.01685	2.98639	2.57003	2.3909	2.62556	2.15027	0.5178	0.34659	1.68879	2.48229	2.88711	0.30875	1.79245	-0.24539
1190	0.90544	-0.74411	0.64708	0.48977	0.39762	-1.20839	0.69414	0.37188	0.65459	0.57191	0.54281	0.40488	0.37359	0.20104	-0.85686	-1.31479	-1.3305	-1.25577	-0.09838	0.48819	0.37602	0.53219	0.51433	0.27317	0.42213	0.4814	0.33181
1191	0.26638	2.03816	0.29131	-0.10256	0.49301	1.47246	2.481	-0.24845	-0.43103	0.27002	0.16679	0.69381	0.21967	1.37059	1.33588	1.35169	1.33418	1.68391	2.83315	1.09747	0.84057	2.6547	2.86135	3.35955	0.41534	-0.2098	0.67383
1193	-1.5246	0.45983	1.75037	1.35959	1.54144	0.64279	-1.42463	1.55953	1.17521	1.12115	1.15502	1.41954	1.21344	-0.39003	-0.05729	0.78241	1.05089	1.0328	-0.36326	-1.02346	-0.93498	-1.18883	0.15915	0.27675	2.29018	-1.88421	-1.31573
1195	-0.51197	0.13585	-1.20238	-0.786	-0.83498	0.40909	0.00647	-0.66926	-1.70601	-0.81861	-0.55472	-0.85016	-0.71499	-0.36792	0.26274	0.47776	0.43374	0.41097	0.32726	0.12556	0.14136	0.12138	-0.00936	-0.02908	-0.66468	-0.18197	-0.03509
1196	-0.26078	0.34807	-0.10777	-0.07907	0.03758	0.64973	-0.38019	-0.2761	0.17857	0.20852	0.173	0.23207	0.07809	0.02773	0.43877	0.70452	0.77234	0.69311	-0.28406	-0.53196	-0.25946	-0.13182	0.7404	0.90861	-0.184	-0.6781	-0.6797
1198	0.4588	0.35974	-0.21819	-0.03239	-0.20697	0.19501	0.9059	-0.19441	0.33708	0.08176	0.05074	0.05213	-0.15623	-0.34297	0.09487	0.22297	0.19374	0.27703	0.92879	1.33032	0.96249	0.26282	-1.5897	-0.70797	-0.41789	-0.54839	1.53469
1199	0.13004	-1.85619	-2.57382	-0.60834	-2.66917	-2.65211	1.48038	-0.41865	-1.70358	-3.56474	-4.53789	-3.12244	-2.16452	-2.74943	-2.76391	-2.68576	-2.59714	-1.95874	1.77637	1.65875	1.09121	0.72993	-1.73884	-1.30764	-0.56132	-0.42	2.0121
1200	0.37607	-1.06963	-0.58327	-0.07578	-0.39026	-0.86461	-0.41352	-0.21468	-0.02355	0.01856	-0.02221	-0.12328	-0.18001	-1.26337	-1.27104	-0.82188	-0.47972	-0.38943	0.4573	0.50553	0.25926	-1.27544	-2.15169	-1.34043	0.02164	-1.06385	0.64948
1260	0.38249	-0.81831	1.37354	1.20806	1.07302	-0.36325	-1.9952	1.37246	1.04136	0.99701	1.00144	1.00871	0.8261	-1.12508	-1.03303	-0.18612	0.17863	0.0141	-1.73877	-1.93623	-1.56142	-2.06187	0.30335	0.23841	1.68205	-1.69572	-1.68375
1261	1.55085	-1.61571	-0.76926	-0.59018	-1.18049	-1.52386	0.07822	-0.91014	-0.21707	-0.42576	-0.27014	-1.40948	-1.05231	-1.08557	-1.3516	-1.47436	-1.51308	-1.60306	-0.88649	0.05149	0.20436	0.19133	0.01183	-0.52664	-0.48837	0.18343	0.06315
1262	1.12095	-0.94098	-0.70707	-0.43601	-0.71827	-0.80446	-0.16325	-0.64558	-0.02983	-0.34617	-0.20426	-0.88155	-0.4504	-0.57702	-0.64278	-0.77003	-0.84079	-0.94746	-0.59368	0.36886	0.31335	-0.34152	-1.33038	-1.61238	-0.57534	0.28581	0.4848
1263	-0.62965	-0.0138	2.23483	1.54059	1.64366	-0.11574	-0.42298	1.78859	1.26422	1.28474	1.21867	1.58274	0.92173	0.51159	-0.23136	-0.15293	0.02416	-0.02468	-0.81959	-0.15845	-0.30672	-0.61237	0.83424	0.69198	2.69587	-0.27584	-0.75116
1265	-0.1118	0.5317	1.37866	1.15726	1.20012	0.38913	0.12757	1.30543	0.99991	0.97892	1.00344	1.16155	0.84639	-0.24757	-0.06945	0.46744	0.60476	0.72129	0.70308	0.45839	0.22524	-0.21803	-0.07486	0.26996	1.64506	-1.18521	-0.12031
1266	-1.08372	1.60652	1.3421	1.11733	1.35072	1.78715	-0.9908	1.27032	0.94796	0.96775	0.95188	1.37231	1.06086	0.64625	1.31977	1.84387	1.94539	1.96332	0.28055	-0.89316	-0.81048	-0.88662	0.94016	1.4618	1.40894	-1.50585	-1.38688
1272	-0.84649	-0.49246	-1.3	-0.60944	-1.39589	-0.67525	0.88608	-0.59422	-1.70288	-1.47124	-1.01059	-1.33814	-1.04203	-1.19586	-0.63956	-0.62815	-0.75153	-0.60056	0.89921	1.32649	0.89071	0.34407	-1.33933	-0.85066	-0.92705	-0.14229	1.33477
1277	-0.33886	0.91582	1.69054	1.161	1.5833	0.76172	-0.48899	1.29004	1.05528	1.02579	1.03857	1.47458	1.32609	1.16176	0.70203	0.69555	0.84774	0.89089	-0.11467	-0.74526	-0.62308	-0.26171	1.07613	0.83007	1.7397	-0.12389	-1.13388
1278	-0.03895	1.07979	-1.35513	-0.88748	-0.60985	1.02043	1.14148	-0.47242	-1.70114	-1.18207	-1.63204	-0.39692	-0.65245	0.15649	0.72131	0.99859	1.04043	1.30757	2.29272	0.66564	0.33092	1.11314	1.57609	1.89931	-0.38506	-0.44204	-0.07988
1279	-1.039	-1.15198	-0.30375	0.27725	-0.33879	-0.91093	-0.3208	0.22599	0.24451	0.22103	0.2424	-0.30257	-0.30598	-1.05325	-1.24865	-0.83049	-0.58871	-0.59695	-0.12279	-0.26302	-0.14664	-0.38351	-0.02106	-0.13182	0.26234	-0.73365	-0.27503
1280	1.58188	0.54621	-0.47654	-2.42402	-0.94897	0.31106	1.5568	-2.94417	-0.41231	-0.63139	-1.31753	-0.56586	-1.10373	0.07849	0.50943	0.30471	0.01383	0.03409	0.78756	1.42803	1.06529	1.2174	0.21109	0.69078	-1.04609	0.26641	1.32703
