# Supplementary material for: Influence of adiposity and physical activity on the cardiometabolic association pattern of lipoprotein subclasses to aerobic fitness in prepubertal children
Source: PLoS One. 2021 Nov 18;16(11):e0259901. doi: 10.1371/journal.pone.0259901 (PMC8601570; doi:10.1371/journal.pone.0259901)
Supplement: S3 Table — Data for 841 children where 7 have replicated lipoprotein analysis (implied by sample label containing R). (XLSX) [file pone.0259901.s003.xlsx]

## Sheet: Adjusted age sex PA_PC1-4
	Andersen	TC	TG	CM	VLDL	LDL	HDL	CM-1	CM-2	VLDL-L1	VLDL-L2	VLDL_L3	VLDL-M	VLDL-S	LDL-L	LDL-M	LDL-S	LDL-VS	HDL-VL1	HDL-VL2	HDL-L	HDL-M	HDL-S	HDL-VS	VLDL-Size	LDL-Size	HDL-Size
2	0.46499	-0.25319	-0.69733	-0.40474	-0.86924	-0.06982	0.4949	-0.60178	-0.1221	-0.19776	-0.2201	-0.62144	-1.01547	-0.86574	-0.2503	0.02495	-0.03369	-0.07581	0.18351	0.61255	0.49244	0.31458	-0.60146	-0.29836	-0.54511	-0.56854	0.73211
3	-2.20272	1.01754	1.14928	1.27668	0.91307	0.7712	0.78424	1.43381	1.01993	1.01917	0.89122	0.84166	0.55917	1.05055	0.84506	0.67745	0.66059	0.70725	0.60991	0.36698	0.18497	1.39487	0.76147	0.54712	0.87049	0.32938	0.46456
4	-0.24916	1.48976	-0.1172	-0.16273	0.36508	1.26736	0.91715	-0.23315	0.08715	0.09939	0.08237	0.45056	0.43376	0.94891	1.28668	1.21878	1.11757	1.24446	1.46931	1.17872	0.82889	0.54828	-1.07079	-0.31082	-0.47413	0.18442	1.24888
5	0.24458	-0.98946	-0.47139	0.30842	-0.49939	-0.67887	-0.49984	0.30663	0.16496	0.07478	0.11706	-0.48326	-0.35854	-0.9991	-0.90795	-0.58029	-0.45745	-0.52396	-0.34588	-0.28167	-0.21748	-0.63813	-0.3596	-0.45547	-0.10457	-0.48438	-0.24478
8	-0.83425	1.33756	0.53777	0.12129	0.64995	1.1411	0.49052	0.05089	0.34206	0.32396	0.25321	0.71061	0.69634	1.41385	1.38442	1.0498	0.92484	0.92384	0.24391	0.47339	0.42948	0.48112	0.76419	1.08409	-0.30555	0.56973	0.04569
10	-0.7128	1.43679	-0.14924	0.32693	0.39446	1.56274	-0.20719	0.36139	0.21694	0.22774	0.27497	0.39013	0.35567	0.91138	1.48094	1.56556	1.47734	1.49496	0.64284	-0.22097	-0.14111	0.07641	0.33774	0.37934	-0.27733	0.23144	-0.43766
11	-1.07542	0.98314	-0.0137	0.38935	0.5921	1.16271	-0.61896	0.36313	0.32014	0.41255	0.41774	0.72324	0.71288	0.43999	0.81607	1.17205	1.34513	1.43314	0.87661	-0.35014	-0.32523	-0.52993	0.04335	0.59745	0.1649	-0.87202	-0.53722
12	-1.66772	2.77653	0.99595	0.33895	1.49829	2.56616	-0.95476	0.26669	0.53974	0.5471	0.49127	1.38004	1.67057	3.13558	3.06817	2.37953	2.10585	2.04616	-0.7588	-2.35935	-1.57837	0.07392	2.10373	1.8494	-0.65991	2.80195	-1.9252
14	-0.46171	-1.72388	-0.36359	-0.11472	0.00808	-1.14875	-2.02128	-0.4008	-0.04752	0.22079	0.31565	0.0676	0.46846	-1.24825	-1.60606	-1.08561	-0.50918	-0.56511	-1.01388	-1.92408	-1.41176	-1.90547	-0.76314	-0.79168	0.26115	-1.24971	-1.1021
15	-0.60698	-0.4335	0.67677	0.49592	0.49975	-0.31497	-0.16126	0.39391	0.72318	0.66001	0.62762	0.70823	0.41768	-0.41972	-0.60719	-0.23658	-0.05416	-0.1172	-0.50488	-0.20156	-0.03579	-0.34989	0.71954	1.1114	0.61389	-1.01521	-0.4928
18	-2.30918	0.3555	-0.01964	-0.03425	0.14584	-0.37118	1.3932	-0.22972	0.17096	0.09907	0.25438	-0.1531	0.337	0.83412	0.2833	-0.54023	-0.8888	-0.66378	0.89178	0.94548	0.64651	1.33698	-0.55771	-1.16627	-0.48313	1.59965	1.42832
20	0.4204	-0.12988	-0.05295	-0.17359	-0.31089	-0.19725	0.85735	-0.34512	0.15609	0.07969	0.06579	-0.33999	-0.37723	0.04068	-0.08336	-0.17082	-0.2914	-0.38987	-0.30294	0.20046	0.38383	1.46562	1.42582	0.9737	-0.2505	0.14724	0.00731
21	1.48177	-1.80435	-0.61536	0.0446	-0.46405	-1.64338	-0.56177	0.02178	-0.00436	-0.04895	0.08991	-0.72307	-0.22743	-1.27808	-1.83329	-1.59957	-1.27433	-1.25323	-0.39036	-0.60527	-0.28675	-0.12914	-0.64099	-1.44061	-0.00168	-0.25865	-0.20319
22	-0.50901	0.67572	1.6359	1.28388	1.33179	0.90072	-1.1422	1.56115	1.01064	0.98139	0.97249	1.14909	0.8962	0.27902	0.4184	0.98935	1.15295	1.06323	-0.36181	-1.87836	-1.67015	-0.05567	1.43077	1.12334	2.14299	-1.04822	-1.57647
23	1.53424	-1.65508	-1.9958	-1.2819	-2.80088	-1.69391	0.89452	-1.08419	-1.8979	-3.64315	-1.51967	-3.12729	-2.81291	-2.81187	-2.22979	-1.52924	-1.40185	-1.26021	0.67382	0.73358	0.58832	0.85769	-0.99598	-1.01553	-0.39541	-1.02244	1.3107
28	-0.73035	0.2081	0.4066	0.52169	0.58292	0.49635	-1.08805	0.43342	0.64826	0.58514	0.56908	0.67113	0.87107	0.14329	0.32346	0.53215	0.71966	0.62241	-0.75066	-1.20283	-0.84117	-0.61105	0.83644	0.84241	0.09653	-0.80411	-1.33443
29	-0.34587	0.15336	-0.72646	-0.87254	-0.36239	0.04931	0.40332	-1.11963	-0.38288	-0.4117	-0.31128	-0.33361	0.11354	-0.0722	0.16618	0.02043	0.01351	0.0726	0.57415	0.84633	0.61211	0.3105	-1.58989	-1.20244	-0.955	-0.071	1.0654
30	0.48549	0.12567	-0.50773	-0.34985	-0.26175	0.26273	-0.00797	-0.58807	-0.0481	-0.05048	0.00469	-0.14204	-0.03541	-0.26778	0.12341	0.30779	0.35044	0.33281	0.23028	0.28883	0.26262	-0.04707	-0.7164	-0.40358	-0.42503	-0.48692	0.35959
31	-0.39904	0.78672	-0.5168	-0.64345	-0.31052	0.8776	0.30277	-0.46725	-1.33423	-0.3721	-0.23216	-0.33416	-0.34254	0.23498	0.76769	0.92206	0.84303	0.79994	0.34291	0.21381	0.12647	0.55815	0.18817	0.16484	-0.31846	-0.14562	0.24643
32	-0.64583	0.00104	1.04088	0.93178	1.14949	-0.22945	-0.41902	0.85784	1.09704	0.88901	0.94479	1.03476	1.38892	0.69908	-0.03418	-0.31757	-0.12526	-0.15203	-0.70472	-0.33476	-0.07708	-0.01548	-0.15612	-0.50091	0.57402	0.09806	-0.28038
33	-0.6251	-1.16498	0.39378	0.78177	-0.07531	-0.89706	-0.27408	0.77293	0.83125	0.56517	0.53637	0.06584	-0.34598	-1.09022	-1.14516	-0.79494	-0.64048	-0.74104	-0.96704	-0.56441	-0.18499	-0.35483	0.87254	0.78772	0.42683	-0.73689	-0.75438
35	-0.93895	-0.69398	0.00129	0.14424	0.24855	-0.23687	-1.60536	-0.27597	0.63913	0.43903	0.51717	0.33246	0.50595	-0.42893	-0.38652	-0.18291	0.03419	-0.11774	-1.26417	-0.63137	-0.38211	-1.83223	-2.00534	-1.74619	0.06666	-0.59134	-0.24878
36	-0.07412	0.61752	-1.53815	-3.03198	-1.18074	0.5367	1.19949	-1.06089	-1.71396	-3.52847	-2.55372	-1.35927	-1.28756	0.09929	0.53642	0.52884	0.36927	0.50652	1.38603	0.61401	0.47046	1.53387	0.81733	0.54264	-0.71612	0.39897	0.61191
37	1.02316	1.22715	0.20999	0.18007	0.30071	0.41189	2.18215	0.10103	0.2872	0.17446	0.16719	0.33133	0.35435	1.02878	0.82616	0.25751	-0.00883	0.29126	1.97299	1.81242	1.34213	1.6352	-0.94982	-0.40854	-0.44737	1.03625	2.39863
38	0.49753	0.82485	-0.89625	-0.46356	-0.48586	1.13789	-0.28402	-0.48308	-0.44846	-0.41776	-0.51283	-0.47283	-0.30109	0.60414	1.21777	1.16504	0.96665	0.83678	-0.25911	-0.30075	-0.09355	0.18521	0.5979	0.47556	-1.19587	0.53647	-0.48599
39	0.0762	-1.12617	0.03171	0.25861	-0.24492	-0.92762	-0.15222	0.17387	0.59194	0.30341	0.32277	-0.19135	-0.37194	-0.82651	-0.9189	-0.82393	-0.89162	-1.0528	-1.10185	0.24465	0.35678	-0.57412	-0.43943	-0.56609	-0.09598	-0.02954	0.0402
40	0.97725	-0.49626	-1.27548	-1.86542	-1.17999	-0.33603	0.10942	-1.73534	-2.03295	-1.44113	-1.123	-1.55953	-0.84769	0.10479	0.09019	-0.33676	-0.63462	-0.81536	-0.84539	0.21173	0.28745	0.35846	-0.09982	-0.7906	-1.28237	1.25717	0.18905
42	0.81173	-1.13093	-0.2927	0.15574	-0.44838	-0.88919	-0.42617	-0.051	0.41028	0.15859	0.15937	-0.29858	-0.27138	-1.00071	-1.03374	-0.81886	-0.66129	-0.75919	-0.64497	0.1048	0.1225	-0.76328	-1.15202	-0.99027	-0.23304	-0.61606	0.25167
43	1.75844	-0.36744	0.24665	0.30367	-0.09358	-0.85294	1.15127	0.13164	0.55038	0.37284	0.35532	0.01871	-0.10152	-0.46481	-0.63364	-0.87496	-0.98373	-0.88068	0.3115	1.20538	0.90576	0.70657	-1.33813	-0.98869	-0.19106	-0.10911	1.63788
45	-0.1652	-0.06701	-0.95997	-0.90032	-1.45672	0.2773	0.44891	-0.9118	-1.80403	-0.66712	-1.04721	-1.07078	-1.87305	-0.88007	-0.02042	0.39944	0.34642	0.25597	0.096	-0.00269	0.05371	0.75964	1.29313	1.33843	-0.51629	-0.80155	-0.21664
46	-0.45637	-0.64646	0.65226	0.66001	0.64077	-0.31088	-1.82826	0.71036	0.63678	0.5728	0.56144	0.50782	0.69827	0.38063	-0.13507	-0.35374	-0.16779	-0.35959	-2.0837	-2.23367	-1.61913	-1.33555	0.12104	-0.60877	0.28594	0.28638	-1.37361
48	0.18209	-0.15573	1.79052	1.50215	1.33814	0.2675	-1.89285	1.71703	1.29515	1.17319	1.11621	1.30046	0.95887	-0.11472	-0.23883	0.33987	0.694	0.52987	-1.48654	-2.85372	-2.32953	-1.05545	1.03337	1.05677	2.08624	-1.49588	-1.75472
49	-0.1946	-0.55988	-0.30327	0.1412	-0.46696	-0.1725	-0.5865	0.04512	0.29224	0.08624	0.08707	-0.5483	-0.43459	-0.34814	-0.15542	-0.09194	-0.13679	-0.3612	-1.25751	-0.59761	-0.34937	-0.20449	0.29941	-0.15216	-0.36374	0.02111	-0.58675
50	0.06588	0.69539	-0.74068	-0.19426	-0.19752	0.67884	0.27063	-0.21572	-0.31656	-0.25182	-0.33581	-0.20784	0.06024	0.68929	0.87207	0.62621	0.46611	0.5149	0.77499	0.67468	0.43641	-0.05111	-0.77079	-0.58308	-0.94802	0.88747	0.54718
51	0.39973	1.25853	1.20269	0.94759	1.23737	1.30063	-0.36171	1.00079	0.90785	0.89256	0.91569	1.31518	1.04397	0.54668	0.93046	1.3519	1.43398	1.47553	0.46121	-0.27215	-0.27767	-0.75699	1.02313	1.6042	1.09673	-1.16055	-1.05821
52	-0.73502	-1.66654	-0.73184	-0.48646	-1.01615	-1.31523	-0.61232	-0.78519	-0.02221	-0.27366	-0.22951	-1.01866	-0.60592	-1.3977	-1.2901	-1.1976	-1.12877	-1.39148	-1.82036	-0.29272	-0.03767	-0.18837	-0.52159	-0.82014	-0.75389	-0.45248	-0.09285
53	-0.63027	0.07237	0.67092	0.17705	0.77071	0.15491	-0.52117	-0.23562	0.66741	0.57893	0.625	0.95155	0.80043	0.1776	0.02642	0.15571	0.34156	0.32267	-0.37114	0.02017	0.12074	-1.39538	-0.93209	-0.18364	0.31376	-0.69662	-0.03258
54	-0.42123	-0.7074	-0.61615	-0.26981	-0.74543	-1.12963	1.04095	-0.37958	0.02286	-0.3368	-0.37797	-0.65681	-0.32871	-0.69686	-0.86374	-1.17344	-1.24349	-1.10226	0.66454	1.4036	1.05841	0.46131	-1.8776	-1.43915	-0.87008	0.10171	1.73702
55	-0.15765	-1.39101	-0.9537	-0.61135	-1.8227	-1.42575	0.69798	-0.79847	-0.28634	-0.69364	-0.87197	-1.58555	-1.89412	-1.65321	-1.41342	-1.33615	-1.45408	-1.45994	-0.09991	0.75462	0.56858	0.29344	-0.66415	-0.54815	-0.67132	-0.29766	0.9704
56	0.78528	-1.74683	-1.34451	-2.63584	-2.56905	-1.50162	-0.15442	-1.2584	-1.38778	-3.14179	-4.13358	-3.63834	-2.85627	-1.59725	-1.49164	-1.40551	-1.49945	-1.55348	-0.54985	-0.05119	-0.12633	-0.23858	-0.04715	-0.43117	-0.30858	-0.0831	-0.12291
59	-0.29803	0.43243	0.12006	0.22131	0.17468	0.40915	0.18162	0.13128	0.38119	0.23789	0.27658	0.0574	0.21865	0.69241	0.70572	0.39784	0.17692	0.0503	-0.56959	0.14139	0.29495	0.43234	0.12391	-0.34533	-0.42835	0.91236	0.0473
60	1.37695	0.59747	-0.72001	-0.81245	-0.93032	0.50918	1.30243	-0.95021	-0.58398	-0.55745	-0.69988	-0.91612	-1.10318	0.5584	0.88537	0.49407	0.0677	0.00793	0.24421	0.69293	0.61741	1.53912	1.57851	1.19162	-1.2792	1.26518	0.26848
61	0.73049	-0.27671	-0.95066	-0.75184	-0.94232	0.16594	-0.19083	-0.96199	-0.41424	-0.44268	-0.46473	-0.78501	-0.98043	-0.45247	0.12543	0.24666	0.14364	0.00234	-0.57198	-0.25392	0.04555	-0.15636	0.36801	0.23837	-0.91951	-0.00186	-0.34348
62	0.56397	0.2678	-0.34314	-0.20854	0.06173	0.2111	-0.01954	-0.25474	-0.22521	-0.10826	-0.09852	0.0295	0.4628	0.33926	0.34996	0.16211	0.14053	0.17737	0.40591	0.50883	0.17948	-0.0064	-0.87742	-0.70092	-0.55132	0.26969	0.40328
63	-0.91608	0.84207	-0.38136	-0.08038	-0.33918	0.40614	1.74978	-0.13249	0.0067	-0.14132	-0.12795	-0.52105	-0.37609	0.78332	0.84882	0.31765	-0.03485	0.06845	1.04047	1.2651	1.06067	1.9836	0.36776	-0.21601	-0.88612	1.38071	1.26269
74	0.00927	0.20777	1.55286	1.25504	1.15247	-0.17148	0.29652	1.46565	1.01788	0.96298	0.86831	0.92292	0.88806	1.25391	0.34745	-0.33902	-0.41873	-0.48952	-0.46324	0.11658	0.13421	0.74281	0.60245	-0.33368	1.28326	1.38757	0.00647
75	-1.42247	-0.55448	0.94771	1.01269	0.74562	-0.46596	-0.48843	1.1682	0.90766	0.76494	0.7418	0.73298	0.49922	-0.77935	-0.91053	-0.38244	-0.11982	-0.11017	0.06372	0.32226	0.20528	-0.89056	-1.08735	-0.79408	1.14566	-0.95255	0.09699
76	-0.08813	-0.47661	0.41557	0.80841	0.32581	-0.8621	0.35939	0.92304	0.70638	0.51579	0.47703	-0.02701	0.48004	0.37021	-0.4042	-0.96324	-1.05688	-1.02984	-0.10212	0.57499	0.44045	0.84303	-0.37524	-1.07521	0.11153	1.06993	0.53717
78	-1.5213	0.66025	3.23212	1.68481	2.89707	-0.83061	-0.50638	1.99762	1.54119	1.4954	1.54416	2.58928	2.90352	1.41813	-0.52129	-1.00295	-0.52584	-0.33127	-0.37596	0.14479	-0.57828	0.20092	1.43772	1.13711	4.13474	-0.45616	-1.72142
79	0.81639	-1.1422	0.0247	0.67948	-0.13786	-1.09507	-0.56485	0.80739	0.55803	0.29776	0.27293	-0.58809	0.06596	0.12618	-0.53668	-1.13269	-1.32106	-1.54371	-1.40336	-0.37866	-0.16237	-0.08467	-0.55852	-1.75331	-0.27097	1.37067	-0.13261
80	-0.29415	0.73726	2.39822	1.83393	1.88295	1.01147	-1.82883	2.11434	1.56308	1.44719	1.42223	1.74144	1.17618	0.17915	0.33456	1.08093	1.36999	1.34086	-0.38632	-3.07014	-11.4116	-0.99719	1.33418	1.10763	3.40592	-1.63786	-2.04763
81	1.17593	0.1158	-0.44172	-0.45322	-0.31183	0.01533	0.41887	-0.63701	-0.13668	-0.29979	-0.2244	-0.67972	-0.26265	1.0159	0.65721	-0.08346	-0.47829	-0.60895	-0.60118	0.28991	0.31425	0.60434	-0.15165	-1.14552	-0.88615	2.11394	0.45843
84	-0.74859	-1.48592	0.08177	0.48804	-0.20909	-1.72732	0.21249	0.43607	0.66276	0.35594	0.40104	-0.16264	-0.05481	-1.43495	-1.71035	-1.6782	-1.56936	-1.52416	-0.26986	1.0025	0.70381	-0.447	-2.14811	-1.87896	-0.01094	-0.51525	1.14469
85	-1.02487	0.60313	1.63061	1.32125	1.3259	0.544	0.26811	1.46296	1.14724	1.13908	1.17679	1.31793	0.71747	-0.47616	-0.07365	0.69904	0.78532	0.82959	0.3767	0.08722	0.02014	-0.03783	1.2578	1.4193	2.01693	-1.47414	-0.73101
86	0.20835	-0.10245	0.35742	0.90195	0.26549	-0.10642	-0.09493	0.99942	0.85158	0.59218	0.5447	-0.04118	0.28285	0.47299	0.20136	-0.14034	-0.27907	-0.38665	-0.56381	-0.0745	0.01946	0.46443	0.03543	-0.82834	-0.00054	0.96291	-0.11334
87	0.03159	-0.15075	-0.01756	-0.40639	-0.16865	0.01663	0.31767	-0.72951	0.01631	0.01464	-0.01557	0.04095	-0.33296	-0.08132	-0.02165	0.04467	0.05052	-0.02669	-0.45776	-0.04607	0.22927	0.29543	0.89654	1.03898	-0.27498	-0.32812	-0.1816
88	0.55624	-0.86627	0.9524	0.57226	0.77576	-0.50905	-1.34877	0.48114	0.73394	0.70646	0.74264	0.81504	0.59838	-0.22622	-0.64732	-0.41999	-0.23889	-0.47897	-2.45003	-1.62461	-0.78322	-1.41582	0.21853	0.04584	0.80406	-0.52961	-1.15328
89	-1.67072	-0.50529	-0.06389	0.17202	0.03275	-0.48465	-0.32663	0.15212	0.28874	0.12456	0.10109	0.00524	0.19388	0.20858	-0.1784	-0.53447	-0.58915	-0.63315	-0.30675	0.35526	0.29021	-0.88049	-1.23716	-1.21783	-0.41411	0.79485	0.29106
91	-1.44948	-0.35249	1.11324	0.73037	0.657	-1.13297	1.51224	0.72623	0.75351	0.67959	0.6944	0.60369	0.17803	0.44275	-0.59784	-1.23032	-1.57282	-1.45459	-0.05979	1.0003	0.85591	1.09741	0.72642	0.38752	0.79766	1.12635	0.8479
99	-0.48251	-1.15481	1.05754	1.44843	0.56445	-0.94187	-0.58778	1.62424	1.23704	1.06001	1.00698	0.55005	0.1701	-1.52328	-1.55372	-0.79109	-0.47548	-0.53411	-0.47986	-0.08582	-0.11462	-0.59353	-0.2629	-0.19571	1.39494	-1.38346	-0.28528
100	-0.42733	0.34456	0.44474	0.47875	0.29398	-0.45825	1.41521	0.39173	0.60433	0.43675	0.1991	0.41677	0.43547	0.63318	0.07018	-0.64563	-0.91683	-0.60278	1.28827	1.29443	0.70116	0.74597	-0.31249	0.17025	-0.25195	0.94249	1.48757
101	1.31312	-0.57253	0.77483	1.01772	0.47264	-0.42509	-0.0603	1.07017	0.89951	0.70794	0.81737	0.51037	0.12879	-1.38069	-1.07613	-0.23594	-0.04361	-0.07307	-0.22201	-0.29237	0.03213	-0.16641	0.65731	0.67838	1.15361	-1.49358	-0.53925
104	0.81322	-0.8958	-0.56002	0.0998	-0.60215	-0.85042	0.02291	0.08767	0.31809	-0.1997	-0.15481	-0.61123	-0.19676	-0.77491	-0.76194	-0.79727	-0.8269	-0.90106	-0.25292	0.89473	0.76432	-0.52708	-2.02167	-1.76465	-0.57365	-0.02109	0.98964
105	0.50976	-0.61667	-0.95921	-0.63855	-2.01012	-1.1743	1.88644	-0.78803	-0.49139	-1.01618	-0.74318	-1.80629	-2.25014	-1.97464	-1.30042	-1.07648	-1.24254	-0.99002	1.28782	1.6555	1.16569	1.44065	-0.59161	-0.16386	-0.54841	-0.78464	2.04197
106	-2.42645	0.45795	0.07453	0.45477	-0.40692	0.9828	-0.08108	0.47794	0.45166	0.34694	0.15121	-0.10477	-1.22914	0.09759	0.7891	1.0933	0.94221	0.72373	-1.09006	-2.02981	-0.97777	0.60958	3.19241	3.10701	-0.16753	-0.2801	-1.8764
107	-0.40778	-0.15488	0.80468	0.61954	0.80576	-0.39256	0.15289	0.61215	0.63765	0.68051	0.72539	0.73234	0.62315	0.1387	-0.37009	-0.39962	-0.37278	-0.29053	0.11201	0.36753	0.25946	-0.39339	-0.84567	-0.9066	0.84759	0.17457	0.30831
109	-0.86686	0.33452	-1.24574	-0.90863	-0.80783	0.44997	0.38102	-0.82768	-1.77135	-0.85154	-0.82359	-0.69828	-0.57221	-0.25549	0.37248	0.47748	0.41488	0.46092	0.81679	0.67033	0.47381	0.19561	-0.65987	-0.34407	-0.9179	-0.12954	0.58261
110	-0.08018	-0.22942	0.29779	0.432	0.32798	0.06976	-0.83506	0.36653	0.61308	0.4501	0.42023	0.35555	0.27297	0.41438	0.1631	0.08127	0.06269	-0.10985	-1.2427	-0.84714	-0.37583	-0.93454	0.01391	-0.15685	0.04431	0.4777	-0.60031
111	-0.50547	0.30849	0.98268	0.94687	0.68619	0.84879	-1.75617	1.13943	0.84297	0.69875	0.59128	0.73408	0.34176	0.00205	0.47137	0.91731	1.06443	0.91855	-0.97053	-2.01393	-1.60914	-1.23091	0.56812	0.84012	0.9567	-1.1326	-1.33132
113	-0.51175	0.23946	-0.17336	-0.3456	-0.38407	-0.02492	1.06905	-0.68846	0.27162	0.02236	0.02471	-0.0924	-0.10554	-0.82123	-0.15222	0.03149	0.01658	0.10702	0.80736	1.0681	0.70999	0.89716	-0.6284	0.11137	-0.57387	-1.07039	1.26807
115	-0.23941	-0.70003	-0.89066	-0.83934	-0.52252	-0.374	-0.83299	-1.15115	-0.28435	-0.42543	-0.22113	-0.74821	-0.16101	-0.08005	-0.11277	-0.35233	-0.4468	-0.64041	-1.21426	-0.37179	-0.08735	-0.60523	-1.28765	-1.87164	-0.8961	0.74382	-0.01548
116	-1.08554	-0.0896	-1.96547	-1.61679	-2.48583	-0.46837	1.90563	-0.95417	-1.67922	-3.49137	-4.4624	-2.37405	-2.82754	-1.85722	-0.76437	-0.37491	-0.50043	-0.19025	1.88026	1.43781	1.0038	1.60764	-0.57683	-0.11707	-0.69498	-0.79553	2.013
118	0.49418	0.36613	0.90093	0.62471	0.8705	0.12162	0.3908	0.71765	0.67448	0.581	0.66053	0.74905	0.69292	0.02769	-0.07147	0.17331	0.218	0.30984	0.47096	0.45806	0.47881	0.29496	-0.13557	-0.24102	1.067	-0.42769	0.13823
119	-1.55812	0.11832	-0.6219	-0.98093	-1.04684	0.48313	0.33368	-1.25018	-0.63131	-0.35583	-0.61396	-0.54977	-1.17734	-0.77797	0.14616	0.59702	0.63799	0.51883	-0.29295	-0.16639	0.084	0.94868	1.71561	2.03238	-0.5783	-1.36088	-0.47905
120	-0.29016	-0.30652	-0.75533	-0.41341	-0.94918	-0.31432	0.73112	-0.56357	-0.10997	-0.28976	-0.39266	-0.62209	-0.71816	-1.2622	-0.53287	-0.22841	-0.21757	-0.16448	0.63054	0.97318	0.68252	0.40842	-0.73354	-0.0384	-0.72739	-0.96574	0.97567
121	0.0288	1.68627	-0.59816	-3.18659	0.40568	1.80839	-0.47145	-2.12326	-1.78592	-0.29142	-0.28735	0.40712	0.65622	1.49957	1.83714	1.74594	1.67829	1.70822	0.72477	-0.56555	-0.44486	-0.13596	0.64189	0.68926	-0.73247	0.74317	-0.76955
122	0.75892	-1.15245	-1.21037	-0.9943	-1.15937	-1.03553	-0.25209	-0.91128	-1.59587	-3.32214	-0.91666	-1.37819	-0.784	-1.0542	-0.95899	-0.99243	-1.04188	-1.0379	-0.09926	0.49545	0.18361	-0.82232	-2.00168	-1.95102	-0.57756	0.07932	0.64812
124	0.04065	-0.06104	-1.51487	-3.09652	-0.94072	0.25406	-0.29864	-1.17847	-1.67712	-3.45891	-1.35051	-1.13161	-0.76649	-0.14161	0.25385	0.2936	0.18704	0.15409	0.19408	0.00184	-0.07511	-0.32966	-0.15046	-0.3782	-0.78626	0.47837	-0.26526
125	0.00398	0.35267	-0.0599	0.02742	-0.06858	0.25842	0.64257	-0.12986	0.32586	0.13845	0.09812	0.09941	0.05125	0.01613	0.28008	0.26572	0.21889	0.22961	0.38003	0.83826	0.69603	0.38528	-0.35749	0.10881	-0.52053	-0.27296	0.7339
127	1.71253	-0.25332	-0.32501	-0.14626	-0.41901	0.18762	-0.68845	-0.28633	0.14692	-0.00799	0.03729	-0.55533	-0.35209	-0.03132	0.22279	0.26588	0.19332	-0.07831	-1.65424	-1.28793	-0.56535	0.16937	0.9804	0.33786	-0.42082	0.11309	-1.01852
128	1.00491	-0.37099	-1.78363	-1.49215	-1.58331	-0.47328	1.01837	-1.34334	-2.15999	-2.2148	-2.01805	-1.47651	-1.3599	-0.79073	-0.38861	-0.46509	-0.63861	-0.48717	1.13225	1.26629	0.88097	0.34748	-1.44979	-1.051	-1.21876	0.35215	1.45843
131	0.72476	-0.84797	0.39351	0.52415	0.02108	-1.0901	0.66333	0.61992	0.52267	0.42158	0.31057	0.04708	-0.11434	-0.72151	-1.14745	-1.12474	-0.93458	-0.83449	0.28856	0.90101	0.69354	0.62978	-0.60119	-0.51027	0.33371	-0.50133	0.87399
133	-0.89361	-0.59398	-1.73125	-1.98452	-1.50426	0.09736	-0.79534	-1.51433	-1.96935	-1.54106	-0.99426	-1.70358	-1.37239	-0.67854	0.00584	0.22388	0.13113	-0.11493	-1.16355	-1.24856	-0.52702	-0.25443	0.45341	-0.19963	-1.01601	0.09105	-0.82507
135	-0.51626	0.86907	-0.31661	-0.00485	-0.17482	0.48008	1.39382	-0.04145	0.2007	-0.00459	-0.1157	-0.14157	0.01643	0.52483	0.72752	0.41865	0.19827	0.30469	1.17899	1.4094	0.99898	1.20578	-0.95199	-0.51654	-0.91362	0.51501	1.71199
136	-0.04444	-1.19298	-0.5174	-0.35742	-0.65135	-0.81449	-0.52493	-0.59804	0.00219	-0.10862	-0.03027	-0.56719	-0.42563	-1.27572	-1.06585	-0.69289	-0.52163	-0.67756	-0.95498	-0.28596	-0.07467	-0.2572	-0.42509	-0.46822	-0.26801	-0.86862	-0.14287
140	0.10344	-1.54708	0.59217	0.73457	0.41191	-1.49319	-0.92933	0.71542	0.77807	0.67925	0.67738	0.35653	0.40102	-0.51489	-1.33444	-1.48106	-1.37493	-1.49716	-1.39297	-0.27103	-0.18911	-1.34743	-1.13537	-1.37491	0.46972	0.18303	-0.25921
142	1.18026	-1.2136	0.9563	1.36939	0.10122	-0.92501	-0.14796	1.38256	1.28354	1.09141	1.08697	0.23472	-1.0662	-1.419	-1.31146	-0.72068	-0.69057	-0.89083	-1.48442	-0.66601	-0.34424	-0.04746	1.45316	1.11312	1.09254	-0.91211	-0.94578
143	0.73922	0.25207	0.43212	0.44806	0.5332	0.28754	-0.23336	0.29298	0.62623	0.58617	0.57222	0.64722	0.57624	0.28889	0.27871	0.27808	0.32287	0.32696	0.00514	0.09171	-0.01296	-0.59466	-0.30442	0.05397	0.08191	-0.14494	-0.10089
146	-0.74362	-0.30008	0.40409	0.69947	0.23506	-0.38555	0.38772	0.70811	0.79199	0.56206	0.61871	0.14876	0.12465	-0.25767	-0.38224	-0.32057	-0.40433	-0.45289	-0.16439	0.37913	0.35123	0.50093	0.13825	-0.13539	0.26503	0.0471	0.18777
147	-0.44944	0.61316	1.66954	1.03144	1.60607	0.54496	-1.12137	1.05133	1.06527	1.04664	1.06728	1.62676	1.57982	0.79836	0.45663	0.53298	0.74473	0.68122	-1.10997	-0.51156	-0.37256	-1.45101	-0.07066	0.53475	1.27121	-0.86587	-0.88314
159	0.32952	-0.94594	-1.00619	-0.56789	-1.18099	-0.79525	0.21635	-0.70477	-1.83118	-0.55105	-0.37167	-1.33915	-0.90637	-1.09317	-0.94849	-0.72005	-0.63497	-0.65573	-0.08292	-0.14167	-0.00748	0.8375	0.59361	0.1279	-0.41484	-0.48639	-0.0909
160	0.00077	-0.31622	-1.36746	-0.86438	-1.5153	-0.60526	1.48168	-0.84665	-1.92898	-1.35285	-0.90649	-1.78441	-1.44499	-0.65574	-0.42624	-0.58713	-0.85151	-0.72823	0.9512	1.20949	0.95948	1.44264	-0.35692	-0.66274	-0.92254	0.48812	1.45223
161	-0.7338	-0.86166	-1.03776	-0.75664	-1.22334	-0.26679	-0.4908	-0.90819	-1.96388	-0.47448	-0.72349	-0.76636	-1.06564	-1.56444	-0.74837	-0.13533	0.06586	-0.00597	-0.29511	-0.74376	-0.53096	-0.21851	1.32683	1.55135	-0.56538	-1.35629	-1.08599
162	1.0471	1.61245	-0.11649	-1.19768	0.42898	1.30673	0.63522	-1.28739	-0.73072	-0.25414	-0.37345	0.18491	0.67965	2.23642	1.98533	1.12226	0.69588	0.66029	0.25867	0.37775	0.25485	1.11371	0.85858	0.20966	-1.25827	3.03704	0.13853
163	-1.09407	1.36238	-0.27777	0.00941	0.36392	1.44066	-0.38654	-0.01989	-0.06825	0.04646	0.01617	0.34186	0.59078	1.2429	1.49559	1.37921	1.34314	1.36741	0.61469	-0.37365	-0.25912	0.07488	0.45813	0.5299	-0.58246	0.40914	-0.53474
164	0.90424	-0.29388	-2.01181	-2.48473	-2.20777	-0.08143	0.85983	-1.84693	-2.16181	-3.9725	-1.88663	-2.31043	-2.28449	-0.98426	-0.05687	0.01994	-0.23772	-0.31351	0.20678	0.74635	0.72646	1.0188	0.01374	-0.25198	-1.40809	0.18535	0.70432
165	-0.41593	-0.01707	-0.70829	-0.41011	-0.53008	0.41617	-0.48705	-0.54021	-0.31864	-0.18551	-0.29253	-0.3211	-0.42352	-0.30573	0.22359	0.48214	0.51608	0.41815	-0.19747	-0.28375	-0.14202	-0.47123	-0.00065	0.21267	-0.57373	-0.48605	-0.356
166	0.71509	-1.19099	-1.45853	-0.70608	-1.62963	-1.16083	0.58587	-0.79496	-0.62132	-0.93503	-0.70231	-1.62989	-1.08298	-2.06217	-1.29342	-1.04876	-1.01979	-0.97944	0.23723	0.93175	0.81732	0.69817	-0.95921	-0.8794	-1.10418	-0.64181	0.91323
167	-0.17304	0.0793	-1.43777	-1.88614	-0.84977	0.2941	0.0005	-1.20332	-1.8182	-1.52797	-1.27718	-0.93801	-0.66782	0.14474	0.37428	0.28423	0.18396	0.18969	0.48372	0.13853	0.09251	-0.0918	-0.42687	-0.55255	-0.85361	0.64623	0.17786
168	0.10975	0.29272	-0.16644	-0.14466	0.01574	0.37838	-0.17072	-0.27781	0.16691	0.01613	0.05847	0.05838	0.27111	0.25661	0.50335	0.39438	0.30767	0.2169	-0.42636	0.18693	0.26889	-0.10239	-0.31514	-0.21165	-0.69735	0.11234	0.03266
169	0.39817	-0.11407	-0.80299	-0.13652	-0.65603	-0.60268	1.38225	-0.15884	-0.64838	-0.42735	-0.32831	-0.8585	-0.5231	0.00385	-0.27319	-0.70802	-0.92395	-0.63698	1.47986	1.23292	0.87262	0.92755	-1.00679	-1.19532	-0.57611	0.95502	1.52638
170	0.49862	-0.83196	-0.21404	-0.10994	0.13772	-0.22458	-2.12171	-0.3961	0.31939	0.23427	0.20927	0.22355	0.56528	-0.20271	-0.32674	-0.18643	0.05597	-0.14761	-1.55131	-1.29402	-0.97808	-2.07589	-1.15361	-0.88258	-0.18395	-0.41342	-0.89952
172	-0.65375	0.54368	-1.44865	-0.80501	-1.11707	0.33414	1.42584	-0.64791	-1.83008	-1.35798	-1.23429	-0.90405	-1.10001	-0.54222	0.20207	0.34785	0.25851	0.47097	1.87355	1.6214	1.14428	0.8457	-1.41832	-0.68949	-0.79666	-0.33947	1.8556
173	0.28003	-0.31865	-0.73218	-0.51149	-0.37966	-0.35043	0.15192	-0.63711	-0.24534	-0.35041	-0.25325	-0.50488	0.0054	-0.02291	-0.16858	-0.38007	-0.38017	-0.38308	0.11818	0.60895	0.50844	0.26318	-1.33665	-1.48626	-0.7531	0.34808	0.80305
174	-0.23992	0.35214	-0.75195	-0.73019	-0.5503	0.14508	0.98876	-0.76992	-1.6984	-0.60798	-0.43421	-0.73431	-0.328	0.25995	0.37224	0.1073	-0.08681	-0.01222	0.81398	0.91039	0.67243	1.16277	0.02993	-0.2028	-0.81171	0.66677	0.77508
176	0.81197	1.19698	-1.01384	-0.43835	-0.1539	1.40636	-0.339	-0.40513	-1.53925	-0.37741	-0.40918	-0.1923	0.05122	0.95679	1.43959	1.38003	1.2589	1.27159	0.72484	-0.29471	-0.19359	-0.08954	0.39501	0.37677	-0.931	0.66777	-0.53097
177	-1.7468	0.70508	-0.49625	0.29412	0.01575	1.00459	-0.60362	0.32687	0.10247	0.07931	0.08078	0.01377	0.11722	0.33326	0.84789	1.03334	1.04141	1.02813	0.3426	-0.52489	-0.31443	-0.38297	0.18027	0.20198	-0.3332	-0.08488	-0.63732
180	-0.77206	-1.72235	-1.06664	-0.64921	-1.52926	-1.91382	0.80233	-0.93606	-0.13575	-0.5931	-0.44738	-1.65992	-1.30981	-1.52976	-1.69439	-1.85873	-1.98426	-1.99511	-0.33454	1.07897	0.99408	0.51502	-1.62571	-1.81094	-0.8389	0.1591	1.46964
181	-0.30385	-0.04385	-0.86926	-0.74225	-0.5307	-0.00882	0.15981	-0.74005	-1.68422	-0.64206	-0.26039	-0.908	-0.1923	0.08148	0.15348	-0.00078	-0.11652	-0.16586	-0.01989	0.22359	0.21166	0.59135	-0.34267	-0.88415	-0.65285	0.52975	0.30984
182	0.28396	0.69753	-0.96182	-1.69224	-0.57299	1.01125	-0.14795	-1.04071	-1.49021	-0.7276	-0.52015	-0.425	-0.60872	-0.06978	0.80376	1.08747	1.02371	0.96591	0.2073	0.10106	0.13908	-0.08577	-0.24468	0.03618	-0.6067	-0.36924	0.00976
183	-1.62752	-0.52754	-0.16173	0.02273	-0.40219	-0.59462	0.63863	-0.16803	0.21292	0.15987	0.13586	-0.27214	-0.37831	-0.63717	-0.74164	-0.56497	-0.45138	-0.40598	0.3187	0.45643	0.40131	0.78925	0.43679	0.46322	0.00341	-0.64925	0.35504
185	0.88218	0.97876	-0.72575	-0.82081	-0.10466	1.11659	-0.14217	-0.90018	-1.09897	-0.36053	-0.40104	-0.08093	0.2006	0.82382	1.18602	1.08408	1.00791	0.99308	0.45414	0.02051	0.07993	0.36479	0.08387	0.23212	-0.96298	0.37582	-0.11115
186	-0.1633	0.05509	-1.32217	-1.05288	-0.84358	0.36879	-0.26504	-1.16835	-0.87684	-0.76927	-0.77409	-0.68876	-0.55797	-0.20096	0.36305	0.3971	0.33089	0.29175	0.15637	0.38215	0.42615	-0.55477	-1.05785	-0.65328	-1.28517	-0.02572	0.38539
187	-1.96686	2.41081	-0.41189	-0.27049	0.5141	2.38117	0.27575	-0.12222	-1.68515	0.00477	-0.19965	0.67199	0.55987	1.55909	2.22209	2.33654	2.25233	2.37107	1.64233	0.14941	0.00207	0.56221	1.07697	1.70111	-0.53474	0.13529	-0.34557
188	-0.84321	1.65447	-0.85184	-0.77801	-0.66396	1.26949	2.15789	-0.64235	-1.72845	-0.60386	-0.86664	-0.24441	-0.85797	0.01342	1.0609	1.27048	1.11935	1.40086	2.55815	1.62038	1.11093	1.76844	0.00504	1.05139	-0.71804	-0.71574	1.97559
190	0.26878	-0.15638	-0.80856	-0.81913	-0.44447	0.22869	-0.76672	-1.02729	-0.56305	-0.36686	-0.4036	-0.35987	-0.13834	0.02815	0.25111	0.24697	0.25426	0.14145	-0.47942	-0.37778	-0.19182	-0.70908	-0.43124	-0.35368	-0.8107	0.09228	-0.327
192	1.93853	-0.72742	0.70509	0.70494	0.79294	-0.77038	-0.90906	0.65931	0.73944	0.58819	0.69042	0.55358	0.9467	0.74842	-0.316	-0.86489	-0.82269	-0.96241	-1.52906	-1.35625	-0.61674	-0.48792	-0.04448	-0.98617	0.44776	1.14933	-0.73108
193	0.04258	-0.32581	-0.4445	-0.53614	-0.24542	-0.20739	-0.27252	-0.72833	-0.7085	-0.1455	-0.07554	-0.04908	0.29344	-0.93503	-0.55217	-0.14979	0.13764	0.19142	0.32876	0.15389	0.01212	0.06964	-0.42679	0.10177	-0.23501	-1.36706	0.052
194	0.56984	-0.35514	0.76882	0.95579	0.7578	-0.36907	-0.54321	1.0411	0.83999	0.71625	0.77082	0.65649	0.77715	-0.22987	-0.59155	-0.3274	-0.1088	-0.10465	-0.12343	-0.15036	-0.08581	-0.56723	-0.51338	-0.56722	0.85518	-0.55212	-0.25328
195	1.69107	2.29122	0.76283	0.46795	1.32929	2.00128	0.24493	0.37616	0.55448	0.64533	0.64043	1.2112	1.29778	2.5404	2.29585	1.81308	1.67971	1.81009	1.19688	-0.1597	-0.12117	0.46877	0.90148	0.74216	0.17107	2.04388	-0.3679
196	1.56125	-1.33355	0.26082	0.80965	-0.05029	-0.7077	-1.23225	0.90217	0.72193	0.57732	0.48907	0.10877	-0.33889	-1.47522	-1.32561	-0.55987	-0.24297	-0.36892	-0.8382	-0.79092	-0.52769	-1.42914	-0.39673	-0.07604	0.61761	-1.25311	-0.60604
198	0.98673	-0.85839	-0.85856	-1.01018	-1.41254	-1.53592	1.62861	-1.26167	-1.71681	-0.86181	-0.64108	-1.10714	-1.1036	-2.08361	-1.78927	-1.51143	-1.38524	-0.99373	1.57405	1.5708	1.06202	1.07749	-1.72584	-0.91481	-0.29884	-1.17215	2.29489
199	0.38717	1.60603	2.12639	1.28912	2.05762	1.4398	-1.22099	1.47226	1.13199	1.15106	1.20664	1.95719	1.70529	0.93106	0.91603	1.47399	1.64324	1.80892	0.76759	-0.7909	-1.27607	-2.41003	0.95042	1.66846	2.97048	-1.36204	-1.8837
206	0.09285	-0.2692	-0.51374	-0.54635	-0.31893	0.06942	-0.62367	-0.78819	-0.17644	-0.15527	-0.14801	-0.45054	-0.24995	0.55602	0.38689	0.05275	-0.09655	-0.28839	-1.39155	-1.49583	-0.65921	-0.11448	0.98676	0.17261	-0.73919	1.1647	-0.98803
207	0.70707	1.34773	0.18408	0.15586	0.89155	1.76385	-1.93389	0.02251	0.35838	0.4894	0.44628	0.99061	1.00178	1.32007	1.68217	1.74522	1.7657	1.68527	-0.47167	-1.85626	-1.36825	-1.84294	0.01099	0.3527	-0.2135	0.35398	-1.46875
208	0.02205	-1.0966	-0.77426	-3.06446	-0.81698	-1.15036	-0.09951	-3.38499	-0.46316	-1.01498	-0.68519	-1.26412	-0.40309	0.03037	-0.50934	-1.23137	-1.5206	-1.65076	-1.0049	0.34463	0.22682	-0.09148	-1.19438	-1.8249	-0.89387	1.30565	0.54645
209	-0.64512	-0.49809	-0.25366	0.2803	-0.02646	-0.67353	-0.11725	0.23957	0.35958	0.15295	0.18614	-0.04839	0.40858	-0.44468	-0.55592	-0.6987	-0.67102	-0.56085	0.36968	0.73222	0.26074	-0.77877	-2.36081	-1.85769	-0.25125	-0.06253	0.90937
213	-0.57017	-0.45046	0.2574	0.50674	0.03559	-0.20125	-0.24144	0.43959	0.60013	0.4203	0.44055	0.20643	-0.13456	-0.76977	-0.43885	-0.10555	-0.01419	-0.08947	-0.52597	-0.05404	0.12095	-0.49037	-0.10935	0.06068	0.14803	-0.77087	-0.18154
214	0.53794	-1.00764	0.55812	0.69419	0.22225	-0.54201	-0.8635	0.7044	0.7372	0.5419	0.56394	0.49914	-0.20199	-1.54407	-1.12961	-0.38817	-0.15954	-0.20933	-0.64601	-0.15297	-0.0687	-2.37157	-0.63933	0.07348	0.685	-1.39957	-0.43089
215	-0.02358	1.45872	-0.12137	-0.2142	0.43941	1.17684	0.79222	-0.36084	0.02175	0.07702	0.04529	0.34484	0.55358	1.61793	1.50983	1.04903	0.82954	0.91644	1.09268	0.86204	0.63159	0.71963	-0.57613	-0.54056	-0.60983	1.61169	0.96546
218	-0.92206	0.2439	-0.48777	-0.28018	-1.25564	0.06219	1.37446	-0.34265	0.12876	-0.4311	-0.43311	-1.10575	-1.59781	-0.87931	-0.02433	0.16746	-0.0427	-0.07711	0.52764	1.11396	0.74133	1.43264	-0.50285	-0.28102	-0.56807	-0.66932	1.66017
219	-1.08168	0.31944	0.47651	0.49342	0.33621	-0.14191	1.34823	0.49247	0.55331	0.46245	0.45365	0.30465	0.26244	0.32859	-0.0143	-0.15867	-0.31294	-0.20458	0.86277	0.93871	0.75283	1.29842	0.98659	0.90463	0.24566	0.36306	0.59476
220	-0.05163	-0.70965	-0.30977	0.15779	-0.684	-0.90947	0.78495	0.07582	0.29727	0.0437	0.00594	-0.5586	-0.71275	-0.97075	-0.93817	-0.86826	-0.9018	-0.81991	0.50124	0.98203	0.6617	0.2889	-0.9342	-0.69131	-0.14701	-0.34546	1.11591
221	0.30447	-0.85706	0.1032	0.1994	0.19657	-1.08851	0.07937	0.18875	0.30841	0.18365	0.33176	0.01136	0.36495	-0.56317	-1.02971	-1.07011	-0.95831	-0.90825	-0.12988	0.51992	0.51695	0.06223	-1.62442	-2.00517	0.10957	-0.04725	0.68737
223	-1.19564	0.8064	0.29582	1.05276	-0.109	1.3104	-0.08679	1.24074	0.77413	0.67787	0.43895	0.31028	-1.10399	-0.64993	0.58905	1.45068	1.54624	1.5206	0.61296	-0.75826	-0.56087	0.3159	2.13833	2.70634	0.67898	-1.93707	-1.2194
224	-0.48444	0.2839	0.62969	0.7545	0.28229	0.02279	1.35509	0.80684	0.61312	0.59874	0.65613	0.35764	0.00444	-1.00136	-0.52226	0.1586	0.25156	0.35853	0.97735	0.5056	0.43255	1.88923	2.02969	2.02474	0.83671	-1.68611	-0.0066
225	-0.44987	0.4113	0.15846	0.43916	0.37975	0.55467	-0.48636	0.4632	0.50027	0.36153	0.38745	0.30638	0.52627	0.30598	0.4782	0.58607	0.6109	0.55515	-0.11086	-0.32428	-0.08493	-0.17838	0.00258	-0.07157	-0.03798	-0.18088	-0.41077
227	-0.63153	0.62418	-0.73169	-0.04246	-0.53988	0.00684	1.98617	-0.04277	-0.20577	-0.28612	-0.24221	-0.57693	-0.49596	0.05806	0.20285	-0.07105	-0.29049	0.03182	2.03083	1.68686	1.18502	1.41374	-1.58361	-1.24113	-0.68241	0.54215	2.44567
228	0.56501	0.57679	-0.27805	0.38338	-0.02554	0.72201	-0.06233	0.47541	0.03805	0.07706	0.06662	-0.0842	0.07806	0.38448	0.71134	0.74582	0.63243	0.61543	0.46552	-0.02417	-0.1393	-0.20361	0.5963	0.39632	-0.28007	0.37163	-0.56247
229	-0.89268	-0.65578	1.64276	1.49287	0.99325	-0.50686	-0.85317	1.83391	1.19476	0.98012	0.87415	0.73505	0.97024	0.20155	-0.24898	-0.41691	-0.44808	-0.81678	-1.17398	-2.22119	-0.95329	-0.38193	0.86896	-1.54903	1.58005	0.39779	-1.37838
230	0.56372	-0.49888	-0.64141	-3.03284	-0.84409	-0.46463	0.59117	-3.38699	-1.72308	-0.59422	-0.44035	-0.73986	-0.74352	-0.48767	-0.45434	-0.44224	-0.43454	-0.4704	-0.06857	0.14516	0.2545	0.77377	0.46528	0.2609	-0.46426	-0.24787	0.32288
231	0.17111	0.3439	-0.30033	-0.54498	-0.35616	0.41646	0.33815	-0.61176	-1.50424	-0.19071	-0.34404	-0.41324	-0.40997	0.51298	0.55789	0.40226	0.24802	0.1818	-0.01921	-0.06244	-0.06934	0.69297	1.26051	0.86626	-0.40909	0.59874	-0.37623
232	-0.06678	-0.8378	0.67546	1.44045	0.04132	-0.96394	0.14022	1.6403	1.11713	0.86079	0.7894	-0.43736	0.20221	-0.95987	-1.0161	-0.84254	-0.85567	-0.95832	-0.26602	-0.14469	-0.14393	0.80597	1.16008	0.22186	0.66628	-0.43986	-0.58985
233	1.22004	-0.12503	-0.33863	-0.27678	-0.65075	-0.28418	0.88557	-0.36178	-0.91719	-0.19856	-0.22733	-0.80939	-0.65799	-0.05473	-0.15733	-0.28741	-0.41932	-0.40624	0.30107	0.42539	0.30919	1.16748	1.12011	0.70095	-0.24812	0.22947	0.20476
234	0.54143	-0.61662	-1.24614	-1.23568	-2.01758	-0.35534	0.53913	-1.2149	-1.68974	-1.64125	-1.05823	-2.24463	-2.7356	-1.06486	-0.37213	-0.24038	-0.46028	-0.57187	-0.30254	0.1435	0.17201	0.79738	0.70401	0.18549	-0.73055	0.00366	0.09389
235	-0.22098	0.37972	-0.01805	0.53794	0.10636	0.47464	0.00143	0.59352	0.45065	0.29757	0.32388	-0.05642	0.25889	0.37082	0.50811	0.49155	0.43042	0.39312	0.0565	-0.60897	-0.31468	0.33688	1.40044	0.76961	-0.13859	0.28882	-0.985
236	1.47536	-0.34985	0.37939	0.64773	0.1646	-0.59816	0.75976	0.71626	0.63977	0.38406	0.4269	0.15941	0.21946	-0.42585	-0.68009	-0.56838	-0.47826	-0.44687	0.36228	0.76749	0.71876	0.92418	-0.26204	-0.22747	0.24744	-0.49481	0.78301
237	0.0728	0.66988	-0.18006	-0.16655	-0.03051	0.78213	0.11883	-0.30989	0.02958	0.10438	0.07004	-0.00605	0.05505	0.43751	0.77356	0.79914	0.734	0.65954	-0.09903	-0.07136	-0.02056	0.5748	0.81795	0.62201	-0.42329	0.00838	-0.3031
238	-0.83937	-0.62171	0.56089	1.40228	-0.38628	0.04249	-0.71679	1.67257	1.0571	0.80254	0.44391	-0.31297	-1.09522	-0.92238	-0.33379	0.2008	0.30363	0.0141	-0.89346	-1.184	-0.72577	0.13333	1.15435	0.56699	0.67256	-0.94517	-1.03046
240	0.04443	0.73928	-0.83668	-0.39094	-0.99534	0.63425	1.55014	-0.47501	-0.39058	-0.37731	-0.27949	-0.81987	-1.42033	-0.45887	0.51871	0.70749	0.47898	0.55689	1.21766	1.17772	0.94976	1.43253	0.18778	0.38109	-0.71537	-0.28328	1.19975
241	-0.46789	0.31884	1.85787	1.56589	1.59792	0.26681	-0.82794	1.72207	1.34105	1.336	1.27415	1.40871	1.2551	1.2374	0.49213	0.17438	0.22465	0.08491	-1.35095	-0.96003	-0.72665	-0.23555	0.89741	0.17022	1.64022	0.80915	-1.0934
242	0.07933	-0.13193	0.14158	0.33168	0.1622	0.30106	-0.94284	0.18905	0.55169	0.45899	0.3907	0.36418	0.15283	-0.1579	0.07056	0.38138	0.48505	0.31871	-0.94702	-0.59789	-0.35746	-1.09866	-0.16747	0.10986	0.08434	-0.66093	-0.57856
243	0.46704	-1.21754	-1.33414	-1.08472	-2.2146	-0.62721	-0.01643	-1.01487	-1.87217	-1.28419	-1.77059	-1.85745	-2.56555	-1.77999	-0.98298	-0.44226	-0.43463	-0.63379	-0.73282	-0.21487	0.05444	0.16615	0.77812	0.7709	-0.67469	-0.8283	-0.33568
244	-0.75892	-1.43279	-0.20019	0.8041	-0.88779	-0.76339	-0.63958	0.94996	0.65119	0.30882	0.16896	-0.67608	-0.9779	-2.54028	-1.51397	-0.51446	-0.23864	-0.45495	-0.70136	-0.63846	-0.19364	-0.0862	0.06288	0.03477	0.24259	-1.84942	-0.42219
245	-0.68219	1.18818	2.16561	1.65906	1.93629	1.38873	-1.38734	1.87578	1.42483	1.46413	1.38703	1.93239	1.40914	0.89487	0.95638	1.40608	1.62156	1.6075	-0.50135	-1.77797	-1.77375	-1.16413	1.78058	1.95512	2.39344	-1.08251	-2.16137
248	-0.42709	-0.7763	0.96256	1.45615	0.16592	-0.45446	-0.32818	1.79769	1.03186	0.78813	0.47487	0.18409	-0.24389	-0.70835	-0.68297	-0.37907	-0.17989	-0.3113	0.5623	-0.07613	0.02622	0.39357	-0.93038	-1.72432	1.2782	-0.55145	0.31129
250	-1.81429	0.20368	-0.65588	-0.20894	-1.29416	-0.46396	2.3028	-0.24803	-0.38588	-0.53216	-0.46746	-1.07227	-1.36046	-1.34068	-0.64137	-0.4202	-0.51659	-0.20128	1.97829	1.81176	1.2594	2.03514	-0.39605	0.11059	-0.45486	-0.99483	2.35961
251	0.07302	0.82634	0.9428	0.87368	1.11493	0.25394	0.96725	0.80476	0.90895	0.81223	0.86909	1.16525	1.25973	0.7192	0.24486	0.15986	0.2946	0.53854	1.47384	1.04318	0.70968	0.55877	-0.45559	0.09428	0.72398	-0.28506	0.99402
252	-0.55486	-1.3367	1.37103	1.46482	0.87783	-2.27451	0.87846	1.65289	1.20276	1.0404	1.05821	0.68256	0.65243	-1.03048	-2.5981	-2.3147	-1.88755	-1.54101	0.80828	0.75123	0.50829	0.92596	0.1929	-0.11047	1.83629	-0.66332	0.58466
257	-0.56253	-1.002	1.69427	1.25025	1.48337	-1.3868	-0.75228	1.36331	1.17312	1.1719	1.15032	1.29361	1.22337	0.72267	-0.84167	-1.59426	-1.47966	-1.42297	-1.38279	-0.57892	-0.56812	-0.91766	-0.02624	-1.05513	1.59973	1.1664	-0.81329
259	-1.10102	-0.65272	2.08495	1.45398	2.21789	-1.9598	-0.84056	1.55742	1.36736	1.33693	1.45646	1.73697	2.45624	1.81977	-0.7068	-2.42225	-2.28579	-2.11729	-1.65417	-1.60471	-1.01752	0.10332	0.60949	-1.29818	1.89719	2.32919	-1.21625
260	-1.61686	-1.80558	-0.04689	0.77841	-1.0416	-1.84808	0.63098	0.96779	0.6554	0.24017	0.13695	-1.82636	-1.45143	-0.99075	-1.41634	-1.80078	-2.0765	-2.27523	-1.04985	0.20196	0.42427	1.31796	0.5552	-0.96066	-0.08988	0.9003	0.21698
262	0.21686	-0.09701	0.27877	0.29434	0.29008	-0.12788	-0.06118	0.09434	0.5968	0.48684	0.39925	0.32531	0.39658	0.31223	0.0104	-0.16969	-0.16425	-0.20154	-0.19116	0.18958	0.06923	-0.13954	-0.38669	-0.42546	0.02501	0.21222	0.15996
263	-0.12409	0.46751	1.65031	1.47827	1.20273	0.67207	-0.94293	1.72384	1.2491	1.14475	0.97517	1.2529	0.62363	0.52298	0.43023	0.61491	0.81081	0.80205	0.21245	0.23665	-0.24394	-1.30648	-0.28844	0.60623	1.62027	-0.46603	-0.32923
265	0.68152	1.63523	1.01844	1.25899	1.02986	0.42417	2.73522	1.53378	1.02059	0.82588	0.90682	0.61105	1.37218	0.15722	0.34702	0.47618	0.23375	0.62929	3.06931	2.10543	1.38849	2.8007	0.64507	0.64003	0.92382	-0.31633	1.86416
266	-0.80844	0.18649	0.90566	0.72011	0.84369	-0.1976	0.23555	0.78409	0.71883	0.64968	0.53104	0.76655	0.88233	1.32802	0.35298	-0.44009	-0.4141	-0.34959	0.05121	0.39102	0.26335	0.34071	-0.09211	-0.26745	0.30018	1.3011	0.32059
267	-0.31157	-0.43142	1.32829	1.09812	1.18693	-0.24103	-1.30104	1.09637	1.19082	1.02667	1.06416	1.31512	1.02765	-0.37839	-0.55578	-0.17372	0.09737	0.04363	-0.92377	-0.21019	-0.15	-2.38916	-1.49441	-0.60652	1.16307	-1.09481	-0.39619
268	0.54405	-0.93527	0.93067	0.74675	0.85271	-1.53811	-0.18792	0.74823	0.89749	0.66459	0.6666	0.37347	1.1213	1.57862	-0.11232	-1.93165	-2.37354	-2.54503	-2.16095	-0.53872	-0.14398	0.44954	0.03286	-2.0483	0.00632	3.11897	-0.1736
270	0.1266	-1.99968	1.92917	1.40231	1.53654	-2.96746	-0.95297	1.63802	1.16992	1.11968	1.14241	1.27873	1.46511	-0.70384	-2.96576	-3.00543	-2.48011	-2.29109	-0.74845	-0.09351	-0.47587	-1.7072	0.13052	-0.40012	2.44	-0.15322	-1.13541
271	0.72735	0.13793	-0.36462	0.43972	-0.58337	0.23258	0.62712	0.59246	0.29223	0.05594	-0.02258	-0.56719	-0.6246	-0.66756	0.10807	0.3378	0.18586	0.16357	0.6321	0.68363	0.54409	0.57425	0.15439	0.09164	-0.37848	-0.26625	0.3501
272	0.73806	-1.58872	0.21052	0.4451	-0.30682	-1.39945	0.05861	0.43371	0.50469	0.42897	0.31809	-0.01825	-0.92733	-1.4789	-1.8006	-1.31458	-1.09209	-1.0587	-0.22224	0.2448	0.20282	-0.70014	0.09288	0.35638	0.54239	-0.76309	-0.04638
273	-0.42246	2.82125	0.22369	0.54224	0.85559	2.66161	0.20042	0.65433	0.45869	0.33567	0.26711	0.80346	0.8756	2.25967	2.92898	2.57358	2.20657	2.23733	1.20439	0.61981	0.35099	-0.01529	-0.72698	-0.43818	-0.99241	2.02253	0.34308
275	0.13978	-0.23423	2.49258	1.79785	1.98264	-0.85383	-0.36113	2.06009	1.46032	1.49245	1.43586	1.61675	1.44938	1.66079	-0.08206	-1.18125	-1.18309	-1.2464	-1.60814	-0.59704	-0.61801	0.76899	1.13794	-0.49626	2.71497	2.06813	-0.76292
276	1.34915	0.18753	-0.89456	-0.62428	-0.5598	0.14169	0.34219	-0.64072	-0.38035	-0.65135	-0.75675	-0.90696	-0.26162	0.996	0.76972	0.03767	-0.35109	-0.45394	-0.25057	0.58168	0.50693	0.44646	-0.19246	-0.88539	-1.39882	2.19243	0.3707
281	-0.55795	1.05438	1.36631	0.70739	1.32859	1.09775	-0.31543	0.71169	0.825	0.82023	0.8516	1.50531	1.02519	0.36302	0.6392	1.15564	1.31279	1.3706	0.12697	-0.67982	-0.35532	-0.8805	1.21512	2.02761	1.42974	-1.64429	-1.11273
285	1.15801	0.05439	-0.37386	-0.53485	-0.07062	0.05104	-0.03905	-0.77928	0.00424	-0.11833	-0.04002	-0.08694	0.3419	0.06965	0.15621	0.04058	0.05255	0.01941	-0.05021	0.48805	0.37318	0.08432	-1.15235	-1.04189	-0.61038	-0.02213	0.55573
286	-0.40853	1.26529	1.809	1.11697	1.6253	1.12074	-0.40678	1.26748	1.082	1.00936	1.05172	1.4883	1.42949	1.01536	0.97326	1.17027	1.1899	1.10324	-0.94171	-1.72196	-0.87596	0.32905	2.28868	1.93582	1.80469	-0.64266	-1.82926
287	0.35186	-1.97137	-0.95819	-0.75911	-0.80897	-1.59814	-1.23285	-1.04891	-0.13645	-0.49343	-0.34907	-0.74862	-0.08656	-1.64316	-1.67708	-1.51928	-1.23437	-1.35823	-1.21933	0.05518	0.07487	-1.62974	-2.31484	-2.00098	-0.74437	-0.6797	0.24156
290	-0.81979	-0.68206	1.27334	0.69722	1.43679	-0.65814	-1.7204	0.48472	1.00086	0.98705	1.03973	1.48021	1.60974	0.11194	-0.80748	-0.68401	-0.18829	-0.20287	-1.34912	-1.3445	-0.91688	-2.07469	-0.58114	-0.26124	1.1141	-0.89724	-1.09911
292	-0.12098	-0.76322	0.55956	0.39342	0.53804	-0.61377	-0.94185	0.17455	0.68502	0.59611	0.62732	0.54726	0.73518	-0.03617	-0.53921	-0.59815	-0.44283	-0.61798	-1.53947	-0.75673	-0.41797	-0.85928	-0.10909	-0.30434	0.21241	-0.20879	-0.70037
293	-0.45763	0.72089	1.73959	1.24139	1.15066	0.87917	-0.79225	1.57861	0.98751	0.84201	0.72907	0.96806	0.82198	-0.48433	0.10312	0.9923	1.26961	1.22183	0.95308	-0.658	-0.76236	0.96412	1.10411	1.20034	2.72414	-2.42789	-0.82817
294	0.63952	-0.71661	-0.17714	0.73151	-0.43274	-0.65945	0.13954	0.80551	0.6495	0.23146	0.25447	-0.64626	-0.48433	-0.41139	-0.43536	-0.61047	-0.81363	-0.92023	-0.32207	0.42627	0.47385	-0.0241	-0.83921	-1.39109	-0.25	0.72489	0.43832
296	0.22487	-1.33747	-0.57331	-0.04238	-0.53382	-1.14878	-0.65843	-0.22472	0.08698	-0.04186	0.08519	-0.62543	-0.12116	-1.02082	-1.16183	-1.09949	-0.96392	-1.02096	-0.68572	-0.22348	-0.21688	-0.54458	-0.80276	-1.0021	-0.28282	-0.32132	-0.14114
299	-0.44726	-0.28679	1.17151	1.0527	1.19313	0.27322	-2.47959	1.02829	1.0434	1.04725	1.03884	1.32731	1.18432	-0.2034	-0.22581	0.36648	0.75414	0.60607	-1.58409	-2.34683	-1.76516	-2.77017	0.16878	0.69318	1.11636	-1.57656	-1.92016
301	-0.92816	0.80897	-0.61544	-2.66402	-0.45843	1.06427	0.08477	-1.11864	-1.35003	-0.67667	-0.90858	-0.38343	-0.64759	0.43757	0.96808	1.12289	0.98136	0.86109	-0.02105	-0.08671	-0.06185	0.26739	0.70248	0.75041	-0.4946	0.14775	-0.18149
302	-0.01469	-0.3076	-0.5531	-0.06397	-0.67182	-0.08624	-0.18263	-0.11293	0.28656	-0.31787	-0.11627	-1.01337	-0.52068	-0.12153	0.17354	-0.0231	-0.29527	-0.53403	-1.27776	0.08581	0.15622	0.03272	-0.45876	-1.02605	-0.83696	0.71454	0.09987
303	0.16162	0.16843	0.97751	0.46743	1.07402	-0.12718	-0.77638	0.44358	0.61688	0.48521	0.56029	0.90907	1.15861	1.29839	0.42833	-0.28482	-0.29697	-0.32621	-1.07587	-0.04276	0.14446	-1.02043	-1.36097	-1.52509	0.38282	1.38657	0.02184
304	-1.4673	0.83011	0.56439	0.65531	0.53854	0.50951	0.91997	0.65534	0.75169	0.55747	0.50734	0.57694	0.50137	0.69014	0.66345	0.46329	0.34441	0.39634	0.63102	1.07062	0.82333	0.68835	-0.22633	-0.00571	0.01748	0.35194	0.89441
305	0.11577	-0.68324	-0.15779	0.73753	-0.60992	0.0011	-0.60097	0.82259	0.59003	0.4247	0.27396	-0.40214	-1.23672	-1.32485	-0.60526	0.18194	0.3115	0.1479	-0.54623	-0.95747	-0.47596	-0.3337	1.01039	1.07917	0.32774	-1.19459	-0.89095
306	0.18895	1.02515	1.90945	1.52873	1.69579	0.76148	-0.11226	1.74212	1.2384	1.30258	1.24867	1.55445	1.37157	1.49499	0.93597	0.64044	0.67564	0.67639	-0.11335	-0.26262	-0.42112	0.36609	0.92067	0.45186	1.65519	0.69621	-0.55155
307	-2.67712	-1.25231	0.01355	0.45233	-0.30711	-1.10943	0.02619	0.5075	0.4385	0.28429	0.26983	-0.24757	-0.45723	-1.44884	-1.43949	-1.01893	-0.80241	-0.80625	-0.25349	0.2356	0.28513	0.0404	-0.36183	-0.34975	0.22747	-0.89232	0.2409
310	0.45789	-0.5612	0.14781	0.57055	0.28574	-0.38594	-1.11308	0.58772	0.60317	0.35051	0.46208	-0.02737	0.62118	0.30955	-0.05544	-0.36376	-0.46203	-0.70631	-1.65594	-1.00226	-0.50388	-0.56533	-0.26726	-1.10956	-0.25876	0.88763	-0.74212
310-R	0.45781	-0.53885	0.15165	0.43363	0.14877	-0.2396	-1.03734	0.38516	0.56207	0.32059	0.40792	0.00313	0.39445	0.0538	-0.0567	-0.17499	-0.25137	-0.52888	-1.88387	-1.09058	-0.51583	-0.53995	0.16938	-0.39895	-0.28907	0.38647	-0.88799
311	-0.31954	0.2709	0.33154	0.08868	0.38249	-0.76351	1.72288	-0.12063	0.42446	0.26323	0.28397	0.26828	0.67872	0.88636	0.02805	-1.03299	-1.25598	-0.97231	1.00964	1.57007	1.14422	1.49366	-1.90504	-1.82646	-0.49335	1.29054	2.45854
313	-0.43599	-0.12973	-0.43032	-0.20987	-1.03951	0.14983	0.44326	-0.32314	-0.1502	-0.12615	-0.17682	-0.68806	-1.34555	-1.16436	-0.24366	0.31055	0.32062	0.20808	-0.17929	0.09099	0.17363	0.86725	1.17228	1.37598	-0.21997	-1.29892	-0.14892
314	1.12697	-0.65824	0.57147	0.84173	0.09803	-1.12697	0.96808	0.89264	0.88146	0.70101	0.64828	0.01343	-0.0189	-0.62481	-1.01682	-1.11816	-1.17493	-1.10672	0.18236	0.85637	0.558	1.03234	-0.23185	-0.53508	0.39125	-0.24182	0.97678
315	0.05848	0.51024	-0.60877	-0.36857	-0.23192	0.60674	0.2311	-0.3486	-0.64655	-0.25564	-0.22398	-0.25454	-0.02351	0.33435	0.57348	0.62397	0.57685	0.56334	0.39564	-0.08662	0.01942	0.85418	0.92658	0.8074	-0.53125	0.06221	-0.26439
316	-1.02139	0.3015	0.28981	0.18011	0.27906	0.31571	0.29946	0.02396	0.40383	0.38947	0.36454	0.45075	0.30199	0.01222	0.13788	0.35714	0.41965	0.39053	0.10773	0.30502	0.28565	0.21849	0.15359	0.57643	0.07406	-0.75232	0.22372
318	1.33555	-0.69234	-1.0673	-1.16759	-1.01309	-0.68765	0.52519	-1.42801	-0.71196	-0.80396	-0.81202	-0.93127	-0.72248	-0.37632	-0.40781	-0.70999	-0.82506	-0.83976	0.02012	1.04844	0.86964	0.14008	-1.18806	-1.12825	-1.16818	0.51842	1.04988
320	0.23001	-1.74071	-1.13626	-1.71431	-1.09115	-2.72125	1.16743	-2.21759	-0.8213	-1.50678	-0.77371	-1.79511	-0.36651	-0.21438	-1.48436	-3.03764	-3.49325	-3.15512	0.11784	1.45068	1.16873	0.99384	-2.27045	-3.05017	-1.27863	1.92959	2.00787
321	0.50826	-0.63446	-1.57128	-1.73426	-2.47562	-0.82682	1.57463	-1.4354	-1.95115	-3.75215	-4.76904	-2.30072	-2.76379	-1.55637	-0.82112	-0.74719	-0.9774	-0.88228	0.92624	1.59287	1.15574	1.12958	-0.71082	-0.4425	-1.09442	-0.25245	1.72292
322	0.44314	-0.51486	-0.00206	-0.61832	0.11096	-0.42759	-0.46753	-1.2509	0.12347	0.1651	0.27077	0.06469	0.45536	-0.00854	-0.3566	-0.41859	-0.3384	-0.45068	-0.7568	-0.30629	-0.20231	-0.25962	-0.26027	-0.43609	-0.03977	-0.06719	-0.16264
323	-0.19439	-0.65264	0.28816	0.3434	0.39839	-0.30037	-1.17021	0.28829	0.54676	0.42359	0.41301	0.44858	0.57453	0.03975	-0.40918	-0.27153	-0.06174	-0.19989	-1.05184	-1.76071	-0.88919	-0.99952	0.43967	0.34443	0.25241	-0.28535	-1.07163
324	-2.37925	0.06149	0.16084	0.56347	0.39188	-0.0851	-0.14138	0.58359	0.63128	0.36207	0.42651	-0.32261	0.66156	1.41787	0.68499	-0.2368	-0.58873	-0.75972	-1.1384	-0.75752	-0.27528	0.97184	0.63119	-1.17891	-0.43382	2.59879	-0.50545
329	0.41723	0.54454	-0.31775	0.22162	-0.03327	0.94169	-0.94482	0.26866	0.28087	0.05803	0.09689	-0.15927	0.19613	0.48571	1.01399	0.99562	0.85318	0.63178	-1.05017	-1.12093	-0.544	-0.25528	0.29779	-0.21062	-0.70206	0.4147	-0.91661
335	-1.46311	-0.06952	1.21052	1.02758	0.97675	0.07398	-1.0814	1.25343	0.91023	0.72479	0.71037	0.80009	0.72176	-0.40552	-0.36354	0.1421	0.38559	0.3764	-0.15644	-0.6378	-0.5868	-0.58374	-0.39606	-0.59719	1.60471	-0.99765	-0.53784
336	1.26477	1.24528	-0.76815	-0.46083	-0.37762	1.15286	0.96328	-0.44351	-1.09101	-0.43639	-0.40561	-0.42167	-0.38599	0.76146	1.26887	1.13529	0.90166	0.93371	0.93336	0.80477	0.69825	1.14668	0.44479	0.33481	-0.91622	0.71241	0.53554
338	-0.23574	-1.10712	0.91085	0.63737	0.80559	-0.62682	-1.92749	0.56842	0.73208	0.63263	0.69177	0.95232	0.76729	-0.88165	-1.23816	-0.51161	-0.02457	-0.13558	-1.52618	-2.41861	-1.43069	-2.68114	0.14087	0.69019	1.07568	-1.6933	-1.50045
339	-0.26691	0.30342	-0.49584	-0.34376	-0.67646	0.15503	0.88683	-0.36506	-0.44956	-0.50886	-0.33939	-0.94727	-0.66903	0.21078	0.41413	0.15397	-0.14094	-0.16043	0.30232	0.59404	0.38286	1.1354	0.41183	-0.02528	-0.66648	0.73897	0.57298
340	0.07124	-1.26784	-1.4814	-1.45067	-1.26779	-0.90339	-0.44117	-1.68146	-1.82468	-0.95851	-0.77703	-1.37135	-0.78808	-0.8982	-0.82327	-0.8585	-0.81942	-0.9317	-0.7422	-0.25174	0.045	-0.15803	-0.43665	-0.80515	-1.07375	0.11799	-0.08559
341	0.02119	-0.67925	-0.88775	-0.63723	-0.45021	-0.59065	-0.4848	-0.90416	-0.16205	-0.41945	-0.29739	-0.5538	0.0525	-0.14119	-0.27632	-0.6394	-0.65511	-0.68604	-0.30124	0.48931	0.40394	-0.81064	-2.3662	-2.29907	-1.05375	0.61881	0.6594
342	-0.78641	-0.14125	-0.05768	0.42158	-0.15085	0.18797	-0.1994	0.40493	0.42722	0.36239	0.36798	-0.02621	-0.31073	-0.7785	-0.20518	0.30816	0.4242	0.35573	-0.20548	-0.4254	-0.25807	0.10211	0.82927	0.79721	0.13291	-1.08084	-0.6258
343	-1.12947	-1.34177	0.42225	0.23446	0.53409	-0.60358	-2.83819	-0.14562	0.63235	0.58497	0.51145	0.81983	0.82115	-0.51319	-0.89199	-0.55485	-0.0859	-0.30256	-2.24926	-2.27069	-1.64714	-3.38721	-0.87	-0.16431	0.28893	-1.12572	-1.42549
344	-0.3593	0.12708	-0.53533	0.02421	-0.55189	0.18946	0.42361	0.02431	-0.26738	-0.12098	-0.1736	-0.53935	-0.75563	-0.07556	0.20707	0.20454	0.08837	0.11978	0.53083	0.4062	0.20777	0.20676	0.10375	0.00097	-0.31464	0.26652	0.23237
345	-3.28321	0.46835	0.81653	0.79645	0.99911	0.5749	-0.94927	0.79808	0.80842	0.76369	0.80733	0.9192	1.04092	0.63754	0.52665	0.57136	0.67148	0.62499	-0.44556	-0.83125	-0.52904	-0.73445	-0.10057	-0.32191	0.60858	-0.09209	-0.82372
347	-1.38468	0.79058	1.32964	0.86924	1.25693	0.65456	-0.42749	0.95949	0.86896	0.76325	0.78037	1.15417	1.14068	1.11714	0.70343	0.58773	0.69567	0.67468	-0.48817	-0.61151	-0.24553	-0.04442	0.49517	0.31326	1.13222	-0.00402	-0.60254
350	-0.48314	-0.08302	-0.07346	0.03769	0.04163	-0.07131	0.03187	-0.11369	0.27469	0.19251	0.22978	-0.00873	0.18087	0.18732	0.08882	-0.07656	-0.1475	-0.19166	-0.24213	0.12926	0.17974	0.12279	-0.10213	-0.3389	-0.32164	0.39956	0.02305
351	-0.51446	0.09983	-0.35169	-0.09416	-0.21132	-0.09459	0.58512	-0.21831	0.16083	-0.04092	-0.00258	-0.37545	0.03566	0.38921	0.27939	-0.14346	-0.36176	-0.37443	0.10388	0.69969	0.58043	0.66224	-0.50857	-0.89311	-0.74542	0.97211	0.71079
352	-0.4455	-0.58942	0.08759	0.52618	-0.18	-0.21051	-0.40352	0.50291	0.5881	0.44995	0.45717	-0.06151	-0.35343	-1.01071	-0.52045	-0.04691	-0.02292	-0.20691	-0.89337	-0.25046	-0.09498	-0.39984	-0.02367	0.00547	0.11676	-0.85057	-0.29771
353	-0.45383	0.85347	-0.07889	0.13888	0.26465	0.73997	0.45613	0.02127	0.24365	0.24725	0.27561	0.23832	0.28379	0.754	0.85847	0.7041	0.56393	0.61238	0.72114	0.55793	0.3926	0.20596	-0.78356	-0.64816	-0.27968	0.65458	0.69571
355	-0.83766	0.9353	0.17676	-0.15038	0.39401	1.08631	-0.42661	-0.32945	0.27521	0.25943	0.17074	0.54325	0.66298	0.67257	1.0643	1.09984	1.08163	0.97808	-0.29807	-0.18464	-0.20807	-0.17876	0.31605	0.62153	-0.39605	-0.22058	-0.44588
356	0.4166	0.42908	-1.82271	-1.56263	-1.5079	0.50542	0.88662	-0.79871	-1.67665	-3.46435	-4.43295	-1.1831	-1.66244	-1.13564	0.15498	0.60533	0.53709	0.66439	1.45748	1.02297	0.66971	0.29534	-1.34001	-0.59984	-0.7143	-0.82031	1.32497
357	0.46491	-1.46723	-0.61754	-0.22561	-0.58174	-0.99194	-0.88551	-0.30761	-0.09602	-0.11471	-0.09865	-0.56573	-0.49836	-1.14526	-1.24044	-0.88796	-0.69734	-0.81886	-0.91752	-0.77877	-0.3848	-0.9829	-0.24548	-0.52555	-0.23951	-0.37169	-0.55038
359	-1.63811	0.82718	0.59477	0.60528	0.85517	1.12635	-1.51732	0.57724	0.68226	0.63754	0.60758	0.90369	0.95066	0.87651	1.07004	1.11895	1.18428	1.09331	-0.73734	-1.38616	-1.0282	-1.29087	0.34017	0.51778	0.08859	-0.16286	-1.33053
360	0.56529	0.00677	0.22861	0.19097	0.40414	0.44728	-1.16023	0.10228	0.27211	0.40356	0.35302	0.52741	0.38321	0.03372	0.1493	0.48361	0.69832	0.6358	-0.45914	-1.34523	-0.99519	-1.10518	0.76874	0.8884	0.27416	-0.81363	-1.35399
361	-1.51269	-0.80385	-0.98919	-0.65182	-1.18642	-0.27446	-0.41486	-0.78041	-0.67756	-0.46229	-0.53751	-0.71152	-1.21958	-1.70498	-0.75424	-0.11492	0.02026	-0.06488	-0.21497	0.21172	0.19758	-0.82259	-0.85455	-0.20294	-0.4157	-1.31384	0.14599
363	0.33096	-0.7167	-0.47043	-0.26268	-0.71249	-0.63414	0.18101	-0.32065	-1.34022	-0.32369	-0.21742	-0.74878	-0.56745	-0.64455	-0.64638	-0.58305	-0.59827	-0.63567	-0.07476	0.20205	0.19838	0.11735	0.22963	0.05812	-0.19798	-0.14747	-0.03843
364	-0.33401	-0.83514	0.0004	0.50767	-0.06074	-0.43296	-0.96034	0.50932	0.58218	0.35468	0.38897	-0.08866	0.06793	-0.91744	-0.66318	-0.31622	-0.163	-0.32515	-1.10366	-0.70151	-0.23967	-0.49034	-0.56991	-0.78914	0.01756	-0.72657	-0.41451
366	-1.34024	-0.7213	1.12565	0.89796	1.11474	-0.94174	-0.47463	0.82992	0.95266	0.94625	1.0078	1.12416	1.08859	-0.30885	-1.09432	-0.94269	-0.60085	-0.53831	-0.43189	0.01222	-0.0421	-0.85173	-1.36292	-1.11555	1.12512	-0.73923	0.16647
367	-0.20198	2.78869	-0.64453	-0.57709	0.48092	2.81413	-0.0495	-0.54251	-1.02308	-0.11911	-0.15941	0.61607	0.53215	1.59026	2.64152	2.78204	2.63963	2.75688	1.79976	0.37066	0.21332	-0.29256	-0.48978	0.62082	-0.81084	-0.11652	0.12563
368	0.31625	0.19674	-1.503	-0.97246	-1.06457	0.58356	-0.05523	-0.7451	-1.71751	-1.11196	-1.07531	-0.99917	-1.20055	-0.23326	0.44953	0.64556	0.55724	0.50817	0.23068	-0.11902	0.0947	-0.04166	0.07889	0.03618	-0.85024	0.00892	-0.11261
370	0.06503	0.26357	-1.3497	-3.24931	-0.81179	0.55101	-0.25902	-2.35786	-1.88109	-1.43681	-0.8602	-1.11959	-0.57027	0.51366	0.83765	0.54508	0.29969	0.16153	-0.49584	-0.36858	-0.0921	0.29408	0.05477	-0.63657	-1.23907	1.2239	-0.2447
371	-1.79027	-0.97846	-1.27392	-0.99771	-1.12567	-0.73256	-0.13223	-1.17884	-0.69179	-0.76907	-0.61772	-1.30218	-0.68844	-0.66493	-0.55964	-0.69088	-0.75649	-0.88157	-0.72331	0.05055	0.2579	0.31187	-0.41666	-0.91808	-1.13311	0.32996	0.14441
372	1.48301	-0.02286	1.36992	1.45025	1.06201	0.43693	-1.53123	1.59859	1.35636	1.18867	1.08441	1.09215	0.63276	0.09062	0.1452	0.49018	0.68523	0.5251	-1.46755	-1.86805	-1.2235	-1.04797	0.58486	0.47997	1.26689	-0.69555	-1.36955
374	-0.41188	-0.98273	-0.95408	-0.47971	-0.8345	-1.16431	0.28207	-0.60709	-0.12956	-0.49505	-0.43008	-0.9365	-0.31981	-0.72388	-0.81046	-1.1863	-1.28267	-1.2671	-0.08221	1.06082	0.79797	-0.09705	-2.77746	-2.56281	-1.11282	0.42595	1.45723
377	-0.46777	-1.83902	-1.56691	-0.49147	-1.68179	-1.12785	-1.05456	-0.59493	-1.11817	-0.78541	-0.65809	-1.45176	-1.42288	-2.4414	-1.57783	-0.94237	-0.75633	-0.86714	-0.7608	-0.3502	-0.20813	-1.50071	-1.00637	-0.78597	-0.6165	-0.92789	-0.33119
378	1.31767	-0.20916	-1.64608	-1.13085	-1.72597	-0.27317	1.39714	-1.08434	-2.16697	-1.34174	-2.23647	-1.26582	-1.62625	-0.95316	-0.36529	-0.23987	-0.3054	-0.1858	1.25758	1.55687	1.26121	0.83111	-0.21433	0.40074	-1.16076	-0.38052	1.32061
379	0.99551	-0.97886	0.46498	0.41995	0.73459	-0.94069	-1.44378	0.16009	0.78679	0.6458	0.69893	0.617	1.15133	0.21016	-0.62999	-1.0203	-0.81736	-0.92943	-1.48192	-0.61956	-0.4858	-1.48784	-1.40455	-1.69843	0.13336	0.31677	-0.45118
380	2.23194	-0.81089	-0.87505	-1.10705	-1.07261	-0.44859	-0.18353	-1.50952	-0.19976	-0.54456	-0.42205	-1.0206	-0.90072	-0.8518	-0.44488	-0.3498	-0.40563	-0.61618	-1.21062	0.04465	0.39419	0.0287	-0.5951	-0.70464	-0.80524	-0.23075	0.25915
383	-0.59713	1.55542	-0.26771	-0.20357	0.05607	1.19554	1.13837	-0.15407	0.06065	-0.30621	-0.32584	0.03437	0.25821	1.00654	1.46049	1.13211	0.8207	0.9155	1.29867	1.2333	0.7387	0.92181	-1.12863	-0.69626	-0.98364	0.98042	1.53784
384	-0.35094	-0.69943	0.48872	0.592	0.16717	-0.21463	-0.72493	0.4493	0.85002	0.7044	0.67498	0.52748	-0.13858	-1.10717	-0.70686	-0.05763	0.14801	-0.00603	-1.08109	-0.60404	-0.37625	-0.9854	0.29426	0.72455	0.47146	-1.45557	-0.69917
387	-0.79574	-1.56597	-1.55502	-1.10437	-1.69441	-1.52146	0.16993	-1.1818	-2.04883	-1.42149	-1.03675	-1.93376	-1.23309	-1.28859	-1.34117	-1.49339	-1.55247	-1.52698	-0.17952	0.47237	0.37571	0.08639	-0.94372	-1.22187	-0.97362	0.28052	0.58217
391	-0.95969	0.4845	-0.0524	0.39205	0.0384	0.65766	-0.04799	0.45411	0.3721	0.25945	0.11672	0.09373	-0.05177	0.53289	0.6744	0.66178	0.5751	0.5151	0.09473	-0.03748	0.02451	0.03113	0.54728	0.55935	-0.21606	0.38494	-0.29393
392	0.89982	0.87384	-0.35401	-0.80542	-0.28034	0.40797	1.80193	-0.93762	-0.54171	-0.25547	-0.21097	-0.29406	-0.17653	0.52729	0.61511	0.3523	0.13516	0.27077	1.32878	1.43182	1.0697	1.88583	0.25051	0.26968	-0.65207	0.49795	1.5337
393	-0.79888	-1.20939	1.68226	1.56063	1.22192	-1.31794	-0.97699	1.79581	1.33506	1.21264	1.11296	1.03913	0.94629	0.06414	-1.14269	-1.39307	-1.15497	-1.27775	-1.25344	-0.28441	-0.30031	-0.62914	-0.69745	-1.20188	1.71862	0.32815	-0.26696
394	-1.01022	0.77988	0.43965	-0.5255	0.6765	0.70134	0.1986	-1.5918	0.24093	0.30135	0.33003	0.79628	0.7256	1.02087	0.79978	0.63687	0.65929	0.67348	0.05598	-0.07644	0.15733	0.13188	0.63414	0.9354	-0.0073	0.19782	-0.17489
395	0.00398	0.35137	1.75774	1.11623	1.74226	-0.26846	-0.63867	1.13485	1.16574	1.0504	1.01676	1.45513	1.88959	2.54909	1.03435	-0.72761	-0.93026	-1.05871	-2.45498	-1.10388	-0.69488	0.61999	0.93542	-0.38086	0.42166	3.34974	-0.91308
396	-1.04446	0.60871	0.95883	0.62291	0.91467	0.11773	0.86527	0.71912	0.68044	0.58739	0.59872	0.7722	0.81534	0.85958	0.44412	0.02535	-0.1066	0.01949	0.55921	0.95377	0.71057	0.89554	0.13994	-0.22906	0.5448	0.89906	0.4088
397	0.5012	-0.81083	1.13615	0.93373	0.72143	-0.81967	-0.71531	1.15833	0.75573	0.59623	0.54508	0.43479	0.3859	0.37991	-0.6456	-0.92245	-0.7192	-0.80587	-0.84515	-0.80832	-0.59732	0.33807	0.15045	-0.74696	1.3625	0.74173	-0.37004
399	-0.16279	1.19257	-0.26778	-0.89542	0.35099	1.07593	0.08394	-1.14532	-0.19965	-0.17507	-0.1144	0.32054	0.76532	1.1647	1.31425	1.00025	0.89348	0.8975	0.47819	0.59659	0.46902	0.11545	-1.07011	-0.77446	-0.90685	0.72287	0.60146
400	0.40791	-2.19252	0.89709	0.81592	0.27723	-3.41934	0.69573	0.95584	0.78772	0.55014	0.50991	0.01296	0.44791	-0.36656	-2.24206	-3.63572	-3.93213	-3.9303	-1.4657	1.11303	0.95453	0.60767	-1.12169	-1.83489	0.32547	1.1544	1.19151
401	1.00508	-2.32185	-0.54447	0.38105	-0.89252	-1.73276	-0.98676	0.48145	0.35055	0.05229	-0.02036	-0.80053	-0.94196	-2.18735	-2.17437	-1.56742	-1.31052	-1.44285	-0.70746	-0.14939	0.02592	-1.67297	-1.69565	-1.67457	-0.00874	-0.65983	0.08525
402	-0.82346	0.4208	0.21439	0.14733	0.46111	-0.22278	1.07803	-0.00921	0.45357	0.27464	0.31077	0.29939	0.71471	1.10265	0.40472	-0.42814	-0.62263	-0.43734	0.87171	1.19877	0.92075	0.89914	-1.29373	-1.4142	-0.45975	1.58279	1.46238
403	-0.22035	0.15605	0.85867	0.72733	1.09102	-0.02818	-0.29124	0.64936	0.88732	0.76916	0.85304	0.99623	1.12456	0.68775	0.07541	-0.08642	0.00114	0.05845	0.02284	0.06298	0.11756	-0.50443	-0.75214	-0.81955	0.69296	0.41	-0.02847
404	0.09636	-1.3673	0.06411	0.73353	-0.24243	-0.77873	-1.40156	0.94283	0.52378	0.3757	0.19007	-0.32993	-0.3373	-0.92394	-1.00764	-0.69395	-0.48942	-0.69724	-0.88946	-0.58508	-0.35772	-1.12516	-1.43699	-1.61842	0.31867	-0.2827	-0.13276
405	0.28222	0.63611	-0.86021	-1.03049	-0.43519	0.8088	0.16635	-1.0581	-1.5339	-0.46059	-0.4744	-0.34152	-0.2908	0.28665	0.79524	0.82636	0.72376	0.68124	0.37327	0.37357	0.30023	0.17637	-0.6811	-0.42031	-0.83799	0.09149	0.52818
406	0.31636	-0.68226	1.31966	1.56782	0.82288	-0.8531	0.069	1.77564	1.302	1.24344	1.0332	0.82426	0.26015	-0.3677	-1.08023	-0.89905	-0.64356	-0.53312	0.50468	0.51587	0.15151	-0.10366	-0.50098	-0.20327	1.53074	-0.40327	0.45228
407	-0.99713	1.0737	0.47157	0.36248	0.88463	1.10737	-0.41616	0.26706	0.50347	0.56918	0.56236	0.89013	0.98108	1.17321	1.11778	1.0542	1.08755	1.10413	0.22063	-0.68887	-0.47887	-0.08922	0.91484	0.88677	0.15389	0.3037	-0.8994
411	0.49457	0.27087	0.72563	0.4446	0.79441	0.22045	-0.34679	0.54141	0.48154	0.38051	0.44515	0.63647	0.67571	0.59722	0.24551	0.21945	0.22877	0.231	-0.2806	-0.73332	-0.28901	-0.06108	0.43815	0.0726	0.72971	0.37445	-0.61365
412	0.6268	-0.79102	-1.0126	-0.81704	-1.13613	-1.03664	0.92273	-0.9322	-0.75412	-0.95305	-0.61058	-1.66901	-1.03587	-0.05474	-0.41569	-1.11725	-1.48514	-1.44667	0.0642	0.93416	0.8263	0.8609	-0.79012	-1.58907	-0.95827	1.55617	1.07871
413	0.04148	-0.40413	-0.98206	-0.92133	-0.82467	-0.09997	-0.05006	-1.05701	-0.84047	-0.56903	-0.50014	-0.80762	-0.65542	-0.35429	-0.13136	-0.0418	-0.07559	-0.1855	-0.33968	-0.0473	0.21934	0.13638	-0.02904	-0.17882	-0.74929	0.01845	0.02007
414	1.20354	-1.23277	-1.28633	-0.92792	-1.57533	-0.41729	-1.06864	-0.84909	-1.58124	-0.9085	-0.91281	-1.23819	-1.7517	-1.91494	-1.02173	-0.2226	-0.00449	-0.17801	-0.79636	-0.93528	-0.6378	-1.01509	0.08761	0.25945	-0.16224	-1.34099	-0.83009
415	1.53749	-1.16389	-1.7503	-2.73982	-2.15015	-0.87009	0.51057	-2.20447	-2.14998	-1.99329	-1.79096	-2.2037	-2.00335	-1.07225	-0.76914	-0.78351	-0.96319	-1.09359	-0.43574	0.38018	0.54723	0.67323	0.20461	-0.15671	-1.26197	0.30994	0.36812
416	-0.12645	0.79871	1.31015	0.72269	1.30972	0.79006	-1.4984	0.80232	0.71008	0.67137	0.66306	1.26098	1.39612	1.19864	0.92869	0.7191	0.84208	0.79195	-0.94804	-1.26421	-1.16602	-1.66122	0.7741	0.98887	0.73269	-0.1317	-1.64545
417	0.44892	0.14953	-0.78508	-0.63275	-0.2277	0.35805	-0.58109	-0.72897	-0.61256	-0.35855	-0.39855	-0.29774	0.22244	0.52962	0.45346	0.31228	0.37862	0.34011	-0.10276	-0.8396	-0.43014	0.28433	0.54931	0.31387	-0.84852	0.25986	-0.62108
419	0.48658	-0.96889	-0.20101	0.2822	-0.38002	-0.83225	-0.22136	0.25538	0.27637	0.14135	0.04916	-0.59942	-0.51662	0.39574	-0.29744	-0.92685	-1.11614	-1.26614	-1.15771	-0.52873	-0.2428	-0.01166	0.40884	-0.57412	-0.36549	1.55322	-0.34296
420	0.0002	0.51281	-0.26433	-0.24646	-0.12867	0.75986	-0.17749	-0.3861	-0.0851	0.07146	0.02417	0.03064	-0.13578	0.1645	0.61431	0.81398	0.78483	0.70493	-0.09504	-0.14747	-0.04635	0.01852	0.44396	0.64636	-0.25062	-0.29144	-0.33031
421	0.93238	-2.41182	-0.13326	0.51076	0.02146	-2.25035	-2.06104	0.50809	0.56144	0.26438	0.36887	-0.48973	0.61685	-0.42478	-1.58815	-2.34766	-2.23636	-2.43116	-2.35477	-1.14148	-0.87251	-1.76034	-1.92632	-2.98706	-0.25352	0.96739	-0.65996
423	0.03572	-1.02513	0.27738	0.00386	0.1466	-0.6275	-1.50178	-0.21845	0.33109	0.25198	0.19183	0.15098	0.31694	0.40901	-0.23116	-0.66007	-0.62296	-0.96988	-3.26064	-2.61233	-1.28648	-1.1449	1.01739	0.42659	-0.33618	0.6358	-1.53072
425	-0.38094	0.89986	1.11544	0.89072	1.24909	1.09787	-1.08226	0.93587	0.9053	0.86815	0.84867	1.30802	1.17258	0.72555	0.82124	1.12477	1.27304	1.22944	-0.28986	-0.926	-0.72086	-1.40119	0.72336	1.1134	0.87634	-0.77034	-1.33453
427	0.40248	0.08043	0.84106	0.6796	0.63313	0.16604	0.1019	0.63346	0.73873	0.70425	0.75175	0.75024	0.28259	-0.56262	-0.19939	0.28548	0.35704	0.31777	-0.28297	0.11668	0.21158	-0.10813	0.10262	0.44897	0.81	-1.14298	-0.08878
428	0.66656	-0.30775	1.67042	1.48645	1.23131	0.05826	-0.98602	1.66977	1.29016	1.30498	1.24646	1.33477	0.64185	-0.98596	-0.63882	0.2526	0.48933	0.33935	-1.09518	-0.72647	-0.65947	-1.17028	0.78491	1.00097	1.88084	-1.79531	-1.27156
429	-0.21139	-0.85929	1.55065	1.10547	1.51001	-1.09697	-0.71005	1.05717	1.1633	1.13867	1.20831	1.55255	1.37124	-0.52977	-1.52716	-1.06273	-0.58459	-0.44825	-0.27888	-0.08908	-0.11278	-1.87795	-1.04053	-0.50619	1.81362	-1.16529	-0.37482
430	1.08688	0.35059	1.35746	0.88056	1.48633	0.20012	-1.00792	0.86566	0.98001	0.93736	0.96269	1.34608	1.61201	1.28477	0.49212	0.11148	0.20843	0.11209	-1.42119	-1.56223	-0.91053	-0.25919	1.10043	0.66016	0.82661	0.64904	-1.42867
431	-0.45403	-0.67831	1.00651	0.77626	0.79761	-0.0698	-1.94024	0.46644	1.07807	1.01758	1.02204	0.915	0.69158	-0.03631	-0.11837	0.03336	0.11309	-0.26107	-3.26184	-2.49547	-1.49836	-1.62795	0.87625	0.61271	0.57098	-0.3563	-2.00129
432	-0.1058	-0.99233	0.72567	0.62831	0.34485	-0.37121	-1.34603	0.82824	0.51863	0.48995	0.43917	0.3399	-0.20609	-1.64033	-1.27094	-0.19366	0.15033	0.0759	-0.70227	-2.29948	-2.07787	-1.30654	1.02115	1.00369	1.42909	-1.76325	-1.49211
434	0.4815	-0.24975	-0.00561	0.33168	0.09313	0.10321	-0.71938	0.26305	0.3438	0.36965	0.33022	0.1919	0.14619	-0.11906	-0.10038	0.15509	0.29817	0.21263	-0.44156	-0.92805	-0.68652	-0.55161	0.90554	0.84415	0.0994	-0.47864	-1.06593
435	-0.45382	0.10553	1.43712	1.613	1.38575	0.59366	-1.58809	1.74808	1.29449	1.37704	1.24997	1.52222	0.95162	0.35265	0.00909	0.62195	1.02902	1.00827	-0.14291	-2.18796	-1.742	-1.71761	1.29472	1.56238	1.94144	-1.06947	-1.97979
436	-0.52122	-0.30522	0.82426	0.58367	0.90765	0.01943	-1.75379	0.48898	0.66558	0.67644	0.67151	0.98501	0.95069	0.5315	-0.0067	-0.01842	0.23456	0.13885	-1.22736	-1.89857	-1.47249	-2.18938	0.39209	0.51191	0.57712	-0.19328	-1.57015
437	0.61532	-0.45291	0.28652	0.304	0.48049	-0.94749	0.2701	0.16511	0.5094	0.33903	0.44609	-0.11808	0.82324	1.31903	-0.00776	-1.1895	-1.47483	-1.51539	-0.83512	-0.32604	0.01595	1.08196	0.70329	-0.9015	-0.16708	2.44335	-0.18395
438	1.06994	0.56684	-0.06896	0.0843	-0.0979	0.60215	0.66811	-0.03046	0.1847	0.10442	0.08931	0.00474	-0.3571	0.50108	0.66567	0.58972	0.46239	0.47288	0.37696	0.13545	0.31621	0.74669	1.37794	1.28657	-0.28987	0.35756	-0.28283
439	0.40036	0.0705	-1.09341	-2.85347	-0.76931	0.49094	-0.36141	-2.16238	-1.83872	-0.6773	-0.79276	-0.65006	-0.70861	0.20193	0.52089	0.51497	0.42572	0.30507	-0.41228	-0.78792	-0.27201	-0.2371	0.66764	0.50475	-0.90423	0.37254	-0.59988
440	-0.07383	-0.21095	-1.20069	-0.80681	-1.11219	0.25034	-0.09134	-0.84317	-1.88784	-0.61231	-0.76438	-0.98788	-1.23734	-0.24835	0.15193	0.31829	0.25054	0.13094	-0.30478	-0.90161	-0.35398	0.16901	1.44003	1.14709	-0.73327	0.05677	-0.85231
442	0.42885	1.13443	-0.82992	-0.46504	-0.49691	0.90285	1.37304	-0.43689	-1.91877	-0.51628	-0.43529	-0.66451	-0.47598	0.80711	1.15048	0.85599	0.55282	0.64542	1.16523	0.59459	0.46954	1.97721	1.68407	1.21799	-0.89735	1.08146	0.22944
445	0.55396	0.98753	1.76893	1.10996	1.82706	0.66219	-0.93967	1.22852	1.07381	1.05687	1.10707	1.57679	1.8383	1.44009	0.71505	0.58421	0.77296	0.81662	-0.44314	-1.93492	-1.41209	0.0595	1.37347	0.67986	1.81572	0.12898	-1.69828
451	0.71137	1.11858	0.12251	0.22351	0.70517	1.33944	-0.70419	0.14502	0.19397	0.51259	0.41001	0.88308	0.80202	0.78004	1.10181	1.33058	1.43451	1.46166	0.60411	-0.27579	-0.40316	-0.82669	-0.11372	0.42326	0.03714	-0.38024	-0.56279
454	0.14887	-1.37289	-1.17432	-0.41269	-0.82305	-1.04238	-0.83921	-0.41661	-1.5639	-0.70129	-0.36378	-1.03421	-0.27841	-1.09369	-1.12016	-0.98979	-0.82431	-0.85789	-0.36123	-0.09916	-0.10381	-0.98161	-1.35499	-1.52295	-0.49896	-0.22544	-0.04997
455	0.4806	0.11265	1.36998	0.87775	1.18078	-0.23434	-0.09755	1.02174	0.84541	0.78089	0.73938	1.04771	1.02053	1.01059	0.09055	-0.37917	-0.31055	-0.27035	-0.21521	0.25871	0.12912	-0.34439	0.06809	-0.15811	1.14015	0.81765	-0.20365
457	-3.13106	1.25128	-0.72323	-0.32827	-0.25948	1.20721	0.90586	-0.11493	-1.53899	-0.42622	-0.91809	0.01017	-0.35598	0.37392	0.97311	1.19497	1.17775	1.37586	1.86675	0.57878	0.14843	0.75028	1.50899	1.96945	-0.34981	-0.32404	-0.15784
458	0.30261	2.15503	-0.87825	-0.91195	0.19754	1.6869	1.69929	-0.56659	-1.83954	-0.66571	-0.75692	0.16032	0.34601	1.63355	1.84506	1.54632	1.35778	1.63867	2.64795	1.45821	0.93736	1.51955	-0.01234	0.30792	-0.84787	1.29063	1.41744
459	0.99274	0.04693	-2.09607	-0.68614	-2.18548	-0.39824	2.31004	-0.46446	-1.97664	-3.77565	-4.76645	-1.5162	-2.36879	-2.04463	-0.99756	-0.38226	-0.24588	0.29013	2.99556	1.66671	1.09633	1.85683	0.79528	1.60588	-0.54045	-1.43313	1.56463
462	-0.41189	0.08995	-0.24009	-0.11641	0.30638	-0.0459	-0.19346	-0.36163	0.1131	0.13407	0.22631	0.23137	0.67856	0.47732	0.16963	-0.1513	-0.06779	0.03415	0.45469	0.39238	0.21933	-0.35344	-1.8614	-1.63345	-0.39427	0.43184	0.65047
462-R	-0.4119	0.06992	-0.1192	-0.06176	0.25711	-0.02115	-0.09463	-0.33274	0.20988	0.20102	0.22781	0.32205	0.56148	0.23896	0.06988	-0.09143	0.01721	0.10826	0.47913	0.47694	0.27175	-0.44547	-1.55796	-1.0414	-0.31743	-0.022	0.61064
463	1.16758	2.52867	-0.45643	-0.57764	0.09323	2.00223	2.26973	-0.47396	-1.9595	-0.26404	-0.91778	0.28825	-0.045	1.84293	2.157	1.852	1.57867	1.89352	2.9147	1.36655	0.87087	2.10586	1.82423	2.47567	-0.78722	1.24725	1.16678
464	-1.39611	1.84191	-0.26945	0.15104	0.40146	1.64092	1.09446	0.24545	-1.70222	0.12254	0.05045	0.53468	0.37621	1.00898	1.37036	1.58885	1.6435	1.88816	2.2951	0.53956	0.26022	1.31288	1.329	1.79933	0.13864	-0.44072	0.21294
465	0.10635	1.36211	-2.16491	-3.52679	-2.5016	0.68991	3.5554	-2.02723	-2.10294	-3.93231	-4.89998	-2.05957	-4.3442	-0.2995	0.50633	0.65018	0.41095	0.89926	3.48367	1.92679	1.46033	3.57154	2.65882	2.81614	-0.84032	-0.21573	1.94922
465-R	0.10636	-0.19748	-1.7333	-1.59124	-2.16302	-0.39494	1.67674	-1.38713	-2.10294	-3.93232	-1.88176	-2.21262	-2.30594	-0.9793	-0.27243	-0.34407	-0.65531	-0.54252	1.07819	1.32376	1.07941	1.43045	-0.01602	-0.17958	-1.25783	0.33807	1.38314
466	-0.07613	0.53742	0.04729	-0.16244	0.37617	0.70494	-0.17123	-0.39551	-0.15207	0.24537	0.18518	0.591	0.38292	0.5299	0.4572	0.6676	0.87487	0.95728	0.72221	-0.51318	-0.44075	-0.20399	1.02482	1.51538	0.16652	-0.65137	-0.65579
468	-0.42097	0.76442	-1.35535	-1.10388	-0.71997	0.63121	0.86787	-0.92346	-1.97567	-1.42211	-0.62061	-1.14601	-0.43445	0.42664	0.91061	0.60224	0.31848	0.38891	0.92474	0.87236	0.6355	1.13797	-0.43703	-0.99674	-1.24343	1.10914	0.78281
470	0.71943	0.96352	0.28657	0.505	0.46549	1.10899	-0.04072	0.48564	0.49821	0.5305	0.44253	0.66466	0.38143	0.40779	0.82078	1.1319	1.20894	1.24887	0.60443	-0.22574	-0.18589	0.16952	1.17165	1.55695	0.22097	-0.77793	-0.71318
471	-0.03914	1.4914	-1.09406	-0.82594	-0.28737	1.36485	1.01663	-0.73156	-1.99612	-0.59115	-0.79295	-0.23831	-0.23317	1.10114	1.4576	1.285	1.10385	1.26619	1.83709	0.92556	0.64301	0.73721	-0.25846	0.13989	-0.91681	0.91717	0.94029
472	1.13614	0.47505	0.89084	0.53621	1.00409	0.56136	-0.81227	0.5918	0.50737	0.53672	0.60463	0.93358	0.87588	0.44687	0.28302	0.59322	0.7497	0.77167	-0.02325	-1.07309	-0.72462	-0.93509	0.56136	0.57684	1.10979	-0.60402	-1.11335
473	0.22354	-0.38076	1.32811	1.12253	1.0515	-0.51038	-0.3992	1.27157	1.04155	0.89597	0.88912	0.86332	0.84909	0.68012	-0.2762	-0.6022	-0.49041	-0.54052	-0.84342	-1.29261	-0.85689	0.10801	1.31054	0.38848	1.27455	0.6896	-1.13735
474	-1.34376	1.31434	0.84306	0.64943	0.73181	0.65176	1.97759	0.71738	0.64905	0.59237	0.56739	0.67079	0.38691	1.11466	0.89715	0.54296	0.31399	0.54254	1.64189	1.42644	1.07053	1.8138	0.37161	0.5015	0.44958	0.84349	1.52213
475	0.16391	-1.33689	0.20313	0.10803	-0.08378	-1.85786	0.60114	-0.39767	0.60986	0.3762	0.38091	-0.08889	0.03239	-0.3232	-1.45652	-2.0161	-1.93536	-1.76945	-0.02321	0.73641	0.56722	0.434	-0.94988	-1.01461	0.11975	0.23573	1.04203
476	-0.6396	0.99658	1.73938	1.05691	1.61102	1.0175	-1.9127	1.30716	0.86602	0.90424	0.8274	1.36427	1.54668	1.31882	0.87811	0.94172	1.26713	1.19227	-0.89819	-2.6768	-2.30937	0.01057	0.82833	0.57952	1.98246	-0.74605	-1.48231
479	-0.12998	1.17964	-1.27158	-0.31912	-1.0224	1.0273	1.52252	-0.17762	-1.74958	-0.89087	-1.15699	-0.55553	-1.28764	-0.56704	0.72261	1.08828	0.97112	1.16428	2.10877	1.59822	1.05553	0.6382	-1.1001	0.08855	-0.75617	-0.84947	1.81728
481	0.77898	0.37247	-0.60102	-0.34031	-0.47992	0.01518	1.26755	-0.4267	-0.24102	-0.29532	-0.38644	-0.46389	-0.24962	0.29265	0.26094	-0.04806	-0.2194	-0.09333	1.07885	1.09265	0.79904	1.09937	-0.37706	-0.22527	-0.81467	0.55456	1.32767
482	0.42119	0.87502	-0.38145	-0.38217	0.40102	1.17987	-1.80777	-0.46345	-0.12583	-0.08	-0.10087	0.30956	0.79949	1.37789	1.4458	1.10265	1.03618	0.92757	-0.82022	-1.68442	-1.23491	-1.5091	-0.35476	-0.57527	-0.97452	1.18873	-1.12181
483	0.8764	-0.93886	-0.93241	-0.22269	-0.52226	-0.9722	-0.15618	-0.21174	-0.75187	-0.43147	-0.11824	-0.78373	0.0931	-1.12484	-1.13569	-0.9501	-0.6896	-0.57928	0.43881	0.33943	0.11954	0.14257	-1.53368	-1.66885	-0.29725	-0.65994	0.54408
484	-1.3433	1.67656	-0.55362	-0.0033	-0.16284	1.54707	1.06812	0.14777	-1.43336	-0.31497	-0.56773	0.05272	-0.1798	0.46223	1.35936	1.56438	1.43969	1.57433	1.73762	0.96046	0.47228	0.92846	0.40079	1.06694	-0.60457	-0.32265	0.71348
485	0.3031	0.26002	0.77193	1.03459	0.81261	0.39195	-0.67223	1.14775	0.93296	0.83176	0.81261	0.77401	0.90909	0.1378	0.23339	0.46735	0.52285	0.40876	-0.37507	-0.24442	-0.26226	-0.69034	-0.13116	-0.10125	0.53281	-0.43743	-0.54909
486	-0.30943	-0.85117	-0.50831	-0.1902	-0.57797	-0.99238	0.19179	-0.37962	-0.01098	-0.15431	-0.16842	-0.54812	-0.17808	-0.68208	-0.85089	-1.00625	-0.96839	-0.91685	0.03864	0.49457	0.31665	-0.01173	-1.03478	-0.94618	-0.53682	-0.08316	0.64307
487	0.2537	-0.94556	-0.01606	0.6333	-0.15463	-0.6058	-0.89309	0.56306	0.58533	0.44455	0.33267	0.10768	-0.03824	-0.9857	-0.94181	-0.51055	-0.28789	-0.34845	-0.41022	-0.21811	-0.35897	-1.54531	-0.80813	-0.29721	0.28993	-0.91759	-0.30038
488	0.2975	0.65694	-0.55749	-0.31234	-0.42051	0.64349	0.58043	-0.32814	-0.07299	-0.25951	-0.59709	-0.05374	-0.31259	-0.18394	0.46931	0.67544	0.65312	0.70794	1.05766	1.09816	0.70052	-0.2694	-1.81843	-0.6711	-0.54136	-0.62104	1.36486
492	0.84067	-0.39126	-0.40377	0.15357	-0.44502	-0.37257	0.19157	0.10236	0.20393	-0.0069	-0.06719	-0.30625	-0.24	-0.62562	-0.43109	-0.34059	-0.3149	-0.27425	0.37368	0.67952	0.40557	-0.25121	-0.75812	-0.41203	-0.3664	-0.34173	0.47741
493	-0.19039	-1.23586	-0.35742	-0.05073	-0.63859	-0.53309	-1.20439	-0.28267	0.32484	0.13531	0.08711	-0.34097	-0.74271	-1.3032	-0.88911	-0.36696	-0.23342	-0.47944	-1.54001	-0.81134	-0.42834	-1.48194	-0.39433	-0.15931	-0.07781	-0.88862	-0.66449
494	0.3558	-0.01377	0.62131	0.72751	0.48554	-0.12143	0.45064	0.66252	0.82462	0.76015	0.72162	0.72357	0.29671	-0.68077	-0.53634	-0.06216	0.1415	0.2584	0.76964	0.61779	0.36419	0.03307	-0.43766	0.28875	0.68919	-1.28318	0.5519
495	-0.08803	-0.91325	0.66329	0.64584	0.41507	-0.66061	-0.58681	0.68668	0.67383	0.55715	0.59646	0.46264	0.26111	-0.85619	-1.0567	-0.52224	-0.32392	-0.44904	-0.98694	-0.78024	-0.32232	-0.54908	0.59207	0.5942	0.78446	-0.9915	-0.79066
498	-1.59458	0.67171	0.18294	0.46556	0.57959	0.97353	-0.97514	0.43614	0.45502	0.45595	0.47366	0.74891	0.62058	0.19736	0.66424	1.01239	1.14117	1.15352	0.33277	-0.36572	-0.34548	-1.43389	-0.64489	-0.02319	0.22116	-0.78525	-0.55533
499	-0.47311	1.0096	-1.34684	-0.50516	-0.93062	1.03575	1.06899	-0.42503	-1.9988	-0.73277	-0.93401	-0.58352	-0.96716	-0.314	0.7721	1.08073	0.98878	1.13399	1.77687	1.12054	0.8004	0.57861	-0.49161	0.3761	-0.87164	-0.62522	1.09623
500	-2.31864	0.30275	-0.1257	0.20329	-0.0777	0.64659	-0.45098	0.23262	0.27686	0.13649	0.03733	0.17332	-0.11026	-0.15676	0.35481	0.71338	0.7709	0.71448	-0.10371	-0.48476	-0.13954	-0.5607	0.47969	0.97983	-0.13689	-0.92153	-0.53158
501	-2.77168	-0.48782	0.45085	0.84561	0.10756	-0.36792	-0.12982	0.94239	0.79112	0.61413	0.54901	0.11955	-0.02806	-0.58671	-0.44037	-0.29302	-0.27862	-0.38029	-0.56867	0.22964	0.1461	0.04554	-0.20182	-0.29197	0.21137	-0.413	0.01958
502	-0.4045	-0.22769	-0.4721	-0.37689	-0.71179	0.17055	0.06805	-0.57588	-0.07684	-0.18909	-0.33015	-0.41355	-0.98102	-0.13948	0.12087	0.23583	0.13604	-0.02932	-0.67231	-0.40458	0.09682	-0.01527	1.10036	1.15669	-0.57226	-0.00015	-0.47322
505	0.54772	-1.29837	-1.14797	-1.04788	-1.20304	-1.20393	-0.0498	-1.32612	-0.61545	-0.84047	-0.8684	-1.44159	-0.76731	-0.28841	-0.74977	-1.25057	-1.37451	-1.5006	-0.85278	0.20352	0.34806	0.1627	-0.76322	-1.30663	-1.05444	0.95586	0.43312
506	1.46111	-1.76543	-1.34967	-0.8654	-2.63055	-2.37345	1.68013	-0.99003	-0.64494	-1.44387	-1.29803	-2.08753	-2.42607	-3.69778	-2.80984	-2.24369	-2.14328	-1.81604	1.23595	1.8794	1.32866	0.76472	-2.55663	-1.58967	-0.57004	-1.44581	2.63932
507	-0.71488	0.28608	-0.49945	0.23503	-0.74821	-0.09906	1.79318	0.21923	0.29288	0.00201	-0.02145	-0.48459	-0.79388	-1.24604	-0.36464	-0.02129	-0.09076	0.1247	1.69603	1.71895	1.29616	1.25156	-1.10175	-0.23625	-0.47145	-1.00716	2.07128
509	0.02653	1.2208	0.33753	0.60107	0.3553	1.05137	0.91608	0.64747	0.52257	0.43987	0.3027	0.39026	0.07278	1.1766	1.19029	0.99032	0.80377	0.85054	0.88363	0.64205	0.50781	1.03837	1.01173	1.06272	-0.02076	0.8833	0.28727
510	1.01366	0.11244	1.7664	1.27907	1.52856	-0.11222	-0.86246	1.48703	1.14069	1.06623	1.01686	1.34472	1.35906	1.19447	0.22871	-0.26439	-0.15351	-0.18761	-1.04073	-0.57635	-0.77084	-0.59513	0.61107	0.0396	1.47967	0.89524	-1.02303
511	-0.99254	-1.26302	-1.05441	-0.55601	-1.41861	-1.33251	0.81585	-0.64657	-1.64755	-0.67904	-0.61322	-1.15739	-1.3165	-1.98964	-1.73314	-1.2535	-1.03718	-0.87139	0.91413	1.03513	0.8298	0.42569	-0.73777	-0.36588	-0.22805	-1.05894	1.02009
512	0.80636	-1.22349	-0.8697	-0.43742	-1.29707	-1.12958	0.38443	-0.53076	-1.62612	-0.46692	-0.46739	-1.01095	-1.23222	-2.00504	-1.62991	-1.01257	-0.77219	-0.6859	0.5234	0.53055	0.33362	0.16014	-0.33412	-0.01893	-0.06692	-1.30672	0.49781
513	1.09967	-0.62752	1.05144	0.80985	1.04323	-0.89006	-0.21711	0.66593	0.93786	0.91154	0.92514	1.13671	1.04586	0.08798	-0.90027	-0.97995	-0.66647	-0.50955	0.11863	0.02743	-0.08168	-0.8925	-0.13314	0.06219	1.01191	-0.29839	-0.29188
514	0.99765	-0.55904	1.83422	1.61485	1.52096	-1.06497	0.37015	1.77152	1.41569	1.38417	1.39357	1.46833	1.09527	-0.70903	-1.62397	-1.00069	-0.6668	-0.41101	0.77176	0.34734	0.06917	-0.08244	0.75633	0.70694	2.41528	-1.09367	-0.38678
515	-0.0553	0.68369	1.18763	1.10311	0.91568	0.4177	0.86895	1.26762	0.89632	0.8525	0.81045	0.8451	0.40999	0.38842	0.22239	0.39019	0.44782	0.60281	1.1286	0.65375	0.45231	0.9771	0.79394	0.77389	1.42977	-0.27674	0.24721
516	0.91213	0.5849	-0.45445	0.09851	-0.35092	0.64451	0.89678	0.04793	0.05089	0.08088	0.09567	-0.08501	-0.53521	-0.58849	0.21916	0.72938	0.75376	0.85309	1.27942	0.79436	0.63675	0.69502	0.05582	0.61065	-0.12024	-1.14981	0.66429
517	-0.31037	-0.06057	0.11722	0.60336	-0.38639	-0.14594	0.8511	0.64956	0.59616	0.36037	0.14214	-0.48801	-0.88847	0.36807	0.15692	-0.17575	-0.4523	-0.52309	-0.06581	0.41424	0.36707	1.08528	1.2499	0.68662	-0.17526	1.00947	0.10226
518	-0.37155	-0.19984	-0.19134	0.27061	-0.06126	0.09586	-0.85383	0.31785	0.24759	0.09916	0.09366	-0.24964	0.17763	0.45068	0.37618	0.11041	-0.03902	-0.26746	-1.1481	-0.7357	-0.47816	-0.5484	0.12575	-0.49487	-0.57714	0.91502	-0.71958
519	-0.42791	0.87178	-0.24402	-0.16149	0.0125	1.05926	-0.08125	-0.24864	-0.11447	-0.02942	-0.03298	-0.09257	-0.0157	1.07926	1.26616	1.02182	0.85896	0.75791	-0.30272	-0.80603	-0.38031	0.68545	1.34467	0.66964	-0.60398	0.9072	-0.8337
520	-0.50667	0.92773	0.61176	0.32989	0.73948	1.08729	-1.11025	0.44267	0.33116	0.30868	0.28339	0.71364	0.66792	0.89299	1.01146	1.06312	1.09335	1.0933	0.05782	-0.76851	-0.76645	-1.70337	0.19053	0.55506	0.43974	-0.169	-0.99595
521	0.45255	0.25414	0.07497	0.50365	-0.09835	0.5235	0.05347	0.60753	0.34488	0.32137	0.22458	-0.09997	-0.39951	0.02086	0.36433	0.59641	0.52343	0.43229	-0.04362	-0.62382	-0.38844	0.43952	2.08174	1.67723	0.10364	-0.10433	-1.18798
522	-0.86754	1.84945	-0.33852	0.02226	0.45899	2.1805	-0.88821	0.09891	-0.3789	0.14743	-0.01507	0.67215	0.51352	1.02658	1.84208	2.19064	2.23568	2.26435	0.93121	-0.69938	-0.68233	-0.84054	0.63145	1.38309	-0.25043	-0.74578	-1.0235
523	0.18187	-0.04071	-0.0118	-0.35991	-0.05641	0.13312	0.10767	-0.80235	0.04222	0.20527	0.12095	0.30171	-0.07885	-0.45507	-0.23269	0.19179	0.37841	0.37828	0.32098	0.15889	0.11374	-0.14727	0.05421	0.71971	0.14474	-1.16081	0.13222
524	-0.21876	0.90308	0.98944	0.68599	1.02127	1.07212	-1.08226	0.81708	0.69803	0.57365	0.58237	1.04659	0.80731	0.53224	0.80284	1.09331	1.19019	1.20901	-0.03325	-1.22624	-1.09069	-1.60889	0.49287	0.80886	0.94008	-0.75498	-1.1997
525	-2.60753	-0.15477	-0.33579	0.05268	-0.30662	-0.28102	0.5061	-0.0817	0.24373	0.06277	0.08633	-0.09878	0.06765	-1.09181	-0.59023	-0.22634	-0.03784	0.09051	0.8884	0.92193	0.61895	0.24575	-1.10094	-0.3704	-0.23884	-1.27787	0.91108
526	-0.79831	-0.0146	-0.49506	-0.10787	-0.35451	-0.11885	0.73881	-0.13905	-0.15516	-0.07799	-0.17208	-0.14172	-0.15395	-0.53573	-0.39645	-0.10379	0.03637	0.18803	1.24674	0.87531	0.60553	0.27828	-0.68833	0.03538	-0.24699	-0.82517	0.94391
529	-1.15028	0.80576	-1.03778	-2.95243	-0.37191	0.791	0.39873	-1.778	-1.70311	-1.83954	-0.73839	-0.90567	-0.15456	1.13609	1.16913	0.71319	0.44022	0.41321	0.24004	-0.44649	-0.25733	1.43712	1.47269	0.41085	-0.92974	1.73803	-0.48777
531	-0.38454	0.39663	-0.97938	-0.93757	-0.41015	0.36204	0.37874	-0.85262	-1.65935	-0.73912	-0.59902	-0.51348	-0.11053	0.46029	0.57968	0.31563	0.16218	0.20272	0.6264	0.78504	0.57863	0.23872	-0.79131	-0.74861	-0.97928	0.85732	0.67637
532	0.18646	-1.46386	0.37675	0.88715	0.16277	-1.25277	-1.03519	1.02273	0.73599	0.59869	0.51192	-0.10191	0.06082	-0.31276	-1.07909	-1.28964	-1.13291	-1.25112	-1.09328	-0.63798	-0.4163	-0.66915	-0.93823	-1.73356	0.43908	0.58732	-0.29623
533	-0.56682	-1.85519	-1.50208	-1.06282	-2.11744	-0.91567	-1.19344	-0.96164	-1.60599	-1.36064	-1.66968	-1.94563	-2.377	-1.91975	-1.38081	-0.70826	-0.56018	-0.82725	-1.56486	-1.74243	-0.87672	-1.11833	0.47023	0.38421	-0.36822	-0.85217	-1.03974
534	0.09288	-0.33011	1.7538	1.60674	1.39594	-0.04307	-1.74707	1.87234	1.41322	1.24423	1.17225	1.11956	1.1042	0.23366	-0.30334	-0.00416	0.26391	0.09646	-1.19948	-4.11986	-3.41414	-0.57153	1.04486	0.18259	2.10262	-0.27255	-1.77976
536	0.09993	-1.16197	1.07837	1.06452	1.07385	-1.11463	-1.40987	0.92293	1.23204	1.09629	1.1577	0.90123	1.13462	0.39651	-0.7421	-1.19096	-1.06383	-1.27126	-2.32189	-1.42806	-0.89997	-1.23369	-0.41992	-1.23699	0.79359	0.60303	-0.88751
537	0.46058	0.63885	-0.08954	-0.52015	-0.0172	0.74436	0.156	-0.87746	-0.07264	0.06991	-0.0463	-0.04434	-0.04747	0.9551	0.95077	0.71022	0.55456	0.42656	-0.56942	-0.54474	-0.13872	0.76723	1.61247	1.18931	-0.51376	0.86678	-0.70011
539	0.12851	-0.47593	-0.38479	-0.12312	-0.19375	-0.56741	0.1783	-0.29025	0.07874	-0.00788	0.11676	-0.38407	0.07783	0.01425	-0.33206	-0.59852	-0.63191	-0.63014	-0.08794	0.12782	0.20012	0.37912	-0.11138	-0.62959	-0.42504	0.5371	0.14649
540	-0.57285	-0.11131	-0.13963	0.0079	0.04107	-0.15573	-0.19627	-0.04389	0.11201	-0.05711	0.03121	-0.3079	0.24925	1.08831	0.49087	-0.2633	-0.47532	-0.63932	-1.23291	-0.78774	-0.16983	0.51934	0.43907	-0.80281	-0.68213	1.92291	-0.34764
541	-0.46046	-0.25825	-0.06631	0.38519	0.09912	-0.24056	0.01182	0.38598	0.36489	0.26752	0.35377	-0.12785	0.13603	0.04706	-0.20893	-0.2327	-0.21668	-0.20774	0.05386	-0.21898	-0.01811	0.30889	0.21754	-0.46499	0.06845	0.37394	-0.23502
542	-0.4575	-0.364	1.88172	1.32211	1.68652	-0.73496	-0.94957	1.43413	1.23872	1.14296	1.22064	1.53506	1.50958	0.76959	-0.45519	-0.84564	-0.65505	-0.64113	-1.22921	-0.64437	-0.59132	-1.30557	-0.08039	-0.54284	1.84463	0.5202	-0.93344
545	0.47767	-0.01232	-0.91786	-1.39342	-0.50428	0.0182	0.22041	-1.54202	-1.87293	-0.62029	-0.62819	-0.48334	-0.17564	0.31444	0.22134	-0.0299	-0.09275	-0.08695	0.2272	0.54035	0.583	0.1713	-0.58083	-0.49449	-0.92478	0.6116	0.55399
546	-1.85106	-0.21798	-0.14235	0.03153	0.04864	-0.47862	0.38715	-0.13575	0.23454	0.10859	0.19865	-0.09217	0.31475	0.2358	-0.21755	-0.54447	-0.58491	-0.51133	0.33002	0.56136	0.39239	0.36009	-0.72931	-0.89502	-0.2537	0.57274	0.69156
549	-1.46909	-0.21868	0.5888	0.63361	0.49503	-0.00125	-0.57094	0.67459	0.665	0.55859	0.60493	0.45033	0.21652	0.00536	-0.06266	0.06706	0.03527	-0.07083	-0.84588	-0.56165	-0.29321	-0.88753	0.26507	-0.06363	0.4996	0.11983	-0.72412
550	-0.41531	-0.0471	0.84796	0.67431	0.77587	-0.57413	0.64213	0.61527	0.86768	0.66154	0.71096	0.72292	0.72749	0.58615	-0.10225	-0.68796	-0.83706	-0.73918	0.09316	1.09605	0.85193	-0.0967	-1.48232	-1.40755	0.24425	1.00087	1.08903
551	0.47747	-0.247	-0.64608	-2.87431	-0.58161	-0.14632	-0.00031	-3.23788	-1.46343	-0.81248	-0.40001	-0.92335	-0.26864	0.29619	0.18862	-0.15346	-0.34621	-0.51548	-1.01698	-0.19498	0.10831	0.51332	0.34245	-0.31341	-0.77765	0.8937	-0.13472
553	-0.60828	-0.44534	0.41537	0.7082	0.31423	-0.15799	-0.80584	0.78998	0.69043	0.53544	0.49371	0.41014	0.1347	-0.58397	-0.46611	-0.10907	0.08787	0.06895	-0.21785	0.17654	0.09731	-1.50187	-1.50142	-0.87714	0.42967	-0.78867	0.14825
554	-0.53835	-0.53814	1.13773	0.91151	1.05355	-0.90526	-0.39094	1.03767	0.8528	0.77835	0.81029	0.89964	1.11116	0.108	-0.78666	-0.92417	-0.79943	-0.76192	-0.24317	0.33804	0.17769	-0.91119	-0.8606	-0.97276	1.05113	0.13403	-0.08708
556	0.05554	-0.33708	0.32413	0.30947	0.42546	-0.36098	0.00711	0.22463	0.58089	0.38515	0.45879	0.48809	0.40032	-0.36991	-0.54799	-0.32261	-0.20207	-0.12945	0.25831	0.49042	0.57044	-0.65404	-0.90241	-0.52242	0.4287	-0.44502	0.2984
557	0.27361	1.18847	-0.37323	-0.90366	0.07586	0.66775	1.27149	-1.3566	-0.13628	-0.36857	-0.29534	-0.09257	0.34561	1.74565	1.48496	0.48538	-0.00586	0.03282	0.61717	1.52254	1.31133	0.78189	-1.65583	-1.751	-1.50067	2.81017	1.82571
558	1.53653	0.30722	-0.23203	-0.21152	-0.12709	0.29982	0.39125	-0.35616	0.08634	0.07339	0.02648	-0.09173	-0.04041	0.22117	0.32803	0.30725	0.24429	0.22011	0.22361	0.41812	0.31455	0.48187	0.09941	0.10125	-0.3242	0.07647	0.33099
559	-1.60363	1.25341	1.2476	0.49741	1.32073	1.03064	0.04419	0.38381	0.83028	0.73692	0.73387	1.38813	1.35522	1.43796	1.13678	0.95029	0.99046	0.99758	-0.28234	-0.4788	-0.10099	0.25783	1.58403	1.86313	0.53868	-0.00891	-0.90834
560	0.68196	-1.19562	-0.66983	-1.14192	-1.27781	-0.84819	0.09112	-1.80373	-0.42627	-0.45679	-0.87621	-0.81448	-1.13601	-0.99956	-0.89513	-0.77305	-0.736	-0.90658	-0.98513	-0.13084	0.1659	0.09752	1.12066	1.28952	-0.79525	-0.51772	-0.39814
562	0.41587	0.46974	2.06687	1.96897	1.51287	0.56502	-0.35684	2.26278	1.6265	1.51015	1.38223	1.3446	0.73091	0.47675	0.21829	0.55075	0.78437	0.74612	0.16449	-0.62549	-0.64643	0.70348	1.25655	0.80047	2.47893	-0.49018	-0.74917
566	0.36061	-0.24004	0.14657	-0.20043	0.35285	-0.0894	-1.15653	-0.56193	0.33232	0.11371	0.20369	0.4679	0.71163	0.03329	-0.05437	-0.09222	0.08767	0.00511	-1.1004	-0.40738	-0.04657	-1.47663	-1.07363	-0.48957	-0.44208	-0.5911	-0.20639
567	0.108	1.16772	1.47876	0.93441	1.56489	0.45818	0.52648	1.08181	0.88014	0.89509	0.91168	1.36837	1.59734	1.4528	0.75473	0.32566	0.30435	0.4665	0.85825	0.90988	0.52311	0.31106	-0.75561	-0.54737	1.09104	0.79074	0.64699
568	1.21913	-1.16048	-0.80682	-1.51675	-0.74365	-1.05554	-0.30942	-2.84984	-0.34981	-0.57538	-0.46106	-0.91457	-0.3036	-0.11454	-0.57371	-1.09731	-1.22542	-1.39637	-1.20998	0.07851	0.25224	-0.20726	-1.07063	-1.59696	-0.9757	0.96223	0.35439
570	-0.75116	-0.68458	-0.75849	-0.27391	-0.99171	-0.51674	0.4147	-0.4259	-0.10588	-0.21274	-0.14689	-0.86857	-1.03291	-1.21851	-0.71752	-0.40424	-0.41415	-0.44866	-0.00954	0.43498	0.40281	0.39741	-0.32353	-0.32165	-0.44086	-0.60951	0.5196
571	-0.27983	-0.51252	1.98157	1.67604	1.38128	-0.85123	0.07	1.90973	1.42364	1.3394	1.25879	1.25589	0.69665	0.24928	-0.77602	-0.98461	-0.76861	-0.71319	-0.24887	0.52981	0.2692	0.1719	-0.85601	-1.20792	2.25796	0.19372	0.6071
578	0.77153	2.45954	-0.06715	-0.50325	0.91553	2.45851	-1.09934	-0.62633	-0.10106	0.12328	0.09638	0.97719	1.09878	2.11884	2.5557	2.3665	2.22228	2.26774	0.57291	-0.67259	-0.47286	-1.36199	-0.42922	0.1589	-0.86158	1.13023	-0.57563
580	0.58737	-2.11683	-2.28387	-1.52234	-2.42433	-1.19842	-0.94746	-1.39459	-2.24438	-2.00544	-3.90405	-2.06783	-2.35584	-2.17866	-1.65037	-1.03686	-0.8616	-1.02845	-0.74198	-0.69333	-0.33178	-1.49998	-0.67613	-0.57853	-0.89358	-0.60722	-0.2554
581	-0.01228	-2.16174	-1.49277	-1.42467	-1.3619	-1.31734	-1.665	-1.79403	-1.32994	-0.82531	-0.69988	-1.37704	-0.97937	-1.51744	-1.5227	-1.19231	-0.96997	-1.23932	-1.7975	-1.37085	-0.7062	-1.73046	-1.14502	-1.44376	-0.69094	-0.30353	-0.55953
583	0.02874	-0.30149	-1.23308	-1.26887	-1.36965	0.05193	0.24035	-1.34631	-2.02689	-0.84574	-0.95444	-1.24404	-1.48953	-0.50678	-0.01338	0.12818	0.01504	-0.09741	-0.1208	0.03146	0.17753	0.45993	0.50439	0.3308	-0.83406	0.01131	-0.00478
584	1.34074	-1.16854	-0.45959	-0.31112	-0.59412	-1.8717	0.86506	-0.47347	0.0054	-0.29723	-0.34595	-0.73181	-0.11271	-0.09542	-0.98038	-2.0756	-2.37149	-2.2035	0.02517	1.29381	0.96337	0.3985	-2.2727	-2.2719	-1.06236	1.33653	1.7415
587	-0.38762	-0.81624	0.55396	0.23531	0.50733	-0.8876	-0.33368	-0.08876	0.55885	0.53177	0.57372	0.64666	0.69422	-0.60548	-1.08886	-0.85664	-0.53672	-0.54956	-0.48986	0.04023	0.0832	-0.67516	-0.78525	-0.20552	0.41185	-1.03915	0.10603
588	-0.24629	1.31486	-0.61554	-1.17286	0.25398	1.24737	-0.28024	-1.57402	-0.46227	-0.3445	-0.28674	0.18012	0.69417	1.38447	1.58151	1.13127	1.01656	1.05515	0.56522	0.49661	0.37756	-0.2358	-1.67956	-1.29159	-1.36187	1.03743	0.52639
591	0.08514	0.49744	-1.1079	-0.47036	-0.6414	0.59405	0.70588	-0.38398	-1.8588	-0.42086	-0.4604	-0.34809	-0.61232	-0.70124	0.06803	0.65225	0.80162	0.99256	1.67776	0.44696	0.18419	0.71549	0.63199	1.20495	-0.18748	-1.30951	0.24539
592	-0.30389	0.19018	1.28573	1.05896	1.23568	0.62734	-1.87431	1.11807	1.07223	1.02062	0.99078	1.36666	1.05908	0.04491	0.12893	0.68756	1.02361	0.95377	-0.85184	-1.71412	-1.37816	-2.16191	0.27502	0.92951	1.23911	-1.56629	-1.52991
595	0.29875	-0.81628	-0.37226	-0.08211	-0.52871	-1.23584	0.74802	-0.31033	0.21968	-0.12088	0.01016	-0.8981	-0.21139	0.00278	-0.5605	-1.34898	-1.63931	-1.60309	-0.3117	0.69464	0.57369	1.05097	-0.53439	-1.34998	-0.75947	1.19939	0.87796
596	-1.61343	1.47148	0.47475	0.42374	0.75513	1.55022	-0.42834	0.42423	0.56216	0.40892	0.38482	0.97207	0.72417	0.97852	1.37149	1.54194	1.53881	1.59087	0.63177	-0.31835	-0.15006	-0.84118	0.56716	1.48964	0.08928	-0.51153	-0.6457
597	2.38846	-0.41843	-0.96092	-0.88586	-0.75198	-1.3356	1.95619	-1.05068	-0.71123	-0.75808	-0.60647	-1.172	-0.29425	0.54852	-0.38337	-1.60489	-1.96589	-1.61077	1.1862	1.5733	1.2949	2.01366	-0.27775	-1.18156	-1.27503	2.1087	1.71624
598	1.40237	0.07414	-0.71571	-1.11193	-0.49001	0.43541	-0.41632	-1.44616	-0.77076	-0.34458	-0.49476	-0.32971	-0.36048	0.27746	0.51038	0.44285	0.36212	0.24363	-0.46686	-0.48106	-0.23874	-0.29687	0.62931	0.6433	-0.8855	0.32955	-0.61476
599	0.20649	-0.5887	-2.00316	-2.86088	-2.60195	-0.978	1.8739	-1.41114	-1.94265	-3.77302	-4.72134	-2.68004	-2.85886	-1.49335	-0.91384	-0.95383	-1.19819	-0.93828	1.48744	1.54294	1.14524	1.5309	-0.78796	-0.73152	-1.06865	0.0739	2.00449
600	-1.16312	1.3224	0.13831	0.09097	0.80381	1.59871	-1.64655	-0.05506	0.34592	0.38467	0.39789	0.92372	0.99611	1.15603	1.5619	1.5736	1.57682	1.54679	-0.26937	-1.62114	-1.33456	-1.69342	0.0976	0.47486	-0.44102	0.22407	-1.33393
601	0.08909	-0.63178	-2.03584	-3.53307	-1.75101	-0.47245	0.59175	-1.7893	-2.12858	-3.93664	-1.51477	-2.06537	-1.46667	-0.77657	-0.48186	-0.43673	-0.49131	-0.46291	0.49418	0.35261	0.44946	1.05061	0.03751	-0.48267	-0.97777	0.18409	0.44935
602	0.21898	-2.20979	-0.93047	0.02567	-1.8026	-2.208	0.42806	0.07423	-0.04564	-0.43183	-0.53301	-1.98024	-1.74128	-1.97405	-2.16495	-2.12558	-2.10263	-2.12267	-0.4835	0.51616	0.49754	0.56043	-0.14861	-0.53372	-0.54092	-0.10223	0.50118
603	-1.90556	1.53802	-0.43998	-0.09541	0.26011	1.62722	0.09426	0.01625	-1.43373	0.00991	-0.04565	0.38376	0.30068	0.82968	1.40418	1.62746	1.62817	1.70531	1.13158	-0.12436	-0.16437	0.46471	0.96162	1.32174	-0.21946	-0.26596	-0.43749
604	-0.36424	0.79174	-1.08804	-1.01782	-0.59567	0.71355	0.81012	-0.95982	-2.02482	-0.84274	-0.79299	-0.63671	-0.35942	0.62247	0.94429	0.66773	0.45159	0.50369	0.91206	0.92535	0.77079	0.87798	-0.15599	-0.16289	-1.2176	0.89922	0.70944
606	0.0371	0.60957	-1.26729	-1.34077	-1.05967	0.86474	0.35641	-0.78219	-1.68204	-1.99423	-2.85992	-0.89934	-1.38258	-0.06926	0.74381	0.92196	0.74912	0.73819	0.73795	0.27205	0.09635	0.11478	0.14363	0.25264	-0.71586	0.13823	0.15751
607	0.74467	0.38665	-1.19553	-1.50386	-1.10066	0.95829	-0.3237	-1.21005	-1.96243	-0.79448	-1.35943	-0.68968	-1.32931	-0.2655	0.69986	1.05531	0.97166	0.85931	-0.08183	-0.77132	-0.4372	-0.02289	1.5208	1.75558	-0.81903	-0.49293	-1.05293
608	0.52262	-0.24917	-1.05351	-0.43169	-0.88639	0.03904	0.15242	-0.43196	-1.2516	-0.41629	-0.47739	-0.60898	-0.86144	-1.03349	-0.35787	0.12255	0.2396	0.29282	0.76491	0.47424	0.32639	-0.06258	-0.41566	0.04908	-0.37758	-0.98868	0.2962
609	0.41915	-1.04691	0.47061	0.68341	0.47586	-0.74134	-1.44316	0.52786	0.82351	0.70792	0.71827	0.35783	0.63357	0.14496	-0.54749	-0.7577	-0.64458	-0.86058	-1.85623	-1.5429	-1.08356	-1.1833	0.2825	-0.30776	0.30893	0.35132	-1.26891
610	-0.80202	2.03808	0.39636	0.1924	0.77113	1.75006	0.8414	0.09431	0.33812	0.39607	0.37502	0.75232	0.85877	1.66082	1.93021	1.66292	1.47965	1.55731	1.07191	0.54889	0.38138	1.25735	0.88972	1.00757	-0.43334	0.77114	0.21906
611	-0.708	-0.97596	-1.58212	-0.6078	-2.09708	-1.04759	0.7901	-0.4834	-1.56384	-3.37467	-2.18178	-2.10235	-2.13517	-1.99545	-1.28007	-0.94093	-0.98068	-0.82664	0.93211	1.22989	0.78319	-0.0169	-2.24764	-1.71721	-0.51674	-0.64404	1.62914
612	-0.6254	-0.52168	-1.34416	-1.21473	-1.92376	-0.63275	1.46286	-1.13951	-1.88881	-1.36713	-2.33279	-1.53446	-2.14883	-1.32655	-0.85408	-0.56426	-0.62458	-0.48152	1.17567	1.14549	0.86327	1.27247	0.2909	0.60654	-0.67316	-0.6148	1.18907
613	-0.53151	-0.55795	-1.30305	-1.18394	-1.55439	-0.62903	1.12365	-1.16192	-1.90987	-1.12203	-1.35066	-1.25927	-1.49176	-1.19472	-0.80558	-0.58136	-0.59126	-0.44727	1.07291	1.03218	0.76779	0.89117	-0.16263	0.19715	-0.69783	-0.52561	1.06346
614	0.16341	-1.45902	-1.34448	-0.88701	-1.48078	-1.20996	-0.16633	-1.00286	-1.85651	-1.03084	-0.68219	-1.66176	-1.03614	-1.47642	-1.22163	-1.12512	-1.09473	-1.16429	-0.51963	0.10827	0.17398	0.04431	-0.61966	-0.9391	-0.7938	-0.21967	0.16672
615	-0.13698	0.35349	-0.31217	-0.07067	0.21397	0.71039	-1.4473	-0.16701	0.06475	0.05674	0.00106	0.37451	0.56434	0.22411	0.58844	0.7015	0.85467	0.84202	-0.00339	-0.4677	-0.53936	-1.80923	-0.82229	-0.11178	-0.60746	-0.56058	-0.67217
616	-0.44205	1.76341	-0.22398	-0.33529	0.27913	1.88238	-0.29303	-0.44138	-0.12157	-0.00563	-0.13242	0.43917	0.4	1.3343	1.93672	1.84	1.69247	1.69932	0.47737	-0.37634	-0.33835	-0.18346	1.33306	1.75804	-0.98767	0.35184	-0.9924
617	-0.20576	1.31315	-0.57022	-1.00486	-0.09196	1.4491	0.05138	-1.06246	-1.46182	-0.3009	-0.4218	-0.01737	0.08698	1.00676	1.56636	1.43535	1.22942	1.17384	0.25119	-0.04314	-0.07754	0.41273	1.04689	1.15683	-1.09878	0.67131	-0.50147
618	0.65312	-0.64054	-0.8156	-1.33743	-0.8442	-0.8473	0.71061	-1.40911	-1.56406	-0.83768	-0.55771	-0.90167	-0.53691	-0.68555	-0.77038	-0.86489	-0.87019	-0.74274	0.66389	0.94907	0.62815	0.55358	-1.21017	-1.07606	-0.48064	-0.09051	1.19027
619	-0.3027	-0.98818	-1.95857	-2.91349	-2.67679	-0.93197	0.77379	-1.72955	-1.59392	-3.40744	-4.37559	-2.80474	-3.10341	-1.81562	-1.20412	-0.8369	-0.83758	-0.70539	0.901	0.86444	0.55126	0.32315	-0.74684	-0.61007	-0.48232	-0.58263	0.99487
620	-0.99912	0.04551	0.72203	0.3169	0.78389	0.33876	-1.6014	0.05122	0.68343	0.58558	0.53693	0.85695	0.9871	0.90415	0.58447	0.28372	0.36502	0.13117	-2.23105	-1.61065	-1.02178	-1.38469	0.54328	0.57418	-0.19374	0.26064	-1.40051
621	-0.35933	-0.23018	-1.05148	-1.34859	-0.98143	-0.49984	1.14299	-0.97473	-1.59364	-1.70365	-0.68076	-1.43078	-0.83676	-0.16024	-0.30531	-0.54404	-0.68216	-0.5094	1.00951	0.73972	0.53324	1.27159	0.57079	0.01452	-0.49158	0.58009	0.6002
622	0.82019	-0.45144	-1.6253	-2.9894	-1.96289	-0.15761	0.41055	-3.31451	-1.62259	-3.48497	-4.43323	-2.45796	-2.33585	-0.57816	-0.13274	-0.07601	-0.2813	-0.38872	-0.13695	0.09276	0.15745	0.67828	0.61655	0.14029	-0.80561	0.35745	0.01087
623	0.01669	0.00642	-0.17282	0.58346	-0.29902	0.10928	0.07677	0.64323	0.36461	0.12177	-0.06677	-0.36869	-0.19772	0.54442	0.36723	0.06131	-0.05568	-0.12948	-0.14731	-0.3181	-0.12472	0.74388	1.26605	0.9438	-0.49626	0.86708	-0.53144
624	-2.64796	1.56711	-0.14633	0.23627	0.35707	1.72673	-0.18007	0.22798	0.03913	0.21641	0.20956	0.20535	0.25175	1.43725	1.79682	1.70379	1.52807	1.45347	0.03366	-1.04477	-0.53591	0.61463	1.68288	1.15497	-0.3933	1.07165	-1.13609
625	0.82205	1.34398	-0.24618	-0.09577	0.42391	1.40568	-0.37379	-0.21739	0.00403	0.0983	0.07503	0.33235	0.60396	1.55223	1.61808	1.31515	1.19612	1.19069	0.35898	-0.34281	-0.15827	0.0243	0.2009	0.09979	-0.66788	1.2244	-0.38273
628	0.16647	0.78467	0.04167	0.00749	0.43001	0.76668	-0.0591	-0.15752	0.28024	0.24057	0.21641	0.44968	0.62573	0.95568	0.89876	0.71691	0.66737	0.6448	0.16859	0.12835	0.15497	-0.02157	-0.02366	0.11528	-0.3319	0.57605	0.01806
629	1.17692	-0.61901	-0.76369	-0.70974	-0.64782	-0.00255	-1.30269	-0.8589	-0.40328	-0.46606	-0.54286	-0.32369	-0.6078	-0.62116	-0.18328	0.05708	0.13233	0.0426	-0.73523	-0.82971	-0.52537	-2.62298	-0.46795	0.34732	-0.81387	-0.54329	-0.52503
630	-0.82819	-0.07994	-0.45126	-0.32996	0.04363	0.07198	-0.43888	-0.50744	-0.12459	-0.00129	0.13432	-0.16213	0.26738	0.44783	0.20598	0.04434	0.03827	-0.01787	-0.25889	-0.4049	-0.1087	-0.13462	-0.44461	-0.96082	-0.30439	0.6706	-0.14084
631	0.02283	2.47057	1.93005	1.11083	1.75855	2.08122	0.55064	1.35431	0.88974	0.89043	0.92274	1.58161	1.35143	1.3258	1.6853	2.07597	2.10155	2.27773	1.55251	0.06721	-0.17599	0.94633	2.3997	2.69756	2.64683	-1.37238	-1.21935
632	0.36255	-0.95325	-0.73191	-0.21857	-0.80091	-0.42388	-0.95185	-0.36245	0.0373	-0.19473	-0.18037	-0.81269	-0.52859	-0.79706	-0.48663	-0.30702	-0.3105	-0.55405	-1.45739	-0.77093	-0.33911	-0.62299	0.02497	-0.20361	-0.58808	-0.19041	-0.67656
633	0.77864	-2.15577	1.06645	0.93219	0.59707	-1.55622	-1.99373	1.04248	0.90149	0.76888	0.76434	0.61063	0.22118	-1.52795	-2.12261	-1.37206	-0.97324	-1.23674	-2.82488	-3.59414	-2.1636	-2.25389	0.51883	0.32819	1.4011	-1.07392	-1.66307
634	0.8649	-0.18262	-0.7184	-0.35783	-0.27932	0.08156	-0.52557	-0.50758	-0.16582	-0.16748	-0.09244	-0.38768	-0.07394	0.16768	0.17076	0.08058	0.06399	-0.00304	-0.2679	-0.23438	-0.0329	-0.3158	-0.81242	-1.06558	-0.62003	0.46909	-0.00882
636	-0.8334	-0.65545	-0.02808	0.13863	0.21641	-1.31481	0.45857	-0.00289	0.43706	0.12851	0.25756	0.19574	0.88114	-0.64377	-1.01102	-1.43407	-1.20658	-0.92437	0.68901	1.41765	0.91188	0.35769	-2.32902	-1.70012	-0.62449	-0.41255	1.38745
638	-0.23573	0.92031	-0.31063	-1.37662	-0.16278	0.76777	0.82334	-1.95589	-0.3577	-0.27955	-0.46654	-0.10324	0.02296	1.06191	1.11202	0.70415	0.43981	0.37065	0.22811	0.61126	0.45652	0.9096	0.14138	0.21683	-1.00097	0.99146	0.8224
639	-1.89719	-0.09973	-0.01606	0.35677	-0.01647	0.29217	-0.68645	0.43906	0.27305	0.19322	0.24652	-0.06416	-0.12724	-0.57342	0.0094	0.40875	0.45412	0.34258	-0.63244	-1.05318	-0.59084	-0.14159	0.57606	0.25141	0.06142	-0.70149	-0.85319
642	0.34875	-0.82268	-1.31004	-0.75989	-0.69769	-0.32822	-1.04858	-0.78105	-1.91692	-0.63529	-0.62217	-0.50438	-0.17821	-1.12135	-0.69501	-0.24751	0.02557	-0.02315	-0.07257	-0.06516	-0.09451	-1.23415	-1.60365	-0.96903	-0.64091	-0.99731	0.06336
644	0.69862	-0.74713	-0.51313	-0.13791	-0.66756	-1.24134	1.10927	-0.28075	0.17216	-0.1984	-0.09306	-0.71513	-0.45086	-0.87763	-1.00018	-1.25158	-1.36317	-1.22737	0.58505	1.5093	1.14341	0.46119	-2.95483	-2.58459	-0.60661	0.13025	2.23478
646	0.61538	1.38981	0.68025	0.19405	0.95853	1.07732	0.15064	0.07834	0.54017	0.42988	0.39975	0.90902	1.21668	1.75163	1.53353	0.93546	0.78728	0.76042	-0.19959	0.43588	0.37723	0.54762	0.02798	-0.02467	-0.54848	1.27757	0.15673
649	1.15597	-0.42376	-0.12728	-0.46142	0.15228	-0.70184	-0.08341	-0.69455	0.03064	-0.16807	0.0057	-0.57972	0.56858	1.59948	0.48525	-0.96888	-1.47389	-1.66956	-1.68408	-0.75073	-0.18491	0.82944	0.35975	-1.68735	-0.90915	3.46165	-0.30863
650	0.48902	-2.43844	-1.58105	-1.17044	-2.4019	-2.46563	0.07742	-1.46066	-0.52687	-3.5809	-1.16323	-2.39343	-1.9018	-3.06833	-2.61309	-2.31871	-2.27411	-2.21969	-0.42771	0.77972	0.48445	-0.83752	-3.19926	-2.721	-0.7842	-0.69934	1.4241
651	0.88426	0.42411	-0.46701	0.02364	0.15915	0.68861	-0.78844	0.02429	-0.41451	0.04197	0.10417	0.22724	0.41213	0.16847	0.51338	0.71681	0.79427	0.78268	0.24694	-0.18773	-0.19235	-0.86773	-0.7893	-0.46627	-0.2474	-0.26936	-0.24066
653	-0.06439	0.24403	1.42302	1.03043	1.2657	0.3663	-0.96587	1.10615	0.8941	0.89055	0.92419	1.2964	1.05298	0.03259	-0.06899	0.43375	0.70196	0.65919	-0.66595	-0.70185	-0.45616	-1.26864	0.3398	0.82755	1.55849	-1.48694	-0.98522
654	-0.13885	-0.97965	1.16578	0.99536	0.74303	-1.79388	0.78539	1.15362	0.82671	0.73279	0.71292	0.58821	0.38236	0.1504	-1.28134	-1.97478	-2.03021	-1.80223	0.06883	1.12302	0.81266	0.11929	-1.21387	-1.37379	1.1068	1.10453	1.23745
656	0.03921	-0.15526	-0.37285	-0.12811	-0.54996	-0.24008	0.89062	-0.23328	0.03109	-0.05718	-0.06377	-0.12528	-0.27214	-1.75222	-0.79834	-0.12059	0.1013	0.21491	1.0287	1.13234	0.81911	0.70262	-0.51626	0.44221	-0.19441	-2.11279	1.06017
657	0.78713	-0.94542	-0.67439	-2.18941	-1.09938	-0.43122	-0.85649	-1.886	-1.04372	-0.91247	-0.39654	-1.39189	-0.82564	-0.92521	-0.48676	-0.29929	-0.31019	-0.59349	-1.72954	-0.93514	-0.59495	-0.18072	0.41971	-0.0931	-0.43969	-0.38452	-0.84713
660	0.76719	-0.44794	-0.32799	-0.19808	-0.16289	-0.39313	-0.29387	-0.40863	0.1796	-0.04979	0.02799	-0.3558	0.03406	0.36056	0.04436	-0.44034	-0.62459	-0.74744	-0.832	0.19977	0.2061	-0.36211	-1.27972	-1.81364	-0.63323	1.20626	0.37473
661	0.0742	1.5769	0.62379	0.80073	0.43509	0.59019	2.78476	0.88391	0.69824	0.55888	0.46062	0.57384	0.27681	0.52141	0.67334	0.50742	0.27703	0.67344	2.73333	2.07822	1.44914	1.97065	-0.77463	0.35867	0.13017	-0.03106	3.02391
662	0.73363	0.51683	0.34687	0.03252	0.39639	0.50268	0.36007	-0.36814	0.34149	0.39838	0.40727	0.61093	0.28036	0.32125	0.37834	0.50334	0.56289	0.58967	0.33104	0.19786	0.21224	0.1786	0.40437	0.8434	0.15141	-0.46837	0.12381
663	-0.0155	2.08744	0.8115	0.40339	1.18476	2.28148	-1.45423	0.34528	0.53927	0.60295	0.60831	1.33589	1.09575	1.34518	2.05527	2.28279	2.27435	2.2826	0.13341	-0.96362	-0.86918	-1.8636	0.25085	1.2907	0.23768	-0.75649	-1.27218
664	0.91877	-0.64551	0.05971	0.10884	0.13818	-0.35375	-0.82535	-0.00011	0.26604	0.25728	0.27846	0.07213	0.23324	0.07574	-0.32602	-0.32877	-0.22997	-0.38851	-1.22559	-1.43141	-0.7272	-0.38246	0.81297	0.28142	0.02719	0.1246	-1.0454
665	0.28126	0.05544	-0.33064	0.15118	-0.18804	-0.45049	1.11994	0.07734	0.32672	0.01009	0.10522	-0.26245	0.13561	-0.19904	-0.16744	-0.50582	-0.64697	-0.46561	1.00658	1.44925	1.01655	0.69024	-2.36147	-2.01361	-0.72541	0.34401	1.93278
666	0.59422	0.0879	0.18774	0.63488	0.69097	0.68207	-2.66969	0.63611	0.64193	0.56463	0.52343	0.74825	0.96351	0.33359	0.41452	0.71055	0.97756	0.8562	-1.07364	-3.05535	-2.22345	-2.44957	-0.51031	-0.26489	0.17021	-0.65689	-1.51997
667	0.7796	0.35281	-0.10916	-0.418	-0.03402	0.0655	1.16113	-0.7943	0.09915	0.04411	0.10069	0.18558	0.10028	-0.30251	-0.08696	0.07777	0.13427	0.26774	1.15927	1.29209	0.98481	0.76729	-1.15152	-0.34543	-0.18692	-0.81784	1.56717
668	0.29703	1.1256	-0.15334	0.03761	-0.02262	0.50981	1.75442	-0.0025	0.25375	-0.075	-0.04886	-0.20199	0.01626	1.11682	1.09398	0.38949	-0.10648	0.02758	1.26149	1.60424	1.10788	1.45144	-1.2635	-1.34918	-0.97368	1.89445	2.14891
670	-0.12041	-1.1784	-1.52248	-1.25676	-2.09204	-0.65779	-0.02319	-1.21724	-2.04984	-1.47472	-1.70909	-2.08245	-2.22831	-0.99124	-0.56733	-0.53619	-0.74564	-1.0184	-1.34743	-0.18917	0.26878	0.09423	0.33478	0.01296	-1.19588	0.32731	-0.09386
674	0.61306	-0.10816	-0.56895	-1.07874	-0.52821	0.20327	-0.29006	-1.27755	-1.24254	-0.36611	-0.30677	-0.57726	-0.48845	0.08286	0.2822	0.23869	0.13036	-0.01924	-0.6082	-0.37743	-0.2328	-0.07129	0.48144	0.17738	-0.56305	0.36581	-0.4937
675	-0.38256	0.76317	0.04582	0.14124	0.70626	1.18759	-2.32834	0.12298	0.23635	0.30578	0.21308	0.67783	0.98646	1.29853	1.23782	1.12636	1.22275	1.11988	-0.8716	-3.89955	-2.93605	-1.86818	0.42241	0.30924	-0.30411	0.50917	-1.81737
676	0.58172	-1.83629	-1.18865	-0.51367	-1.34868	-1.9197	-0.00522	-0.56951	-1.59381	-1.13505	-0.28678	-1.62666	-0.68505	-2.50778	-2.25827	-1.80603	-1.51286	-1.3775	0.07359	0.44488	0.19258	0.10793	-1.63662	-1.57581	-0.22901	-1.15515	0.80167
678	0.01436	-0.3169	-1.11523	-1.04567	-1.36069	-0.69914	1.40985	-0.89524	-1.71095	-2.45668	-0.81805	-1.74149	-1.18425	-0.77712	-0.5756	-0.68592	-0.8789	-0.71562	1.07152	1.23804	0.86321	1.36384	-0.62215	-0.83639	-0.64899	0.12411	1.52051
680	0.23135	1.2799	1.11168	0.48073	1.27598	0.73862	0.78816	0.21088	0.81539	0.782	0.78025	1.38255	1.36933	1.33006	0.94354	0.59112	0.62112	0.79364	1.04558	1.09398	0.74466	-0.02773	-1.19956	-0.0746	0.33268	0.17594	1.18053
681	0.75674	0.0937	1.2852	1.28956	0.92888	-0.01379	0.41573	1.35551	1.23959	1.1084	1.12187	1.06034	0.60878	-0.55534	-0.43468	0.11158	0.22381	0.20643	0.01824	0.29718	0.2054	0.40572	0.88907	1.2034	1.22163	-1.3507	-0.15856
682	-0.02439	0.33107	-0.02895	0.65228	-0.462	0.47244	0.59957	0.73981	0.55413	0.32065	0.05932	-0.45294	-1.00233	0.39535	0.62783	0.4773	0.23573	0.11036	-0.17081	0.18173	0.25155	1.01252	1.2853	0.92024	-0.38036	0.76314	-0.06296
683	1.22136	1.26152	0.0785	0.07535	0.3078	1.26283	0.11455	0.04482	0.22492	0.08579	0.1054	0.37617	0.25667	1.01631	1.30323	1.23403	1.10925	1.13935	0.44978	-0.45854	0.00985	0.29031	1.02038	1.22545	-0.26557	0.2552	-0.4814
684	0.6403	0.27689	-0.32692	0.4461	-0.2285	0.62631	-0.41351	0.5956	0.09508	0.03865	-0.10448	-0.25748	-0.26652	0.34349	0.61196	0.65233	0.58346	0.48582	-0.05506	-0.84108	-0.484	0.18557	0.83578	0.42955	-0.25814	0.34949	-0.84382
685	-0.51565	1.46167	-0.09741	0.25902	0.29036	1.12213	0.99758	0.3185	0.0986	0.03432	0.05345	0.10432	0.54505	1.43766	1.4859	1.02078	0.75904	0.83635	1.09272	0.66239	0.52872	1.4851	0.84048	0.45114	-0.74134	1.46648	0.31903
686	1.20446	-0.39792	0.10069	-0.43527	-0.00111	-0.50171	0.33885	-1.07064	0.11117	0.06563	0.0039	0.17607	0.21101	0.25077	-0.30822	-0.58152	-0.46729	-0.49526	-0.29194	0.16442	0.30995	0.47669	0.62684	0.77489	-0.33469	-0.04307	0.06548
687	0.45583	-1.30931	-1.29071	-2.1951	-1.05857	-0.88227	-0.97064	-1.96453	-1.81943	-1.2789	-0.8299	-1.31317	-0.50833	-0.61225	-0.6821	-0.85205	-0.85707	-1.03784	-1.22253	-0.42087	-0.15862	-0.90009	-1.09786	-1.54614	-0.92628	0.44237	-0.1858
688	-0.61981	-0.0764	-0.68146	-0.00728	-0.56823	0.51474	-0.82438	-0.03335	0.03882	-0.01294	-0.10568	-0.37277	-0.76003	-0.41854	0.28161	0.62024	0.57607	0.44251	-0.48349	-0.65001	-0.41273	-1.08997	0.28483	0.41515	-0.48901	-0.2974	-0.79855
690	-2.01431	0.07625	-0.27895	-0.26334	-0.17214	0.26286	-0.04658	-0.47403	-0.13903	-0.00127	0.02087	-0.02465	-0.02702	-0.07309	0.12434	0.30132	0.3814	0.33223	-0.21222	-0.55739	-0.14571	0.49695	0.95787	0.97982	-0.25102	-0.57513	-0.49081
693	1.04372	-0.60743	-0.53669	-0.96281	-0.76567	-0.45278	0.01458	-1.42166	-0.27371	-0.40357	-0.27239	-1.30619	-0.67688	0.43099	0.13345	-0.48391	-0.86713	-1.14461	-1.69289	-0.70551	-0.24742	0.76915	1.1738	-0.17583	-0.85767	1.63781	-0.62179
694	1.63346	0.92465	-0.76358	-0.61306	-0.89312	0.92324	1.33241	-0.69558	-0.52631	-0.49751	-0.69291	-0.77008	-1.31062	0.72458	1.18393	0.91758	0.5246	0.45908	0.34657	0.60915	0.75948	1.47722	1.69232	1.39938	-1.17599	1.1832	0.15738
695	0.33364	-0.62379	-0.77698	-0.06682	-0.88904	-0.24126	0.14094	-0.02756	-0.13055	-0.13443	-0.15611	-0.80627	-1.03446	-1.42788	-0.70426	-0.09152	-0.02537	-0.05254	0.23805	-0.21091	0.00535	0.51232	1.02675	0.91524	-0.19661	-0.96486	-0.49038
695-R	0.33356	-0.45212	-0.68147	-0.05827	-0.84336	-0.10584	0.36381	-0.02754	-0.12492	-0.09319	-0.14273	-0.66536	-1.08587	-1.42788	-0.63939	0.04223	0.11783	0.12248	0.49249	-0.04874	0.09251	0.64497	1.3057	1.34213	-0.10362	-1.17954	-0.48126
696	-1.99835	-1.47132	-1.34374	-1.25392	-1.32158	-1.11852	-0.37666	-1.47772	-1.98189	-0.95801	-0.72673	-1.49722	-0.97621	-0.95941	-1.0177	-1.07019	-1.04545	-1.16978	-0.88012	-0.26263	0.03735	-0.16217	-0.44676	-0.84768	-0.85658	0.19938	-0.02216
697	-0.26332	0.52954	0.94031	0.711	0.96354	0.87232	-0.97779	0.60396	0.82141	0.81341	0.81762	1.15206	0.66663	0.43022	0.55455	0.91984	1.03786	0.98132	-0.43557	-1.05862	-0.68553	-1.58591	0.70923	1.28046	0.85845	-0.76036	-1.24265
698	-0.10934	0.55775	-0.22667	-0.1721	-0.0074	0.52943	0.2239	-0.31667	0.10005	0.02969	-0.03341	0.03859	0.13862	0.52116	0.68691	0.49709	0.36677	0.36322	0.33138	0.52092	0.23793	0.04051	-0.53221	-0.38187	-0.57511	0.48905	0.43869
699	0.0759	-0.69076	-0.33887	0.39057	-0.73134	-0.73717	0.88696	0.49304	0.29634	0.06002	-0.0784	-0.58308	-0.99182	-1.09485	-0.91192	-0.70062	-0.66527	-0.57209	0.82108	1.21704	0.95902	0.44768	-0.9952	-0.5993	-0.20207	-0.39073	1.2696
701	0.06214	0.57314	1.12735	0.76512	0.84426	0.4201	0.86205	0.76289	0.77725	0.81446	0.82324	0.8336	0.33109	0.84389	0.45469	0.42471	0.30912	0.26541	-0.27863	-0.82806	-0.29176	1.36007	3.25307	2.67695	1.08108	0.38202	-1.30081
703	-0.55027	-0.94569	-0.52418	-0.10321	-0.52165	-1.34832	0.75157	-0.24221	-0.04457	-0.14136	-0.00912	-0.76097	-0.24696	-0.42287	-1.02024	-1.42568	-1.46329	-1.30279	0.38906	0.69264	0.57592	0.80918	-0.73154	-1.23192	-0.35477	0.53826	0.9383
704	0.1336	1.30526	1.34014	1.22757	1.22483	0.79002	0.94222	1.35199	1.05598	1.00839	0.97188	0.88913	1.02974	1.92476	1.33737	0.60896	0.34635	0.37079	0.17334	0.07156	0.06515	1.94612	2.01505	0.72072	0.69228	2.11743	-0.29485
706	0.73066	0.03674	-1.65034	-0.69914	-0.68429	0.4846	-0.61802	-0.56807	-2.05877	-0.78179	-0.79807	-0.67646	-0.43401	-0.13882	0.19172	0.50947	0.64458	0.6874	0.79209	-0.6557	-0.54113	-0.33775	0.36634	0.39591	-0.5415	-0.20063	-0.68606
706-R	0.73066	0.11678	-1.60794	-0.79875	-0.73345	0.58591	-0.51821	-0.65991	-2.05878	-0.76449	-0.87324	-0.61015	-0.55012	-0.25276	0.21721	0.62501	0.76783	0.81447	0.861	-0.5954	-0.49797	-0.30511	0.56697	0.73405	-0.51492	-0.47372	-0.71157
708	0.49093	-1.32108	-0.74619	-0.35456	-1.54154	-1.01603	0.53065	-0.52317	-0.01451	-0.28185	-0.36995	-1.15647	-1.98169	-1.89191	-1.31166	-0.85293	-0.83847	-0.95198	-0.53125	0.46903	0.58898	0.46394	0.44399	0.59172	-0.50016	-0.882	0.27761
709	0.05528	0.13473	-0.37971	-0.02494	-0.52528	0.20783	0.86273	-0.00354	-0.08656	-0.04541	-0.07182	-0.24481	-0.56008	-1.1329	-0.28101	0.32781	0.41495	0.48252	0.94829	0.55825	0.43966	0.94706	1.27113	1.64785	-0.09831	-1.53601	-0.03738
711	1.47289	0.02526	-0.01526	0.01074	0.08736	-0.04627	0.12017	-0.1409	0.23731	0.1639	0.11925	0.09951	0.3015	0.41353	0.19077	-0.10723	-0.13331	-0.14798	-0.07028	0.3009	0.24069	0.13219	-0.11366	-0.1565	-0.47837	0.4069	0.15557
712	1.69875	2.19001	0.65241	0.36665	0.9275	1.79513	1.19573	0.41575	0.40826	0.38645	0.44861	0.83896	0.7602	1.8217	1.98012	1.71028	1.46871	1.59578	1.29191	0.38253	0.40224	1.59168	1.81952	1.54259	0.15839	1.17887	-0.27277
715	-1.22334	-0.18751	-0.54593	-2.7892	-1.50132	-0.82061	1.88305	-2.05141	-1.47787	-3.29152	-0.85279	-4.34361	-2.38952	0.65564	0.09774	-0.96292	-1.82025	-1.73326	0.26163	0.73405	0.60506	2.49706	1.74951	0.10076	-0.67324	2.45618	0.77143
716	1.43338	0.66384	-0.79462	-1.19383	-0.73001	0.87958	0.4304	-1.32632	-1.94671	-0.5231	-0.88391	-0.46198	-0.82621	0.43689	0.95467	0.89282	0.685	0.60815	0.17913	0.23754	0.29961	0.30371	0.98907	1.08802	-1.05126	0.43687	-0.17909
717	-0.35711	0.12159	0.81448	0.80176	0.77148	0.25161	-0.58261	0.8971	0.85794	0.68111	0.68876	0.71002	0.6286	0.23469	0.14176	0.27658	0.36887	0.32391	-0.54777	-1.04215	-0.58294	-0.20848	0.69493	0.35297	0.67533	-0.22611	-0.91302
718	1.33842	0.81316	-0.86523	-1.50829	-0.7816	0.68559	1.1835	-1.0868	-1.58708	-1.01338	-0.8149	-0.9255	-0.93841	0.42612	0.82265	0.67539	0.42779	0.47183	0.84366	0.64012	0.47327	1.54417	1.38579	1.09345	-0.78872	0.63556	0.28483
719	1.04225	-0.43906	-0.40155	-2.86776	-0.78921	-1.01752	1.43884	-3.21849	-1.42431	-0.69827	-0.47399	-1.02637	-0.53347	-0.16803	-0.61614	-1.10199	-1.31887	-1.18514	0.5831	1.16705	0.84637	1.46479	-0.18666	-0.4318	-0.50752	0.41898	1.46795
720	1.70029	0.0018	0.198	0.11672	0.37041	-0.12247	0.02402	0.02323	0.39094	0.26872	0.31661	0.21566	0.56601	0.6205	0.21373	-0.17605	-0.27131	-0.33272	-0.50771	0.08681	0.20588	0.34725	-0.01758	-0.55741	-0.2427	0.88284	-0.01822
721	0.94067	0.4768	1.15826	1.02266	1.19092	0.4817	-0.36017	1.09474	0.98283	0.98832	0.95899	1.19384	0.93652	0.83645	0.43081	0.45028	0.51445	0.53242	0.02539	-0.55271	-0.51149	-0.5076	0.98036	0.88221	1.07826	0.25664	-0.96433
724	1.42194	0.05735	1.47869	1.0874	1.24165	-0.79152	0.95606	1.20489	1.04779	0.94839	0.87988	1.08733	1.01784	1.46723	0.07611	-1.1258	-1.31736	-1.11974	0.1685	1.09862	0.75189	0.67822	-0.62592	-1.09995	0.93526	2.13111	1.13395
725	-0.60833	-0.30922	-1.02333	-1.24765	-0.62005	-0.13685	-0.08212	-1.09334	-1.77105	-0.72132	-0.68929	-0.58038	-0.21598	-0.28203	-0.18593	-0.13466	-0.06934	-0.04497	0.39416	0.14147	0.06956	-0.00127	-0.28579	-0.19343	-0.63967	-0.13185	0.06289
726	1.28837	-1.35377	-2.01797	-1.43998	-2.26247	-1.87919	1.39519	-1.26424	-1.86305	-3.67404	-1.21884	-2.63434	-1.69278	-2.62227	-2.01473	-1.81441	-1.7992	-1.44495	1.32841	1.7478	1.21916	0.65613	-3.1565	-2.59371	-0.80309	-0.67483	2.51184
727	0.59413	-0.9096	0.39481	0.26463	0.31264	-0.94149	-0.23076	-0.08181	0.64392	0.54099	0.54741	0.46172	0.40236	-0.43656	-0.99947	-0.94637	-0.72091	-0.73065	-0.47834	0.14216	0.16281	-0.66339	-0.89778	-0.50025	0.28073	-0.52979	0.26814
730	-0.24574	1.06671	0.02239	-0.18554	0.3511	0.54542	1.4579	-0.32591	0.1695	0.07286	0.03449	0.44536	0.54049	0.93533	0.76923	0.42396	0.33724	0.54569	1.65903	1.67933	1.233	0.84362	-1.25962	-0.45376	-0.50637	0.50855	1.85227
731	1.21876	0.50879	0.54507	0.27185	0.74439	-0.07869	1.07426	0.09816	0.54441	0.51809	0.58694	0.67151	0.83354	0.69276	0.1631	-0.18109	-0.23313	-0.03092	1.04243	1.0501	0.78553	0.68887	-1.04253	-0.86537	0.2577	0.54123	1.26831
732	0.74079	0.29961	0.22114	0.39029	0.42358	-0.0647	0.80327	0.37684	0.54015	0.39242	0.41937	0.46514	0.51423	0.01121	-0.03937	-0.11828	-0.07965	0.15063	1.33641	1.35648	0.91106	0.12455	-1.84701	-1.23625	0.03218	-0.08149	1.34291
733	0.33616	0.14414	-0.11074	-0.0558	-0.09838	-0.10826	0.91837	-0.27323	0.26333	0.13142	0.13656	-0.11887	-0.15884	0.53432	0.2597	-0.17621	-0.43678	-0.39369	0.41703	0.8245	0.68608	0.58167	-0.23911	-0.36714	-0.41631	1.14911	0.86124
735	0.19214	-0.49774	-0.94442	-0.51025	-1.07199	-0.38989	0.4917	-0.65361	-0.41546	-0.46395	-0.34277	-1.33724	-0.98533	-0.47053	-0.27623	-0.3433	-0.48119	-0.5649	-0.22397	0.13047	0.27402	1.09431	0.49601	-0.18035	-0.75071	0.29351	0.17169
736	-0.08226	-0.65664	-0.39774	0.27082	-0.9177	-0.8456	1.06426	0.29521	0.37215	-0.01537	-0.22892	-1.11926	-1.3029	-0.04436	-0.43048	-0.89204	-1.18569	-1.23892	-0.00059	1.03661	0.88961	1.06639	-0.51117	-0.93564	-0.50104	1.07207	1.30308
737	-0.60072	0.14698	-0.5047	-0.2279	-0.25908	0.63275	-0.80291	-0.22991	-0.27016	-0.14412	-0.24584	0.01264	-0.3183	-0.06575	0.34551	0.68524	0.75761	0.72272	0.02896	-1.75426	-1.19107	-0.97361	1.14145	1.54033	-0.26936	-0.60958	-1.22834
738	0.25198	-0.70297	-1.43778	-1.13256	-1.53085	-0.78666	0.85987	-1.12933	-1.90083	-1.46895	-0.91003	-1.81706	-1.20366	-0.85327	-0.65002	-0.74372	-0.9061	-0.87736	0.34938	0.81256	0.71571	0.94748	-0.4701	-0.78443	-0.98179	0.29356	0.96245
739	0.01211	0.36224	-0.025	0.22665	0.46115	0.42038	-0.47662	0.13876	0.28931	0.30454	0.37372	0.2714	0.64317	0.88225	0.59706	0.3648	0.34359	0.30296	-0.15984	-0.38364	-0.20097	-0.14639	-0.34751	-0.783	-0.07454	0.86525	-0.20917
740	0.82873	-0.54491	0.84952	1.23549	0.617	-0.23793	-1.1053	1.40599	1.07848	0.89299	0.7733	0.54597	0.41769	-0.24356	-0.42607	-0.20954	-0.00577	-0.10713	-0.64406	-0.49789	-0.4165	-0.80226	-0.46017	-0.49852	0.84718	-0.33477	-0.49837
741	-1.18433	2.61391	1.25971	1.08208	1.73817	2.39074	-0.39623	1.16016	1.01572	0.97414	0.95586	1.67189	1.64369	2.46013	2.5061	2.26963	2.14453	2.24623	1.04864	-0.08876	-0.22705	-0.52341	0.45933	0.92862	0.56199	1.51981	-0.64515
742	-0.71986	-0.98786	0.04205	-0.10413	0.1946	-0.9056	-0.81232	-0.32679	0.20746	0.12946	0.20963	0.08157	0.57035	-0.00871	-0.80123	-0.94427	-0.63481	-0.74582	-1.29526	-1.31575	-0.51319	0.04873	0.22746	-0.28914	-0.11978	-0.19087	-0.61777
743	0.16031	-0.12113	-0.9536	-0.15253	-0.85559	0.10083	0.08831	-0.22765	-0.11728	-0.32465	-0.29143	-0.74373	-0.70417	-0.73531	-0.05973	0.18055	0.15176	0.12775	0.29217	0.50583	0.39202	-0.15563	-1.09446	-0.75344	-0.64073	-0.44661	0.5688
744	-1.55228	0.88409	1.06558	0.6915	1.00528	1.14832	-1.16874	0.8425	0.69944	0.63589	0.6019	1.09364	0.7346	-0.12816	0.55389	1.22124	1.42428	1.47575	0.09777	-1.47325	-1.47524	-1.60399	1.00613	1.65137	1.27572	-2.06171	-1.52993
745	0.47677	0.44899	-0.66519	-0.52779	-0.22224	0.9134	-1.08577	-0.61198	-0.3468	-0.24749	-0.35655	-0.05061	-0.04944	0.37633	0.85192	0.93795	0.91912	0.80941	-0.47162	-0.89138	-0.54703	-0.93871	0.03841	0.31932	-0.80439	-0.04166	-0.75901
746	-1.0193	1.45435	-0.89295	-0.35612	-0.69139	0.93504	2.37005	-0.33141	-1.76095	-0.51465	-0.4065	-0.55211	-0.69928	-0.08075	0.83467	0.93374	0.74571	1.02627	2.45445	1.78669	1.31138	2.27707	-0.37206	0.17891	-0.79602	-0.45831	2.32968
747	0.07034	-0.94092	-1.28125	-1.14135	-1.28101	-0.41966	-0.48433	-1.24066	-2.01658	-0.79382	-0.91525	-1.094	-1.12941	-0.8644	-0.59241	-0.34204	-0.25476	-0.37386	-0.54325	-0.48074	-0.12863	-0.33025	0.07076	0.07329	-0.68854	-0.38283	-0.30679
749	0.11321	2.87456	0.48332	0.7974	1.10981	3.09993	-1.32287	0.89629	0.64137	0.68847	0.51207	1.30065	0.92262	1.91024	2.81264	3.08181	3.02238	3.05307	0.67417	-2.45482	-1.88224	-1.10011	2.01539	2.73846	0.03616	-0.29099	-2.17561
750	0.83157	0.62771	-0.62383	-0.27135	-0.86072	0.28613	1.54766	-0.23192	-0.49144	-0.65999	-1.43011	-0.56421	-0.84617	-0.06851	0.40887	0.27393	0.0205	0.18131	1.47571	1.54618	1.02349	0.98879	-0.1704	0.45649	-0.89404	0.19877	1.43254
751	0.83754	-0.38461	-1.21052	-0.36283	-0.69607	-0.20673	-0.09613	-0.37104	-1.72086	-0.54754	-0.52651	-0.71624	-0.41476	-0.29491	-0.22326	-0.21599	-0.1726	-0.11038	0.56949	0.24318	0.17132	-0.34259	-0.59796	-0.58671	-0.62917	0.17846	0.14189
752	-0.09033	0.20486	2.57145	1.68551	1.83167	0.55997	-0.72397	1.99127	1.37304	1.3593	1.3385	1.85281	0.51024	-1.79218	-0.94069	0.76967	1.21427	1.26125	-0.11019	-1.54672	-2.31933	-0.60998	2.63818	3.08759	4.20667	-3.66143	-2.21951
753	0.38626	-0.50609	1.44875	0.99632	1.04679	-0.16616	-1.23961	1.06631	1.01155	0.9141	0.88678	1.26164	0.73478	-0.74919	-0.70223	-0.06019	0.29221	0.19543	-1.37366	-0.87728	-0.59797	-2.03846	0.40001	1.0923	1.427	-1.94783	-1.17906
754	0.13273	-0.84407	-0.14212	0.03817	-0.03096	-0.64249	-0.69117	-0.10315	0.31746	0.16341	0.2172	-0.21717	0.19863	-0.0753	-0.46695	-0.63174	-0.59112	-0.75464	-1.3026	-0.65968	-0.1914	-0.2133	-0.34102	-1.00702	-0.22162	0.38063	-0.35507
755	-0.12196	1.05248	1.24352	0.97898	1.14059	1.12581	-0.61881	1.15586	0.81583	0.78735	0.76239	1.07139	0.79568	0.69992	0.8705	1.1529	1.17745	1.19175	0.30648	-0.31245	-0.32446	-0.83748	0.58145	0.8417	1.42222	-0.41952	-0.876
757	0.49557	-2.93902	-0.29231	-0.012	-0.75912	-3.01219	-0.31271	-0.17653	0.15153	0.0361	0.09558	-0.84734	-0.47269	-1.83847	-3.15201	-2.95613	-2.51219	-2.58194	-1.49934	-0.81139	-0.29519	0.2359	0.65852	0.016	0.05079	-0.58569	-0.49711
758	0.19033	-0.44631	0.28991	0.54101	0.30419	0.20324	-1.56402	0.50487	0.61389	0.56131	0.52127	0.54477	0.17802	-0.71985	-0.30626	0.34586	0.55366	0.40102	-0.96058	-1.29615	-0.86482	-2.09035	0.10632	0.56905	0.46352	-1.20744	-1.26416
760	-0.80853	0.46796	0.53837	0.13698	0.82869	0.62516	-1.37439	-0.07733	0.44419	0.42669	0.44506	0.80517	1.04504	1.22927	0.89322	0.55053	0.56988	0.42676	-1.29063	-1.23491	-0.7581	-1.3013	-0.07314	-0.15618	-0.164	0.72007	-0.96534
762	-0.89185	-1.83901	2.13662	1.50063	1.43524	-2.50123	-0.78486	1.79286	1.2603	1.20854	1.13132	1.0845	1.07846	-0.24916	-2.1159	-2.6154	-2.39086	-2.46587	-1.68048	-0.08777	-0.48664	-0.35046	0.59431	-0.55472	2.59636	0.60872	-0.95636
763	0.91884	-0.35679	-1.16795	-2.93476	-1.65826	-0.06876	0.32798	-2.20062	-1.54402	-2.68038	-2.69659	-1.32502	-1.80451	-1.17421	-0.32861	0.05259	0.02504	-0.03484	0.12289	0.47922	0.35531	0.21355	-0.0428	0.27422	-0.63817	-0.77123	0.34334
764	-0.8259	0.18064	0.45719	0.18125	0.71082	0.3811	-1.55189	0.05093	0.48993	0.40212	0.34429	0.73302	1.01107	0.96093	0.55521	0.30334	0.45056	0.33044	-1.22912	-1.32734	-0.89011	-1.31683	0.13693	0.31525	-0.23143	0.1984	-1.0743
766	-1.2603	-0.98916	-0.01202	-0.09688	-0.36728	-1.60463	1.38989	-0.4767	0.33274	0.1825	0.17318	-0.13314	-0.48184	-0.97693	-1.53697	-1.66858	-1.60442	-1.29076	1.00487	1.44323	1.06472	0.68471	-1.15396	-0.5925	0.04714	-0.32871	1.72467
767	-2.28299	0.56482	1.06094	0.86235	1.13457	0.53929	-0.48124	1.0114	0.83656	0.75604	0.73866	1.00319	1.09662	0.69486	0.37528	0.54257	0.66147	0.68628	0.29333	-0.87446	-0.58941	-0.27092	1.05167	0.844	1.17308	-0.14508	-1.15371
768	-1.09277	0.57278	0.58759	0.38667	0.17337	-0.46677	2.32471	0.23545	0.73557	0.43907	0.37351	0.49068	0.27518	-0.2949	-0.24606	-0.52991	-0.75127	-0.39165	1.82016	2.04346	1.32582	1.39831	-1.28381	-0.09593	-0.25356	-0.43783	2.81924
772	-0.04588	-0.35364	-0.3128	0.61341	-1.04984	-0.96595	1.9372	0.65416	0.51338	0.18089	-0.01483	-0.86163	-1.70219	-1.0383	-0.90308	-0.96278	-1.22508	-0.92157	1.54984	1.6619	1.18227	1.12375	-1.18336	-0.71011	-0.22242	0.06235	2.33082
774	0.26451	-1.12981	1.18107	1.00852	0.89882	-1.93819	0.79257	1.03664	1.03153	0.89297	0.98703	0.82952	0.62757	-0.90092	-1.97275	-1.96607	-1.76725	-1.46313	0.35221	1.06582	0.80468	0.12569	-1.73989	-1.74616	1.32375	-0.37052	1.20898
778	0.81117	-0.38577	-0.2243	0.23554	-0.2328	0.09335	-0.74392	0.34898	0.23748	0.08272	0.01795	-0.11265	-0.44045	-0.88901	-0.38837	0.18793	0.32404	0.32415	0.35585	-0.28621	-0.23207	-1.40043	-0.33533	0.08109	0.15341	-0.94932	-0.38815
780	0.8784	-0.1777	-0.82343	0.07307	-0.66229	-0.17647	0.48463	0.13903	-0.09154	-0.30877	-0.32028	-0.66031	-0.53573	-0.43787	-0.18066	-0.14843	-0.2477	-0.1683	0.90016	0.9845	0.65599	-0.13743	-1.05233	-0.82365	-0.54829	0.19833	0.77459
782	0.49233	0.68258	0.86338	0.8763	0.83137	0.45648	0.56427	0.94191	0.87662	0.73613	0.78158	0.67055	0.6493	0.69425	0.51599	0.43186	0.3621	0.42848	0.45723	0.0794	0.19293	1.05798	1.06614	0.46068	0.73385	0.4467	-0.33094
783	0.1672	-0.25042	-0.4362	-0.24272	-0.55249	-0.06179	0.2541	-0.36152	-0.02636	-0.11589	-0.23144	-0.43581	-0.62077	0.03874	0.05549	-0.04856	-0.16943	-0.2669	-0.28318	0.11121	0.26227	0.26075	0.65362	0.52573	-0.60525	0.41014	-0.10915
784	-0.21965	0.14204	-0.61873	-0.79682	-0.71733	0.29995	0.17931	-0.70432	-1.39501	-0.74947	-0.49888	-0.9668	-0.844	0.16211	0.42967	0.33269	0.10856	0.00503	-0.19666	0.01799	0.01348	0.45712	0.52192	0.06817	-0.52133	0.65056	-0.14565
785	0.18237	-0.22719	0.19407	0.30443	0.09309	-0.36684	0.51886	0.13477	0.53395	0.31416	0.35286	0.22175	0.12084	-0.21826	-0.34864	-0.35979	-0.34405	-0.31898	0.20332	0.74011	0.67836	0.1081	-0.73578	-0.37009	-0.05589	-0.19945	0.77032
787	0.55465	-0.37804	1.23295	1.16859	0.78324	-0.42452	0.23126	1.28746	1.03739	0.95779	0.9008	0.83378	0.28932	-0.06953	-0.57571	-0.4036	-0.28778	-0.29531	-0.30232	-0.28793	-0.14824	0.36722	1.57734	1.40216	1.30512	-0.38066	-0.72836
788	0.88423	0.43527	0.42667	0.73115	0.20919	-0.22751	1.53001	0.86865	0.5932	0.40281	0.29523	0.06897	0.249	0.69184	0.2833	-0.34844	-0.66431	-0.49519	1.17778	1.39386	0.99567	1.31665	-0.24634	-0.35439	-0.17685	1.30348	1.42786
789	0.6891	-0.91829	1.76403	1.68833	1.39053	-1.56238	0.27221	1.87341	1.42618	1.37863	1.34968	1.31858	0.98368	-0.33829	-1.73139	-1.62828	-1.32431	-1.04836	0.50922	0.54333	0.16773	-0.33356	-0.31412	-0.31208	2.14864	-0.3383	0.29714
790	0.53891	0.58578	0.52786	-0.05813	0.92681	0.5541	-1.10288	-0.3629	0.37495	0.40136	0.38068	0.89058	1.28948	1.32112	0.86689	0.41194	0.54066	0.50361	-0.63183	-0.48108	-0.36274	-0.96529	-0.68545	-0.54199	-0.30015	0.50611	-0.50855
792	0.38739	-0.50246	0.36607	0.30631	0.25716	-1.83631	1.88958	0.10707	0.59047	0.34341	0.38136	0.06836	0.39641	0.58879	-0.79674	-2.20402	-2.63871	-2.06174	1.28328	1.83569	1.29156	1.23138	-1.89635	-2.17912	-0.1512	1.85794	2.4816
793	1.07331	1.14105	-0.25942	-0.21442	0.20795	0.99137	0.47404	-0.2421	-0.09765	-0.05015	-0.11034	0.18357	0.44504	1.15199	1.15952	0.90224	0.82373	0.90575	0.98393	0.54868	0.43137	0.71554	0.30517	0.46781	-0.67135	0.58779	0.2424
795	-0.5304	0.55689	-0.38178	0.02422	0.01981	0.77528	-0.3818	-0.03221	0.01519	0.09194	0.06444	0.10762	0.10979	0.33753	0.70368	0.78733	0.77551	0.75728	0.18946	-0.08673	-0.09701	-0.43574	-0.07653	0.08818	-0.3945	-0.00273	-0.30178
796	-0.33713	0.59803	1.35976	0.91183	1.16128	0.11288	-0.13819	1.07307	0.88918	0.68094	0.67001	0.8736	1.21382	1.83836	0.92865	-0.12019	-0.30197	-0.37729	-1.13784	-0.5044	-0.4416	1.24119	1.36129	0.47711	0.46903	2.26325	-0.79458
797	0.47888	-1.03399	-1.40134	-0.61708	-1.64123	-0.53649	-0.20609	-0.66435	-1.85161	-0.82813	-1.1187	-1.41547	-1.70511	-1.22519	-0.69831	-0.42485	-0.45271	-0.56477	-0.36893	0.0333	0.10635	-0.52964	-0.10857	-0.0438	-0.82589	-0.23562	-0.07881
798	-0.83348	0.0294	2.96268	2.08003	2.16766	-0.35617	-0.10257	2.42428	1.70233	1.70461	1.60174	1.8349	1.22801	0.40055	-0.84123	-0.44346	0.03364	0.05193	0.06409	0.07674	-0.35431	1.52214	1.40876	0.53848	4.4902	-0.71942	-0.38369
799	0.34066	-2.363	1.10497	1.16226	0.5693	-2.5493	-0.9308	1.37559	0.97735	0.83451	0.76148	0.51499	0.55622	-1.94139	-2.91356	-2.442	-1.97791	-1.99107	-0.66429	0.29563	0.06502	-1.84868	-1.45529	-1.39314	1.29757	-0.93346	-0.12343
800	0.29671	-2.21682	1.26069	1.27202	0.81804	-2.34875	-0.99373	1.45672	1.08422	1.00444	0.92745	0.8201	0.49084	-1.67083	-3.05141	-2.35086	-1.62859	-1.46122	-0.17834	0.32439	-0.018	-2.12342	-1.82327	-1.15764	1.80175	-1.14764	0.11421
801	0.91703	0.58181	1.06516	0.86681	0.77714	0.39996	0.96468	0.92221	0.90888	0.86585	0.80458	0.91777	0.17685	0.26907	0.23208	0.39325	0.42882	0.51755	0.56969	0.6679	0.50524	0.87391	0.76368	0.92647	0.98875	-0.53647	0.39567
802	0.14761	2.68168	0.95191	0.71409	1.21098	2.0838	1.42004	0.80801	0.64595	0.66021	0.56826	1.13004	1.0941	2.45709	2.51645	1.91093	1.52234	1.69926	1.83284	1.28885	0.77723	0.79664	0.29408	0.72384	-0.18055	2.37974	0.95742
804	0.97169	0.53663	-0.24096	0.0568	-0.05736	0.25759	1.33522	-0.01275	0.0694	0.06088	0.10956	-0.07191	-0.17775	0.48364	0.36164	0.19457	0.07831	0.26422	1.46479	0.92871	0.79254	1.26273	0.50757	0.3464	-0.18429	0.64652	0.70189
805	0.71634	1.0504	0.96904	0.69049	1.06087	0.19403	1.32891	0.76091	0.69458	0.60402	0.57428	0.89143	1.19679	1.6953	0.92384	-0.04558	-0.35421	-0.13527	1.14824	1.43163	0.9302	0.95187	-0.66017	-0.67859	0.01795	2.06894	1.35049
807	-0.24385	1.53466	1.52815	0.77581	1.84856	1.28023	-0.97124	0.61568	0.95296	1.03525	0.98284	1.82168	2.08372	2.32685	1.77491	1.06817	1.04282	1.00709	-0.59654	-0.55844	-0.74267	-0.70902	0.62011	0.77038	0.11361	1.5426	-1.11617
808	0.31191	0.67778	-1.07697	-0.81774	-0.26206	0.96354	-0.56568	-0.73893	-1.87509	-0.55637	-0.60857	-0.21266	0.03916	0.55091	0.94866	0.93578	0.93228	0.96053	0.61293	-0.44958	-0.42634	-0.38037	0.31363	0.3874	-0.87727	0.28512	-0.68098
808-R	0.31195	0.28895	-1.11647	-0.74669	-0.46045	0.69959	-0.84263	-0.7197	-1.8751	-0.58476	-0.61474	-0.38509	-0.13641	0.14439	0.6544	0.71238	0.71663	0.67157	0.07432	-0.55448	-0.45438	-0.67054	-0.01599	0.05355	-0.93343	0.06423	-0.68201
809	0.35439	1.10536	1.39869	1.21509	1.38154	0.44079	0.71976	1.37139	1.08413	0.90926	0.9755	1.06138	1.55975	1.58559	0.97636	0.3341	0.08202	0.11493	0.48663	0.37585	0.3051	1.29147	1.19184	0.20563	0.71489	1.60019	-0.32591
810	0.9878	-2.03293	0.10401	0.53027	-0.23084	-2.19163	-0.1952	0.49194	0.60899	0.40686	0.44062	-0.36393	-0.20437	-1.16936	-1.99548	-2.18234	-2.09281	-2.10163	-0.99958	0.15515	0.19059	-0.33109	-0.9749	-1.46463	0.14065	0.11189	0.27055
812	0.47702	-1.27532	0.54251	0.74852	0.29479	-0.90845	-1.03953	0.62617	0.82664	0.74903	0.72718	0.34437	0.14596	-0.36597	-0.97659	-0.86406	-0.68307	-0.8733	-1.59295	-1.50596	-0.95549	-0.88494	0.80426	0.41662	0.62016	-0.23253	-1.24787
813	1.25573	-1.84385	0.31081	0.41251	-0.05837	-2.88364	0.89671	0.30906	0.59966	0.33673	0.33435	-0.24146	-0.02452	0.01398	-1.7166	-3.23328	-3.59812	-3.25496	-0.40943	0.99734	0.79818	0.31148	-1.03101	-1.74075	-0.12159	1.7604	1.18934
814	0.51116	-0.49679	0.35215	0.27857	0.36593	-1.09765	0.81467	0.29924	0.32628	0.11177	0.22749	0.24869	0.43328	0.32849	-0.69833	-1.23407	-1.22727	-0.99831	0.78946	1.22416	1.03635	-0.15479	-1.21629	-1.27067	0.20382	1.01317	1.02563
815	0.60669	-0.45797	-0.24658	-0.04692	-0.06715	-0.45185	-0.21653	-0.21968	0.16692	0.08421	-0.04692	0.04396	0.22174	0.06706	-0.2783	-0.53215	-0.45263	-0.4147	0.16134	0.42321	0.21317	-0.70922	-1.43875	-1.00447	-0.44466	0.23613	0.5033
815-R	0.60667	-0.86711	-0.34585	-0.21644	-0.2634	-0.7043	-0.62408	-0.48925	0.2017	-0.00355	-0.08343	-0.16772	0.08741	-0.26437	-0.51126	-0.73446	-0.67779	-0.76568	-0.64973	0.20558	0.10783	-1.02709	-1.75241	-1.43588	-0.59254	0.14956	0.35425
816	-0.12206	-1.52566	-1.39065	-0.83932	-2.23291	-1.37909	0.62187	-0.84388	-1.87801	-1.19848	-1.73743	-1.59242	-2.24949	-2.92546	-2.05594	-1.21938	-0.9634	-0.86783	0.69683	0.908	0.62154	0.15493	-0.75027	-0.1005	-0.36482	-1.61997	0.92719
817	-0.5749	0.08278	2.12273	1.5454	1.70551	-0.05332	-0.36758	1.8102	1.28453	1.26722	1.27057	1.51426	1.10184	-0.08645	-0.78068	0.00862	0.38604	0.49358	0.39218	-0.87212	-1.0643	0.04455	1.786	1.4077	3.26646	-1.26488	-1.45732
818	-1.26887	0.53664	0.36747	0.61857	0.41366	0.24167	0.71499	0.61419	0.6754	0.49977	0.50601	0.0607	0.34634	1.2881	0.79989	0.12695	-0.25321	-0.28023	0.01088	0.24049	0.20042	1.09274	1.11025	0.15111	-0.19317	2.10742	-0.0605
822	-1.33753	0.45661	0.49962	0.87926	0.49841	0.30298	0.29843	0.9722	0.80427	0.62609	0.45914	0.43209	0.28561	1.21404	0.73023	0.15764	-0.0514	-0.01207	0.34152	0.54982	0.27666	-0.01766	-0.15782	-0.41118	-0.00602	1.80572	0.33797
823	-0.75979	-1.46162	-0.47088	0.12952	-0.60817	-1.31712	-0.31482	0.03139	0.12378	0.0506	0.12934	-0.73345	-0.3162	-1.28494	-1.54655	-1.24657	-0.98698	-1.00731	-0.38439	-0.2095	-0.13121	-0.03851	-0.13464	-0.41896	0.0608	-0.73604	-0.17313
824	-1.4458	0.56587	0.09998	0.30375	0.54988	0.63281	-0.65228	0.21806	0.47305	0.32092	0.41567	0.24568	0.79879	1.27271	0.97	0.55689	0.44219	0.31836	-0.90331	-1.5887	-0.66803	0.21621	0.55743	-0.41027	-0.34133	1.47466	-0.83434
825	0.10528	-0.9612	-1.0034	-1.31471	-1.6194	-0.73909	0.12119	-1.19396	-1.46102	-1.95586	-1.74374	-1.33299	-1.55971	-1.59317	-0.91917	-0.60907	-0.64628	-0.70381	-0.13124	0.6648	0.38456	-0.43854	-1.11429	-0.67538	-0.56248	-0.69165	0.65898
826	-0.68636	1.04042	0.98833	0.30589	1.33757	0.79039	-0.83348	0.02614	0.79615	0.67741	0.61681	1.20065	1.66195	2.33011	1.60788	0.53105	0.28723	0.15098	-1.38104	-0.73928	-0.64174	-0.42999	0.42807	-0.20113	-0.6217	2.91992	-0.85977
827	0.2511	-1.72508	0.87317	1.1962	0.2596	-1.75374	0.15475	1.23688	1.19496	0.9411	0.97333	0.33962	-0.12816	-1.98891	-2.3734	-1.56754	-1.25213	-1.27089	-0.57569	-0.05431	0.1373	0.21204	0.63607	0.57255	1.22974	-1.47521	-0.25997
828	-0.1999	-3.12913	-1.19996	-0.54365	-0.9541	-2.14557	-3.27206	-0.80392	-0.06582	-0.50551	-0.31391	-1.05919	-0.19057	-1.95839	-2.17696	-2.03989	-1.65685	-1.97382	-3.04416	-1.90173	-1.42733	-3.71448	-2.87219	-2.9219	-0.67124	-0.36999	-0.7631
829	0.04266	0.34599	0.05782	0.46997	0.25754	0.70084	-0.85155	0.4578	0.54728	0.41505	0.38282	0.37972	0.41093	0.06702	0.48347	0.76364	0.84966	0.75303	-0.39566	-0.62027	-0.43534	-0.59732	0.16481	0.37748	-0.09577	-0.6358	-0.73946
830	-1.63057	-0.06145	0.24947	0.14157	0.67813	0.19083	-1.7345	-0.06983	0.58858	0.40751	0.41517	0.53685	1.03959	1.08844	0.58116	0.09539	0.10559	-0.09172	-1.81476	-1.61775	-0.98218	-1.39977	-0.6343	-1.16555	-0.41716	1.19222	-0.90779
832	0.38526	-0.49691	0.56988	1.12269	0.40395	-0.11556	-0.83765	1.21581	1.06045	0.92081	0.88563	0.37168	0.19254	-0.6786	-0.49279	0.01441	0.16784	0.02715	-0.80182	-0.66278	-0.49478	-0.53219	-0.03954	-0.22589	0.71872	-0.87429	-0.63634
833	0.63059	-0.54844	-0.17931	0.34283	-0.51578	-0.50316	0.29118	0.31769	0.51275	0.20256	0.19362	-0.47921	-0.51943	-0.8828	-0.56799	-0.42202	-0.46212	-0.50457	-0.09548	0.56665	0.3551	0.26454	-0.67185	-0.70436	-0.19472	-0.43865	0.55143
834	0.1483	-1.587	-0.44454	0.21926	-0.30108	-0.99472	-1.94296	0.14851	0.13458	0.05579	0.20579	-0.84082	0.00145	-0.30704	-0.756	-0.97942	-0.94339	-1.20733	-2.10868	-2.06683	-1.50576	-1.58596	-0.08556	-1.19249	-0.10887	0.64003	-1.54082
836	-0.23009	-0.05284	1.21062	0.69154	1.15542	0.15118	-1.26283	0.72771	0.76932	0.72834	0.75407	1.13437	0.95546	0.37901	0.04716	0.19103	0.31809	0.19706	-1.54734	-1.49849	-0.84008	-1.55086	0.36606	0.27387	1.09394	-0.26281	-1.29194
837	-1.56483	1.62903	0.34001	0.34721	0.60245	1.69674	-1.17715	0.45203	0.37138	0.19877	0.08289	0.58822	0.73422	1.70823	1.9857	1.59384	1.43578	1.39673	-0.13744	-0.52479	-0.61558	-1.07496	0.16963	0.58088	-0.72197	1.05258	-0.80747
839	-1.13892	-0.03885	-1.01937	-0.73298	-0.76751	0.33934	-0.28241	-0.87257	-0.54092	-0.46817	-0.39984	-0.80062	-0.65326	-0.05739	0.39673	0.3975	0.25222	0.10234	-0.62328	-0.34989	-0.05874	0.03761	0.15428	-0.16708	-0.99961	0.34656	-0.26176
841	-1.14039	-1.21907	-0.94425	-0.4701	-0.61155	-1.18664	-0.33254	-0.66407	-0.17333	-0.37722	-0.20434	-0.8155	-0.12521	-0.53473	-0.92678	-1.22494	-1.17774	-1.17626	-0.33007	0.38749	0.33522	-0.49394	-1.97131	-2.19258	-0.73955	0.44942	0.63669
842	-0.4783	1.19699	3.12212	1.83258	2.49599	0.75802	-1.15062	2.20801	1.52916	1.4384	1.45189	2.19788	2.05323	1.03618	0.30153	0.71766	1.1719	1.17799	0.09503	-1.39163	-2.93523	1.02167	1.46097	0.92584	4.86951	-1.7619	-1.45006
845	0.74793	-0.33013	0.34803	0.56656	0.2218	-0.30089	-0.44179	0.65672	0.57783	0.31762	0.20702	-0.06193	0.24934	1.21462	0.47525	-0.45214	-0.73766	-0.97285	-1.62712	-0.52073	-0.14372	-0.14451	0.00834	-1.24961	-0.40791	2.33483	-0.30455
846	0.91658	-0.65326	0.72281	1.15443	0.30677	-0.86115	0.47176	1.30225	1.0334	0.78499	0.80608	0.08564	0.24924	-0.76931	-0.90844	-0.75978	-0.81408	-0.83885	0.04446	0.37662	0.29802	0.79557	0.35654	-0.19261	0.68941	-0.25895	0.02126
847	0.61048	1.41933	0.45797	0.59939	0.48239	0.99099	1.60088	0.52166	0.66897	0.5994	0.59299	0.72579	0.24252	0.25658	0.78764	0.9896	0.93563	1.16728	1.95677	1.3502	0.86631	1.10278	-0.48049	0.46964	0.24196	-0.72314	1.64183
848	0.22608	0.44312	1.90384	1.16144	1.43264	-1.22638	2.67051	1.34119	1.03292	0.97606	1.02177	1.32151	1.10364	0.46432	-0.68519	-1.36581	-1.75938	-1.19884	1.83106	2.12539	1.52	1.45425	-0.43712	-0.33419	1.89855	0.77397	2.26095
850	-0.3443	-1.23567	2.25721	1.36198	1.5244	-1.94403	-0.69732	1.72449	1.03051	0.89512	0.87554	1.14434	1.68755	-2.52119	-3.08844	-1.65978	-0.87036	-0.98377	0.41213	-0.04205	-0.5179	0.16902	1.00717	0.06698	3.5167	-3.18771	-1.36526
853	0.86441	-0.03611	3.27255	2.33226	2.67765	-1.79371	1.1024	2.59321	1.95528	1.95318	1.92672	2.36238	2.03748	1.93115	-0.52073	-2.32006	-2.82797	-2.42278	-0.46875	0.5883	0.20073	1.4158	1.95488	0.54877	3.62389	2.58834	-0.07311
854	0.59278	-1.52107	-0.01559	0.30085	-0.37594	-1.12518	-0.76925	0.16001	0.57781	0.26718	0.29493	-0.39388	-0.44455	-0.75563	-1.03044	-1.03395	-1.04655	-1.31653	-2.00898	-0.84664	-0.28878	-0.78844	0.08216	-0.39852	-0.10963	0.14072	-0.64982
858	0.59391	1.36126	1.17461	1.0381	1.11435	1.57004	-0.75943	1.22755	0.85531	0.84476	0.81022	1	0.71751	0.72181	1.22613	1.61378	1.645	1.62979	0.20824	-1.00225	-0.87365	-0.23025	1.25257	1.12981	1.30524	-0.67458	-1.35831
860	-0.50023	-0.18513	-0.2545	0.11403	-0.36816	-0.21822	0.26291	0.03343	0.32146	0.01693	-0.1082	-0.44548	-0.27087	0.26657	0.1065	-0.24362	-0.47294	-0.55154	-0.27853	0.50336	0.30518	0.1037	-0.26447	-0.44755	-0.59591	0.87179	0.3975
861	-0.09572	-1.00732	0.1188	-0.07203	-0.70541	-1.83637	2.26599	-0.22933	0.21922	0.03828	-0.02643	-0.41487	-1.22061	-0.85318	-1.51434	-1.88496	-2.132	-1.89393	0.59386	1.59643	1.3153	1.65082	0.69073	0.81725	-0.20625	0.15529	1.71412
862	0.06907	-0.36646	-0.53438	-0.08887	-0.66338	-0.54939	0.69951	-0.20519	0.1327	-0.14884	-0.15192	-0.76269	-0.49632	-0.19276	-0.23988	-0.56054	-0.78758	-0.78995	0.08691	0.79402	0.58932	0.61686	-0.79115	-0.96689	-0.77269	0.6192	0.98978
864	1.38267	-0.63744	-0.99449	-0.92528	-0.75436	-0.04135	-1.0246	-0.96652	-1.60815	-0.50551	-0.59249	-0.48607	-0.6132	-0.7764	-0.31838	0.04658	0.16835	0.06155	-0.47832	-0.50696	-0.29428	-1.3921	-0.81758	-0.49409	-0.46215	-0.6276	-0.34661
865	-0.73326	0.28884	0.64277	0.1544	0.46682	0.01265	0.79228	-0.10826	0.57818	0.4398	0.40342	0.62335	0.32865	0.67897	0.36329	-0.05551	-0.22713	-0.25679	-0.2765	0.90964	0.75032	0.30861	-0.14473	0.16215	-0.13043	0.61792	0.76457
866	0.71779	0.26564	0.33045	0.20182	0.301	-0.06881	0.74965	0.05022	0.45112	0.19731	0.18993	0.44919	0.40307	0.53669	0.2316	-0.14661	-0.23305	-0.19257	0.3063	1.39597	1.17307	-0.15184	-1.63658	-0.86514	-0.30398	0.4471	1.47066
867	0.11159	0.13376	-0.11967	0.11295	-0.09283	0.17845	0.33146	-0.03025	0.21621	0.26455	0.24879	0.10094	-0.08986	-0.37983	-0.09242	0.23036	0.3226	0.37187	0.63096	0.41333	0.23788	0.25013	-0.08143	0.30883	0.07688	-0.81632	0.32557
868	1.06617	0.00209	-0.0047	-0.07254	0.12066	-0.15567	0.26556	-0.20345	0.18082	0.04936	0.13748	-0.03203	0.41105	0.50406	0.20889	-0.20568	-0.30226	-0.36675	-0.49574	0.10652	0.2262	0.80737	0.39849	-0.20312	-0.52715	0.71864	-0.00578
869	-0.28002	1.28525	1.00333	0.90544	0.85937	1.16791	0.67926	1.00741	0.824	0.79459	0.70856	0.83339	0.3804	1.16548	1.22235	1.1394	0.98798	0.97408	0.28423	0.15183	0.1787	0.85947	1.67703	1.46709	0.6699	0.56717	-0.38029
871	-2.38872	0.43129	3.38796	1.76746	2.71045	0.24242	-1.31887	2.13148	1.44456	1.5216	1.51736	2.41418	1.63982	-0.32069	-0.98472	0.34728	0.87363	0.98812	-0.74618	-2.34194	-11.2816	-0.54074	2.45251	1.45959	6.23253	-2.55267	-2.77536
872	-0.03202	0.68186	-0.07697	0.68711	-0.26784	1.32193	-0.82051	0.83118	0.47709	0.30573	0.16272	0.0878	-0.6367	-0.67434	0.79455	1.49323	1.45591	1.30899	-0.12502	-0.64838	-0.39678	-1.15676	0.78449	1.40063	-0.03085	-1.45093	-1.02738
873	-0.34287	0.0685	1.17363	0.71779	1.117	-0.54367	0.44626	0.64119	0.83762	0.77692	0.80818	1.0719	1.12457	0.84333	-0.09899	-0.70032	-0.68975	-0.58422	-0.0751	0.81917	0.61588	-0.12041	-1.50865	-1.21194	0.61092	0.64575	0.99095
874	0.22778	-0.19839	-0.03044	0.08679	-0.31319	-0.01044	0.41984	0.05406	0.16024	0.04322	-0.026	-0.10937	-0.77207	-0.02478	-0.00098	0.02312	-0.10035	-0.17078	-0.12036	0.28101	0.40156	-0.22997	0.79034	0.96824	-0.18576	0.28165	-0.09113
875	-0.16308	1.00865	-0.90361	-0.54829	-0.52006	0.86121	1.16805	-0.59974	-0.64878	-0.44686	-0.36372	-0.44465	-0.44568	0.23681	0.86913	0.87371	0.68098	0.77011	1.30204	1.07961	0.80401	0.97839	-0.8639	-0.45226	-0.85577	0.1401	1.4196
876	1.04739	-0.31327	0.4807	-0.03355	0.40692	-0.17507	-0.86515	-0.39138	0.47942	0.34673	0.23193	0.49544	0.70195	0.76918	0.26573	-0.24201	-0.28879	-0.56074	-2.12266	-0.67735	-0.41583	-0.7543	0.59102	0.51245	-0.49217	0.66219	-0.85414
878	0.51389	-0.60277	2.14908	1.69838	1.85516	-0.57936	-1.09247	1.841	1.56014	1.51764	1.56258	1.80364	1.31375	-0.60751	-1.12902	-0.41703	-0.16407	-0.2011	-1.13241	-0.76948	-0.68753	-1.74174	0.31163	0.2166	2.58331	-1.05481	-1.37849
880	0.86239	-0.85891	-0.41511	-0.103	-0.8053	-0.23432	-0.7573	-0.26459	0.13574	-0.01167	-0.06024	-0.5651	-0.9347	-1.13049	-0.51275	-0.06843	-0.0333	-0.28471	-1.44678	-0.87558	-0.4109	-0.54816	0.77486	0.74543	-0.3245	-0.72973	-0.96661
881	-0.5376	1.34525	0.60436	0.45887	0.84302	1.6563	-1.06892	0.46033	0.53434	0.54349	0.46004	1.11521	0.75552	0.72251	1.30003	1.68393	1.78594	1.78521	0.1873	-1.11245	-0.89396	-1.52731	1.09513	2.03398	0.32268	-1.20083	-1.43103
883	1.12014	0.35994	0.9927	1.38363	1.03185	-0.1346	0.30247	1.38627	1.2844	1.00015	0.96821	0.86617	1.09795	1.27359	0.47857	-0.33652	-0.57579	-0.46453	0.33645	0.66814	0.30778	-0.1456	-0.62849	-0.92394	0.25748	1.83481	0.48346
884	-1.34668	-1.32121	-0.52125	0.09289	-0.74466	-0.7538	-0.77067	0.06897	0.16825	0.04268	0.07013	-0.81532	-0.84118	-1.42738	-1.00293	-0.57668	-0.54978	-0.77538	-1.35347	-0.82922	-0.34457	-0.4994	0.11147	-0.40401	-0.22126	-0.42071	-0.69885
885	0.17142	-0.69026	0.96246	0.36998	0.661	-2.13404	1.53996	0.0804	0.82514	0.59018	0.49182	0.91141	0.91245	0.07726	-1.26017	-2.45328	-2.60419	-2.11023	0.7825	2.07796	1.41549	-0.33088	-3.32706	-1.51746	-0.11962	0.45392	2.78471
886	1.63283	-0.47365	-0.48098	-0.57932	-0.19749	-0.67915	0.0963	-0.84856	-0.13216	-0.26389	-0.14092	-0.43923	0.3057	0.34723	-0.16374	-0.77682	-0.84234	-0.87288	-0.44322	0.34904	0.37529	0.49549	-0.95974	-1.56127	-0.92887	0.95403	0.55831
887	0.42442	-1.11777	0.09943	0.38831	0.14963	-0.78435	-1.43229	0.44524	0.40061	0.23435	0.29019	-0.09198	0.29679	0.01823	-0.61326	-0.76484	-0.66225	-0.90722	-1.91797	-1.76975	-0.87503	-0.78711	-0.45944	-1.28865	-0.00831	0.54238	-0.68244
888	-0.04831	-1.31646	-0.78422	-0.4058	-1.00104	-1.07681	-0.02277	-0.49912	-0.12363	-0.33376	-0.33231	-0.92556	-0.90959	-1.38013	-1.06557	-0.97404	-1.01697	-1.13293	-0.82189	0.57881	0.61922	-0.21743	-1.17578	-1.08362	-0.8522	-0.14277	0.59242
889	0.42018	1.61821	-0.29254	-0.4556	0.00502	1.30609	1.36406	-0.56232	-0.19289	-0.16082	-0.30262	0.08504	0.13368	1.29384	1.59695	1.22057	0.92729	1.01248	1.29195	1.17367	0.86218	1.29322	0.19612	0.55611	-1.08606	1.03851	1.10399
891	1.50015	-0.80721	-1.27629	-1.28538	-1.6225	-1.27562	1.52501	-1.49012	-1.01891	-1.20213	-1.18776	-1.53043	-1.26532	-1.06659	-1.0232	-1.30367	-1.46774	-1.26176	0.91206	1.47204	1.13572	1.1993	-1.27172	-0.99294	-1.14338	0.17217	1.96715
892	0.88804	-0.83619	0.6489	0.80652	0.1343	-0.8343	0.40783	0.92303	0.75467	0.6021	0.55916	0.07466	-0.19508	-0.91666	-1.09272	-0.71404	-0.64313	-0.7489	-0.52057	0.02835	0.2317	0.82168	1.15898	0.78929	0.72943	-0.63244	-0.25747
893	1.02851	-0.54129	0.44196	0.53271	0.47729	-0.50255	-0.39005	0.52571	0.6002	0.46047	0.54092	0.4463	0.44443	-0.40391	-0.69455	-0.45763	-0.27739	-0.2627	-0.15681	-0.02473	0.10644	-0.72279	-0.69151	-0.65929	0.52122	-0.42283	-0.07736
895	0.49035	-0.56844	0.05209	0.28504	0.0318	-0.49106	-0.17466	0.2943	0.29578	0.19209	0.23879	0.03637	0.08557	-0.51862	-0.58252	-0.44012	-0.34482	-0.38537	-0.21756	0.26629	0.30532	-0.31663	-1.10423	-1.00195	0.01553	-0.34706	0.38475
896	1.50646	-0.49679	-0.86514	-0.8602	-0.69588	-0.24386	-0.15441	-0.9649	-0.86157	-0.49805	-0.48476	-0.56935	-0.28656	-0.76823	-0.44414	-0.17407	-0.04827	-0.11214	-0.05043	0.20471	0.16623	-0.04914	-0.42583	-0.23074	-0.6263	-0.74171	0.15344
897	0.33778	-0.29481	-0.40367	-0.52391	-0.2702	-0.2731	0.18054	-0.77834	-0.11894	-0.12692	-0.12363	-0.1909	-0.01292	-0.34008	-0.29237	-0.25957	-0.17582	-0.20159	-0.01792	0.505	0.44574	0.13353	-1.22513	-0.84826	-0.56207	-0.41563	0.77845
901	-0.54439	1.81145	0.71331	0.63213	0.86747	1.66919	0.62091	0.64635	0.67246	0.65166	0.55662	0.97121	0.67703	1.43895	1.66053	1.61539	1.51608	1.57366	0.86525	0.26202	0.21451	0.83926	1.44519	1.66691	0.19437	0.30965	-0.29348
903	-0.57039	0.7681	1.09861	0.69299	1.11634	0.46408	-0.37487	0.80405	0.65835	0.5941	0.57407	0.81959	1.13985	2.06279	1.27611	0.23952	0.00317	-0.11648	-1.14754	-0.3597	-0.16773	0.2726	0.05122	-1.16797	0.21043	2.64541	-0.34731
904	-0.68443	1.37093	0.88981	0.58532	1.02453	1.20232	0.18997	0.59198	0.66519	0.65432	0.65641	0.92731	1.03757	1.18804	1.27115	1.18079	1.09689	1.07937	0.09864	0.06394	0.13762	0.51656	0.88956	0.78146	0.33374	0.19754	-0.4182
905	-0.96897	0.90999	0.96385	0.96799	0.82268	1.13119	-0.45644	1.09246	0.86154	0.77534	0.74767	0.8811	0.38263	0.38104	0.84566	1.18328	1.19019	1.16736	0.03248	-0.45303	-0.28337	-0.44045	0.60393	0.80207	0.94396	-0.63113	-0.74453
906	-0.05228	0.10392	-0.32752	0.24419	-0.57718	0.00365	1.03533	0.30059	0.26124	0.01982	-0.12898	-0.50585	-0.77548	-0.12308	0.09346	0.01021	-0.15572	-0.1124	0.70555	1.05889	0.81535	0.92085	0.14211	0.2117	-0.50823	0.30659	0.80383
907	-0.31105	1.58829	2.25729	1.27947	2.07729	0.79461	0.69945	1.46636	1.12073	1.19514	1.1878	1.88397	1.72569	2.18186	1.24649	0.58242	0.44322	0.64556	0.68008	0.60927	0.22759	0.25583	1.31467	1.09055	2.3407	1.85641	-0.44723
907-R	-0.31116	1.66577	2.32516	1.2687	2.13745	0.76843	0.95585	1.4457	1.12144	1.20574	1.20179	1.96228	1.80541	2.22617	1.21624	0.54217	0.41972	0.66756	0.91129	0.73864	0.31769	0.36441	1.64555	1.562	2.43819	1.71448	-0.45255
908	0.42999	1.04012	-0.37269	0.06985	-0.15087	0.89814	0.95384	0.03965	-0.08538	-0.05812	-0.24747	-0.0553	-0.21168	0.93807	1.11131	0.82157	0.6075	0.69687	1.12304	0.81501	0.59429	0.72899	0.51632	0.64974	-0.73672	1.00264	0.49225
910	0.21808	-0.31268	0.20077	-0.00128	0.47074	0.01716	-1.19585	-0.18204	0.30223	0.32773	0.33565	0.56891	0.61776	0.062	-0.17328	0.03892	0.27504	0.20938	-0.66368	-1.22	-0.70769	-1.34289	-0.01885	0.19823	0.2135	-0.55731	-0.89284
911	0.6087	1.16526	-0.70377	-0.55392	-0.9233	0.61786	2.38947	-0.47223	-1.71171	-0.69926	-2.62891	-0.34634	-1.29477	-0.10275	0.55928	0.58649	0.39472	0.70356	2.52965	2.07652	1.41474	1.42387	-0.87099	0.40186	-0.70621	-0.35091	2.68159
912	1.29607	1.10382	0.45525	0.61144	0.55465	1.39436	-0.35212	0.57271	0.6384	0.65732	0.54023	0.87871	0.35951	0.28079	0.97323	1.45846	1.55383	1.53725	0.37266	-0.31485	-0.31127	-0.36695	1.07534	1.77465	0.29099	-1.24859	-0.86235
913	0.95402	-0.76788	-1.2891	-0.72242	-1.12432	-0.38506	-0.44761	-0.80178	-0.66285	-0.79992	-0.74341	-1.17409	-0.82312	-0.65281	-0.32565	-0.33228	-0.37967	-0.50469	-0.57269	0.15305	0.20904	-0.44984	-1.0003	-1.09989	-1.00044	0.16672	0.17367
916	0.15928	0.54832	-1.01934	-0.57023	-0.96247	0.529	1.03837	-0.38883	-1.55993	-1.02427	-1.71995	-0.65125	-1.00179	-0.31372	0.36343	0.57452	0.46583	0.57259	1.33288	1.11355	0.72052	0.61198	0.09002	0.68265	-0.69218	-0.34243	0.80911
917	0.29768	-1.14348	-0.36672	0.4214	-0.43153	-0.97216	-0.22814	0.42178	0.40775	0.15939	0.20419	-0.57361	-0.34577	-0.86887	-1.0662	-0.9141	-0.82176	-0.85453	-0.19998	0.05358	0.10472	-0.2761	-0.57615	-0.92151	-0.01598	-0.11521	0.01761
920	0.40682	0.0417	-1.41946	-3.14382	-0.88111	0.1756	0.19863	-1.38237	-1.79456	-2.87044	-1.19772	-1.13634	-0.60581	0.16601	0.30222	0.16478	0.02837	0.04567	0.47886	0.05051	0.0073	0.43451	0.30506	-0.17817	-0.84836	0.77166	-0.057
921	0.20297	0.55753	-0.97063	-0.42936	-1.02844	0.2073	1.69251	-0.45936	-0.77843	-0.70046	-0.62422	-0.80803	-1.03385	-0.65681	0.16558	0.23642	0.0486	0.25016	1.65976	1.54137	1.0965	1.19854	-1.25173	-0.60442	-0.8285	-0.30997	2.05533
922	-0.0068	-1.1113	1.3013	1.18544	0.9962	-0.79669	-1.50216	1.3332	1.07637	0.96591	0.99292	0.90868	0.74417	-1.27152	-1.33847	-0.6405	-0.282	-0.39979	-1.66839	-1.53995	-1.04804	-1.16202	-0.08936	-0.46252	1.55935	-1.40732	-1.17557
924	-0.8356	0.50299	0.65976	0.62784	0.73156	0.97489	-1.82891	0.64947	0.68007	0.57669	0.53329	0.90376	0.75863	0.06543	0.55323	1.04783	1.24269	1.13912	-0.7808	-1.32044	-0.95579	-2.34501	-0.01723	0.87661	0.41754	-1.55531	-1.23744
925	0.4485	-1.24884	-0.3102	0.32983	-0.9007	-0.99	0.12133	0.3306	0.30069	0.10832	-0.01106	-0.68157	-1.07704	-1.48986	-1.26208	-0.86527	-0.77922	-0.87544	-0.38559	0.11219	0.20975	0.16905	0.21645	0.19081	-0.08299	-0.7496	0.03592
926	0.24225	-0.73289	-0.54229	-0.35966	-0.58313	-0.16479	-1.12241	-0.64259	0.08795	-0.13782	-0.13024	-0.45248	-0.39087	-0.52304	-0.1575	-0.07573	-0.10099	-0.35193	-1.68583	-0.85943	-0.43951	-1.10991	-0.3146	-0.44074	-0.72916	-0.11895	-0.64782
926-R	0.2422	-0.69152	-0.5324	-0.6175	-0.55547	-0.08922	-1.21995	-1.06008	0.03562	-0.15658	-0.15546	-0.36937	-0.38061	-0.51941	-0.10206	0.00058	-0.01341	-0.26832	-1.76125	-0.91286	-0.4734	-1.24923	-0.3864	-0.40828	-0.74981	-0.19618	-0.67015
927	0.47211	0.81067	0.36151	0.35728	0.81535	1.02659	-1.11596	0.30031	0.40324	0.49384	0.50317	0.81755	0.90462	0.93109	0.91548	0.99752	1.116	1.12131	0.126	-0.90219	-0.71904	-1.12694	-0.08685	0.12605	0.24867	-0.05934	-0.878
928	0.99573	0.66403	0.11502	0.07126	-0.08667	0.70424	0.90805	-0.11008	0.40498	0.30336	0.19075	0.38	-0.40671	-0.38907	0.35173	0.76795	0.80811	0.8593	0.82574	0.9299	0.69153	0.61684	0.26135	1.15851	-0.10417	-1.36784	0.68359
931	-2.407	-1.17838	-1.06427	-1.51618	-1.17589	-0.73643	-0.48367	-1.55079	-1.66877	-0.82434	-0.82577	-1.25071	-1.18295	-0.52861	-0.67821	-0.6863	-0.71189	-0.88232	-0.90812	-0.49168	-0.11845	-0.57223	-0.14163	-0.49445	-0.52437	0.3753	-0.2575
933	-0.73849	1.4726	3.11515	1.893	2.6249	1.28815	-2.31551	2.2516	1.50154	1.50272	1.49982	2.28216	2.16645	0.17725	0.12866	1.35692	1.94482	2.03834	0.70211	-1.40058	-11.4326	-0.08574	1.19027	1.33987	5.34339	-3.60289	-2.04948
935	0.14797	-0.79714	-1.24902	-2.81677	-2.34881	-0.53097	0.54527	-1.75204	-1.49509	-3.30861	-4.28092	-1.70746	-3.2973	-1.75632	-0.94334	-0.38848	-0.36406	-0.36734	0.42094	0.58609	0.36405	0.23106	0.07357	0.51518	-0.34322	-1.06365	0.5059
936	-1.15191	-0.39013	0.20393	0.62703	0.38353	0.00054	-1.04367	0.62212	0.61145	0.58358	0.59193	0.45088	0.35473	-0.36218	-0.35882	0.06143	0.31536	0.2744	-0.33074	-1.07313	-0.7799	-0.9027	0.01188	-0.02816	0.5037	-0.8192	-0.85426
937	-0.51092	0.94002	-0.48013	-0.37127	0.20885	1.07313	-0.42348	-0.415	-1.71187	-0.07	-0.18323	0.25361	0.5005	0.99466	1.0983	1.01766	1.02104	1.03955	0.56489	-0.23903	-0.19429	-0.10481	0.12369	0.34443	-0.58224	0.3988	-0.33628
938	1.04848	-1.36067	0.79615	0.89634	0.35696	-1.89347	0.28931	0.78895	1.05326	0.79426	0.80105	0.11945	0.50607	0.0368	-1.23229	-2.04416	-2.15493	-2.17372	-1.1501	0.06768	0.07483	0.57675	0.42449	-0.49212	0.38908	0.69516	0.04443
940	-0.55339	1.7769	-0.19874	-0.50441	0.44897	1.68051	0.42865	-0.47744	-1.42749	0.07307	-0.0786	0.61094	0.49583	1.21828	1.66516	1.62387	1.53055	1.62746	1.29488	0.66588	0.3952	0.09752	-0.09122	0.43533	-0.51465	0.40718	0.34349
941	0.6444	-0.76392	-0.1102	-0.18461	-0.11736	-0.62874	-0.10998	-0.47276	0.03465	0.10215	0.06395	0.00488	-0.03612	-0.07407	-0.61829	-0.67554	-0.47927	-0.4836	-0.22951	-0.49408	-0.1729	0.10108	0.58815	0.45328	-0.03085	-0.12233	-0.38152
942	1.09374	0.59568	-0.07554	0.00127	0.07423	0.75505	0.03039	-0.15797	0.21445	0.21844	0.13402	0.25653	0.07911	0.39342	0.69721	0.7523	0.74496	0.73716	0.26974	0.00059	0.03888	0.04307	0.61093	0.86798	-0.35445	-0.18912	-0.31571
944	0.46575	0.38259	0.18078	0.66605	-0.00053	0.33583	0.45616	0.60198	0.54782	0.47596	0.42081	-0.11866	-0.16137	0.33846	0.37668	0.33371	0.23776	0.21999	0.18027	0.04851	-0.02136	0.91167	1.17434	0.83887	0.07661	0.19514	-0.20515
945	-2.7221	-1.35226	1.10112	1.555	0.64302	-1.56504	0.02243	1.65967	1.32347	1.19564	1.19837	0.45367	-0.06172	-0.66611	-1.68185	-1.55557	-1.43996	-1.30636	-0.12306	-0.18143	-0.22878	-0.03691	0.46587	-0.2685	1.49197	0.02404	-0.35583
946	0.2365	-1.3561	-2.08397	-3.07761	-2.97015	-0.79619	-0.02015	-3.44998	-1.7477	-3.57949	-4.53337	-2.86763	-3.36442	-1.97489	-1.12886	-0.63557	-0.62273	-0.72825	-0.29184	-0.13406	0.04375	0.12927	0.29908	0.14855	-0.7246	-0.62477	-0.14432
947	0.93845	0.74426	0.15615	0.1904	0.77331	0.54808	-0.18879	0.11445	0.27039	0.31924	0.53772	0.29379	1.12986	1.53411	1.04538	0.41165	0.22882	0.19697	-0.18305	-0.47579	-0.27244	0.53661	0.22276	-1.01524	-0.30331	2.01527	-0.35509
948	0.59182	-0.20878	-1.21726	-0.63417	-0.71257	-0.28384	0.43928	-0.59187	-1.7971	-0.8469	-0.87315	-0.81237	-0.30617	-0.01692	-0.12166	-0.34667	-0.38404	-0.25965	0.87918	0.6605	0.42233	0.32938	-0.5378	-0.55332	-0.84268	0.54303	0.58334
949	-0.13258	0.06152	-0.69846	-1.29657	-0.21155	0.02409	0.06034	-1.00674	-1.53044	-0.61182	-0.36653	-0.47177	0.11359	0.49103	0.27742	-0.0473	-0.13151	-0.10358	0.2544	-0.05444	-0.14414	0.38046	0.09294	-0.43004	-0.51828	0.8723	0.01294
950	0.95812	0.10443	-0.22724	-0.86033	0.3959	0.33301	-1.14809	-1.09278	-1.38864	0.06401	0.07308	0.3682	0.8042	0.70454	0.46493	0.2556	0.35926	0.32888	-0.26382	-0.66737	-0.5724	-1.08907	-0.55823	-0.58997	-0.36309	0.487	-0.66424
951	1.77102	-0.11928	0.49217	0.08045	0.57008	-0.41303	0.01188	-0.16986	0.62109	0.36811	0.38903	0.28166	0.94607	1.30407	0.37497	-0.5785	-0.81236	-1.02102	-1.63199	-0.29385	0.07714	0.68613	0.53468	-0.52299	-0.44722	1.88171	-0.18654
952	1.14596	-0.18534	0.56114	0.84374	0.29948	-0.92305	1.3902	0.91291	0.71299	0.57957	0.61007	0.00981	0.24045	0.05727	-0.54551	-0.99579	-1.19399	-0.99453	0.70633	0.96147	0.73771	1.59662	0.27401	-0.45777	0.35402	0.7447	0.98453
953	0.5354	1.35702	-0.46175	-0.77181	0.38144	1.42003	-0.50041	-0.89507	-0.83076	-0.16308	-0.13771	0.29243	0.7192	1.49651	1.62232	1.329	1.25053	1.23823	0.40017	-0.22497	-0.10654	-0.07576	-0.56154	-0.56385	-0.79852	0.99582	-0.08509
955	1.03854	1.24963	-0.52799	-0.80175	-0.77777	0.08061	3.33585	-0.91432	-0.40008	-0.70333	-0.74748	-0.80383	-0.86478	0.64075	0.66218	-0.07872	-0.64873	-0.21742	2.60342	2.45453	1.7452	2.86667	-0.9806	-0.65839	-1.12525	1.31924	3.80411
956	0.87897	-1.2207	-0.46942	-0.06185	-0.53344	-1.2891	0.2652	-0.1955	0.09226	-0.04631	-0.01732	-0.49972	-0.32242	-0.98975	-1.37532	-1.27668	-1.08087	-1.02247	0.12566	0.51938	0.4395	0.08561	-0.6395	-0.6483	-0.13506	-0.41639	0.54907
957	0.19737	1.6775	1.23865	0.70803	1.51558	1.24855	0.22249	0.66705	0.88047	0.82578	0.79426	1.47719	1.61595	2.08639	1.57759	1.0668	1.04432	1.13091	0.50311	0.32902	0.21482	0.27426	0.55059	0.73007	0.38126	1.14876	-0.11516
958	1.44047	-1.58171	-1.12494	-2.80762	-2.81309	-1.03158	-0.0196	-3.13044	-1.47489	-3.23699	-4.24175	-3.4246	-4.63151	-1.49514	-1.30243	-0.86692	-0.85155	-1.09098	-1.16453	-1.23081	-0.62482	0.63648	2.23241	1.60407	-0.12784	-0.62562	-1.19818
959	-0.34194	0.70417	-0.54724	-0.33131	0.05341	1.06129	-0.89579	-0.39809	-0.43601	-0.04784	-0.16986	0.24703	0.13923	0.57451	0.91572	1.05834	1.096	1.08627	0.22842	-0.77772	-0.52855	-1.00898	0.02151	0.45301	-0.46023	-0.1038	-0.64911
960	-0.53488	2.0767	0.61254	0.33796	1.12894	1.69703	0.4045	0.25446	0.53962	0.50475	0.49752	0.99545	1.31728	2.20333	2.06331	1.53181	1.36927	1.46181	0.96038	0.50345	0.39198	0.6591	0.06706	0.09467	-0.33792	1.62204	0.24483
962	-0.39553	-1.08096	-1.06646	-1.17489	-0.91046	-0.77284	-0.5396	-1.21328	-1.86807	-0.8154	-0.76614	-1.05691	-0.43041	-0.39635	-0.60448	-0.77068	-0.75196	-0.86374	-0.74395	-0.55354	-0.3617	-0.04551	0.27345	-0.19731	-0.82204	0.33956	-0.5147
963	-1.04232	-0.08941	-0.62707	-0.67375	-0.18565	0.03546	-0.34913	-0.83039	-0.58585	-0.29183	-0.28131	-0.29591	0.16287	0.51615	0.26405	-0.02357	-0.04022	-0.10444	-0.28229	-0.16243	0.05022	-0.01688	-0.37469	-0.67733	-0.67042	0.72864	-0.0196
964	1.90162	-1.44861	-0.99745	-1.01627	-1.23362	-0.65151	-1.18781	-1.16744	-1.58653	-0.50417	-0.81131	-1.00898	-1.38199	-1.05084	-0.95371	-0.54469	-0.35644	-0.55597	-1.30923	-1.94067	-1.03247	-1.05181	0.54562	0.41704	-0.21528	-0.57277	-1.10972
965	-0.49288	1.71467	0.76259	0.84688	1.11122	1.81173	-0.70228	0.8464	0.86719	0.78426	0.7882	1.16287	1.04805	1.26731	1.68938	1.80456	1.76004	1.77238	0.45073	-0.29616	-0.29333	-1.04356	0.24644	0.81114	0.26469	0.02851	-0.80014
966	-3.24121	0.36104	0.17408	0.63196	0.20806	0.1301	0.8113	0.70393	0.5874	0.36538	0.36609	0.02623	0.05658	0.65847	0.39004	0.05767	-0.08268	-0.02234	0.58703	0.70298	0.63121	0.90054	-0.11231	-0.60623	0.00651	1.04025	0.69635
967	0.15693	-1.11167	0.82679	1.03323	0.56255	-1.10719	-0.06241	1.08056	0.94299	0.83118	0.89726	0.58595	0.34728	-1.64036	-1.94614	-0.9277	-0.53612	-0.46901	0.09629	-0.29989	-0.14572	-0.15669	0.9174	0.96438	1.3578	-1.63565	-0.70793
968	-0.77983	0.25782	1.45291	0.96114	1.53788	0.08343	-0.89652	0.77609	1.1282	1.04041	1.12932	1.55366	1.65766	0.91946	0.13164	-0.01578	0.32955	0.33568	-0.79138	-1.00514	-0.63052	-0.66179	0.44514	0.61939	0.99821	-0.50023	-0.97171
969	1.04226	-0.97958	-0.00854	-0.62417	0.02316	-0.65147	-1.05566	-1.5919	0.21141	0.17518	0.19653	-0.03734	0.26898	0.20121	-0.38058	-0.67183	-0.6379	-0.87767	-2.02038	-1.65513	-0.79885	-0.60238	0.42162	-0.17793	-0.23067	0.53857	-0.97295
970	-1.09751	1.04207	1.92855	1.19229	1.82232	0.64724	-0.05616	1.27312	1.18577	1.14242	1.20215	1.70556	1.59509	1.23864	0.69675	0.60199	0.64606	0.69363	-0.29066	-0.19065	-0.09158	-0.31572	0.93	0.82288	1.87928	0.11783	-0.84193
971	0.46848	0.63981	0.3852	0.54746	0.69691	0.66438	-0.137	0.44353	0.62042	0.65035	0.64407	0.75287	0.73649	0.62717	0.52666	0.64618	0.73008	0.77874	0.59391	-0.03055	-0.03711	-0.16774	-0.02765	0.26344	0.37897	-0.14323	-0.13544
972	-0.09609	0.30927	0.24063	0.54049	0.06071	-0.02707	0.94235	0.54236	0.51094	0.39907	0.22069	0.0352	0.03948	0.76915	0.40435	-0.1328	-0.41927	-0.34618	0.51212	0.6444	0.36449	0.91377	0.8844	0.68011	-0.32632	1.24191	0.38687
973	1.45541	2.51742	0.69733	0.37534	1.39148	2.45027	-1.11099	0.30071	0.59405	0.6233	0.59782	1.31505	1.51044	2.55687	2.6502	2.32166	2.18096	2.19828	0.31996	-1.40551	-1.03556	-0.97693	0.89286	0.97273	-0.22803	1.75131	-1.3765
976	-1.25416	0.87453	0.92652	0.97701	0.93674	0.30733	1.39563	0.94348	1.05187	0.93191	0.96779	1.03287	0.80967	0.0323	0.08483	0.28476	0.39347	0.67599	1.72579	1.26604	0.8163	1.07524	-0.48947	0.07162	0.7928	-0.93017	1.35612
977	-0.21526	1.17826	-0.31857	-0.53999	0.06661	1.04392	0.54335	-0.66259	-0.19481	-0.21636	-0.27308	0.14706	0.41342	0.94999	1.23918	0.98233	0.85838	0.88783	0.7657	0.76612	0.65703	0.48997	-0.20053	0.20579	-1.01217	0.36088	0.53355
978	-1.82248	0.77748	0.78753	0.25426	1.08747	0.40239	0.25437	0.04333	0.54874	0.5202	0.57633	1.02387	1.15814	1.5417	0.79095	0.22756	0.20678	0.33472	0.4811	0.24274	0.25825	0.07466	0.08516	-0.0371	0.32759	1.32495	-0.00728
980	0.3212	-0.39748	-0.1848	0.08063	0.09775	-0.0038	-1.21825	-0.05494	0.18986	0.23999	0.25671	-0.0561	0.32317	0.40663	0.16173	-0.0125	-0.01445	-0.19394	-1.19726	-1.48792	-1.0663	-0.82061	0.63435	-0.04896	-0.2934	0.6671	-1.3228
982	-0.26826	0.47349	-1.09343	-1.51867	-0.92495	0.46598	0.8387	-0.8074	-1.53215	-2.93726	-1.40758	-0.96838	-1.03356	0.04419	0.46741	0.48416	0.31303	0.38335	0.98775	0.66513	0.44611	0.76006	0.61762	0.56603	-0.63772	0.35443	0.31852
983	-1.42844	-0.21764	-0.628	-0.16002	-0.38957	-0.07062	-0.01874	-0.19434	-0.32998	-0.12083	-0.17674	-0.36401	-0.081	-0.33742	-0.23298	-0.05308	0.09554	0.11259	0.31041	0.0489	0.04133	0.36066	0.23727	0.24856	-0.32718	-0.56822	-0.09802
984	0.60233	0.60995	-1.34726	-2.465	-1.04983	0.49227	1.15672	-1.09695	-1.81192	-3.59106	-4.58566	-1.11255	-1.08328	0.22271	0.58332	0.46504	0.27335	0.398	1.37053	0.97	0.64828	1.14155	0.17426	0.10403	-0.85613	0.58178	0.87013
985	-0.42225	0.10938	1.22528	1.0253	1.10089	0.08397	-0.30749	1.1529	0.97295	0.89209	0.91549	1.04767	0.88265	-0.10772	-0.3342	0.15211	0.36489	0.39908	0.15729	-0.20782	-0.14428	-0.43574	0.38112	0.486	1.49799	-0.99502	-0.60058
986	-0.0303	-0.57206	-0.20475	-0.08709	-0.0494	0.08863	-1.58438	-0.34037	0.16702	0.26311	0.2005	0.10223	0.07178	-0.23309	-0.16516	0.16343	0.36007	0.16669	-1.38091	-2.2393	-1.26016	-1.30007	0.49605	0.45589	0.01279	-0.59328	-1.39644
987	0.09979	-0.12224	0.21612	0.2361	0.11689	-0.27973	0.66505	0.13546	0.47943	0.30357	0.33958	0.12944	0.01708	-0.00219	-0.13874	-0.29885	-0.35916	-0.31237	0.13474	0.66347	0.63564	0.57699	-0.05736	-0.24133	-0.10297	0.20961	0.43404
989	0.1404	1.46822	-0.46904	-0.33614	0.28689	1.72535	-1.17935	-0.34188	-0.19898	-0.1013	-0.19001	0.35143	0.56879	1.22454	1.70331	1.69926	1.63891	1.59874	0.2235	-0.58149	-0.41065	-1.01153	-0.48016	0.07335	-0.87877	0.15533	-0.51077
990	-0.2823	1.4422	-1.19791	-0.84695	-1.14693	0.94318	2.55981	-0.71117	-1.96374	-1.05826	-2.32269	-0.55436	-1.36897	-0.40039	0.75879	0.94597	0.74542	1.0798	2.84085	2.09339	1.45216	1.58899	-1.05671	0.40955	-1.01688	-0.72411	2.8262
991	-0.12134	1.55863	0.53338	0.39287	0.75961	1.63813	-0.70059	0.52471	0.39341	0.3526	0.21999	0.69895	0.72615	1.83768	1.80831	1.54237	1.45757	1.4012	-0.30711	-2.88597	-1.67979	0.16467	1.8005	1.55475	-0.01092	1.00282	-1.40917
993	-0.54491	3.35054	-0.69267	0.04865	0.42331	3.25149	0.68626	0.19732	-1.49852	-0.01242	-0.36351	0.78084	0.24928	1.57086	2.95606	3.21989	3.04937	3.26196	2.7347	1.15133	0.72857	-0.3331	-0.95608	0.98864	-0.77988	-0.52575	0.93564
1000	0.61905	-0.89923	1.39046	0.8652	1.12365	-1.28176	0.1878	0.85539	0.96797	0.95129	0.97186	1.17899	0.87883	-0.41389	-1.41625	-1.25954	-1.0443	-0.95057	-0.404	0.27593	0.20197	-0.44887	0.29062	0.39492	1.45883	-0.60924	-0.23564
1002	-0.28423	-1.45782	-0.53633	0.05045	-1.50452	-1.99705	1.66461	0.13086	0.17603	-0.19636	-0.40541	-2.15287	-2.11944	-0.27931	-1.09751	-2.10907	-2.77753	-2.73645	-0.168	1.30477	1.09315	1.63955	0.45981	-0.68563	-0.78546	1.93853	1.21143
1005	-0.36778	-0.68134	0.52744	0.82768	0.01035	-0.27684	-0.50106	1.04751	0.66796	0.49005	0.37557	0.00485	-0.36509	-0.98419	-0.62236	-0.16714	-0.03233	-0.14012	-0.485	-0.91346	-0.61889	-0.01311	1.00621	0.66548	0.67044	-0.87077	-0.91609
1006	0.17954	-1.01713	0.15416	0.57247	-0.00975	-0.31734	-1.81544	0.58238	0.62745	0.43729	0.37712	0.23772	-0.0261	-1.41695	-0.74687	-0.16841	0.05506	-0.11648	-1.30527	-0.6892	-0.59414	-2.76212	-0.96061	-0.3694	0.01523	-1.21934	-0.89251
1007	1.26184	-1.23505	-0.66593	0.15903	-1.54938	-0.94013	0.67044	0.0707	0.16477	-0.08565	-0.12352	-1.27526	-2.37458	-1.90939	-1.32429	-0.7664	-0.77406	-0.84698	-0.13908	0.29278	0.43715	0.67905	0.70968	0.57311	-0.18198	-0.83198	0.17201
1008	0.89804	-0.25101	-0.62021	-0.61988	-0.72744	-0.23933	0.99039	-0.76185	-0.24277	-0.40023	-0.35864	-0.62899	-0.75693	-0.46049	-0.23572	-0.19492	-0.27474	-0.28971	0.1275	0.65644	0.89227	1.23845	0.54954	0.42926	-0.68158	-0.18244	0.49948
1009	0.07005	-0.7327	-1.21386	-0.85513	-1.24701	-1.09584	1.47868	-0.92845	-1.59838	-0.86151	-0.84311	-1.02997	-0.86043	-1.31476	-1.17544	-1.09597	-1.02845	-0.78107	1.43782	1.84024	1.41317	0.84306	-1.43499	-0.81032	-0.809	-0.54182	1.90591
1010	1.42699	-0.36988	-1.9401	-0.95141	-2.05016	-0.25863	0.9019	-0.74045	-1.84318	-3.68287	-2.11996	-1.93911	-2.29236	-1.47169	-0.52654	-0.16197	-0.19316	-0.1002	0.98953	0.89778	0.67995	0.78176	0.01767	0.15254	-0.72296	-0.63519	0.70329
1015	-0.63447	1.51451	0.05535	-0.12226	0.6181	1.49991	0.08814	-0.25042	-0.24334	0.2968	0.13752	0.82203	0.7685	1.09585	1.35186	1.4362	1.53093	1.65008	1.22555	0.13088	-0.04565	0.11492	0.67552	1.36008	-0.13606	-0.39644	-0.25484
1017	1.79804	0.4331	-0.83829	-0.63107	-0.43214	0.68852	-0.19452	-0.67379	-0.65566	-0.41035	-0.54642	-0.2018	-0.25543	0.14006	0.61087	0.70535	0.67509	0.66928	0.42846	0.25153	0.17861	-0.52096	-0.11197	0.40861	-0.80939	-0.13356	-0.08906
1018	1.62431	0.52825	-0.99174	-0.29335	-1.06732	0.10935	1.81522	-0.25383	-0.69826	-0.93202	-1.0575	-0.92386	-1.24764	-0.3204	0.21052	0.09687	-0.15975	0.04974	1.78588	1.94183	1.36841	0.91231	-1.9365	-1.27685	-0.85016	0.24574	2.45485
1019	0.7652	0.70292	-1.08416	-0.80311	-0.79833	0.63672	0.9989	-0.77188	-1.84018	-0.73194	-0.8118	-0.6699	-0.58656	-0.02111	0.65361	0.64437	0.49431	0.57338	1.07597	0.9311	0.69298	1.10939	0.27824	0.5332	-1.07822	-0.01615	0.67748
1020	0.01152	0.36267	2.93382	2.03353	2.92046	-0.63608	-1.0013	2.16689	1.81638	1.87675	1.96343	2.60916	2.8697	1.96887	0.09313	-0.87886	-0.84139	-0.76415	-1.53098	-1.10194	-0.98522	-0.71424	0.83407	-0.36778	2.92756	1.76753	-1.67291
1021	0.91504	-0.30508	-0.28449	-0.43655	0.07549	-0.04631	-0.94021	-0.80503	0.03761	0.04343	0.05689	0.08864	0.40436	0.25799	0.01847	-0.07084	0.0608	-0.03825	-0.73187	-0.56822	-0.23038	-0.8198	-0.79617	-0.80172	-0.40503	0.03785	-0.24158
1022	0.41447	-0.67043	0.46397	0.48777	0.36087	-0.50473	-0.39664	0.41777	0.68071	0.50467	0.58625	0.39855	0.20893	-0.5835	-0.68276	-0.42168	-0.31641	-0.384	-0.78431	-0.26663	0.05029	-0.63479	-0.34869	-0.41914	0.44124	-0.48313	-0.24146
1024	-0.07518	1.12215	0.2877	0.2883	0.5087	1.14326	0.2238	0.22797	0.48171	0.40011	0.37128	0.61586	0.44854	0.82082	1.06077	1.1406	1.10382	1.10589	0.40375	0.08319	0.22036	0.25138	0.74066	1.00393	-0.01828	-0.09825	-0.2071
1025	-2.42702	0.21372	0.16217	-0.01017	0.48037	0.34621	-0.85798	-0.24373	0.46059	0.29817	0.31324	0.36792	0.72669	1.01186	0.69171	0.27974	0.21382	0.0517	-1.34165	-0.84059	-0.31865	-0.54816	-0.15542	-0.65716	-0.44678	1.06131	-0.55468
1026	0.44737	-2.29923	-1.58371	-1.32609	-1.87502	-2.108	-0.06674	-1.68941	-0.67552	-1.11683	-0.98428	-1.85426	-1.31735	-2.08271	-2.01748	-2.02766	-1.97392	-2.07315	-0.85513	0.74765	0.74617	-0.41587	-2.4165	-2.29726	-1.22207	-0.0933	1.10211
1027	0.35346	-0.42737	0.5189	-0.14359	0.28718	-0.74843	0.55723	-0.85564	0.53001	0.45772	0.42628	0.33173	0.41024	0.2632	-0.46763	-0.8101	-0.82896	-0.86683	-0.42814	0.19119	0.22553	0.79532	0.98778	0.83892	0.12537	0.17663	0.04488
1028	0.75279	-0.45026	-0.39531	-0.01748	-0.45399	0.08273	-1.04336	-0.06483	0.17724	-0.01919	-0.02869	-0.38224	-0.38632	-0.51217	0.02663	0.19795	0.1376	-0.11532	-1.75338	-0.82124	-0.25687	-0.75992	-0.17781	-0.28038	-0.6506	-0.27342	-0.55021
1029	-0.61764	-0.15967	-1.10004	-1.23143	-0.76339	0.25885	-0.68373	-1.34888	-0.84376	-0.73022	-0.75734	-0.6473	-0.4411	-0.18876	0.30563	0.2936	0.24305	0.11674	-0.48382	-0.00234	0.03682	-0.64518	-0.93072	-0.69271	-1.09663	0.08318	-0.02973
1030	0.73897	-0.52071	-0.28411	-0.66275	-0.17684	-0.38039	-0.49211	-1.07876	-0.07338	-0.09493	-0.19428	-0.06371	0.30737	-0.05851	-0.29162	-0.40409	-0.27712	-0.35015	-0.5523	-0.06006	0.00399	-0.3194	-0.28099	-0.09902	-0.48185	-0.18434	-0.14623
1031	1.17934	-2.68003	-0.12345	0.06948	-0.44506	-3.86784	0.63328	-0.12348	0.37855	0.07652	0.26442	-1.12914	0.00899	-0.68722	-2.6947	-4.12733	-4.32911	-4.14117	-1.41266	0.37544	0.5406	1.23676	-0.46486	-2.05145	-0.24571	1.16244	0.78498
1032	-0.4161	2.35477	0.82454	0.0189	1.09152	2.11665	0.31153	-0.26285	0.62766	0.5641	0.38066	1.0748	1.28537	2.35306	2.51534	1.99073	1.70196	1.60494	-0.34946	-0.09542	-0.08899	1.11131	2.06952	1.83627	-0.92713	1.81074	-0.82392
1033	-0.03208	0.39232	0.31867	0.77968	0.36012	0.58377	-0.56172	0.80069	0.77325	0.55675	0.56452	0.15056	0.26117	0.73776	0.83634	0.57445	0.39035	0.23842	-0.95018	-0.55155	-0.23306	0.02993	0.03485	-0.73739	-0.18705	1.07392	-0.51631
1034	-1.98139	1.5981	-0.61588	-0.65214	0.28226	1.59393	-0.07402	-0.48603	-1.73479	-0.35751	-0.22746	0.11844	0.5594	1.5106	1.79291	1.52737	1.33296	1.34512	0.66225	0.01945	0.03521	0.30292	0.0978	-0.16194	-0.90924	1.37236	-0.18366
1035	0.42724	0.85189	1.82092	1.52123	1.43641	1.12454	-0.90955	1.75429	1.33606	1.23468	1.12218	1.50242	0.88435	0.24101	0.59013	1.17397	1.42104	1.38754	-0.11843	-1.23198	-0.98723	-0.43343	1.33071	1.59696	2.05352	-1.61272	-1.36917
1036	-0.36806	0.5343	-0.98906	-0.86161	-1.02215	0.72117	0.5073	-0.60714	-1.4077	-1.30224	-1.13304	-0.92936	-1.28181	-0.3052	0.55476	0.79999	0.66688	0.64341	0.53284	0.4852	0.3047	0.60566	0.498	0.61968	-0.65907	-0.27392	0.13145
1037	-0.0695	-0.79866	0.56962	0.39649	0.3144	-0.737	-0.01367	0.18539	0.69891	0.54341	0.58172	0.46086	0.12779	-0.53783	-0.84068	-0.68255	-0.57179	-0.63711	-0.83857	-0.02108	0.25717	-0.38794	0.10937	0.21474	0.44529	-0.52021	-0.15396
1038	-0.38854	0.93769	-0.20889	-0.95356	-0.07453	1.13974	0.06435	-1.68461	-0.0345	0.05594	-0.0896	0.26036	-0.3272	0.52721	1.08651	1.15704	1.04588	0.99745	0.0645	0.22115	0.26031	-0.1504	0.20777	0.77203	-0.52585	0.02744	-0.00457
1039	-0.48194	-0.03459	-0.76792	-0.08447	-0.49517	0.20667	-0.27507	-0.11515	-0.06331	-0.2663	-0.10816	-0.70099	-0.2612	-0.14819	0.21039	0.25741	0.20388	0.096	-0.33174	-0.00664	0.09175	0.05424	-0.54046	-0.8432	-0.58797	0.09693	0.05974
1040	0.0296	-1.41148	-1.73147	-2.43377	-1.92419	-1.12899	0.05049	-2.30788	-2.12185	-1.77088	-1.37375	-1.78758	-1.56101	-1.72571	-1.24011	-1.02262	-1.01485	-1.0643	-0.21028	0.54491	0.48902	-0.35617	-1.5871	-1.33366	-0.99695	-0.30808	0.82981
1041	0.14173	-0.71748	1.04171	0.71918	0.92415	-0.74907	-0.64717	0.62622	0.82577	0.80684	0.86181	0.93011	0.79841	-0.30226	-0.81558	-0.68273	-0.56538	-0.64201	-1.12568	-0.12123	-0.00162	-1.37125	-0.90369	-0.68782	0.91724	-0.355	-0.26361
1042	0.63522	1.07158	-1.23122	-2.44411	-1.65001	0.66309	2.37798	-1.12573	-1.69172	-3.52298	-4.52932	-1.12441	-2.45847	-0.41526	0.53335	0.67209	0.46362	0.74104	2.38112	1.76659	1.19789	2.08529	0.86219	1.53823	-0.88236	-0.43331	1.78189
1043	0.2853	-0.90248	-1.43041	-0.83738	-1.27831	-0.41622	-0.62095	-0.80559	-1.84866	-1.03864	-0.82584	-1.12258	-0.92326	-1.5066	-0.73489	-0.28715	-0.17143	-0.26143	-0.24559	0.15756	0.08913	-0.88317	-1.4224	-1.08544	-0.65025	-0.85193	0.20361
1044	-0.09591	-0.42401	0.58651	0.42467	0.51285	-0.29947	-0.56558	0.18514	0.79042	0.56521	0.59697	0.5892	0.56703	0.20313	-0.1817	-0.30824	-0.22186	-0.3617	-1.38542	-0.57704	-0.11264	-0.41981	-0.02299	-0.11219	0.14458	-0.01234	-0.39129
1045	-0.24191	0.64296	0.12584	0.36026	0.35391	0.55961	0.07029	0.33055	0.48395	0.29873	0.28714	0.25954	0.5052	0.90996	0.81705	0.50023	0.37152	0.3472	0.08758	0.39027	0.39074	0.15982	-0.33889	-0.42403	-0.42252	0.88438	0.21362
1046	0.19252	1.09669	0.49104	0.46435	0.73821	0.88517	0.57339	0.26333	0.64931	0.54337	0.56042	0.96815	0.79766	0.51611	0.71232	0.84875	0.96435	1.11347	1.26353	0.94623	0.66207	-0.05757	-1.11873	-0.08392	0.19587	-0.75553	1.00023
1047	-0.5252	-0.40719	-0.32129	0.00324	-0.16319	0.24477	-1.4955	-0.07847	0.11118	0.08167	0.08202	-0.10549	-0.09986	-0.33638	0.00814	0.34848	0.44423	0.22521	-1.35913	-1.56733	-0.83082	-1.25872	-0.08699	-0.15962	-0.23247	-0.51054	-0.98658
1048	-0.29449	0.04157	0.02291	0.17371	0.05832	0.44642	-0.70114	0.21848	0.27826	0.17404	0.14807	0.2252	-0.06232	-0.28234	0.15618	0.5312	0.60544	0.51597	-0.45371	-0.547	-0.262	-0.85893	-0.00768	0.34788	-0.03962	-0.79285	-0.4493
1049	-0.81783	-0.60675	-0.55696	-0.79519	-0.29855	0.00306	-1.54796	-1.22097	-0.17759	-0.16378	-0.14207	-0.08293	0.12539	-0.80107	-0.30475	0.10407	0.32886	0.1571	-1.11453	-0.92229	-0.53725	-1.42765	-0.88382	-0.45815	-0.54907	-1.17918	-0.60678
1050	-0.83445	-0.58974	0.69276	0.34597	0.65978	-0.84294	-0.57356	0.34914	0.47915	0.34562	0.35846	0.47243	0.84768	0.96073	-0.24681	-1.04576	-0.88232	-0.9611	-1.55815	-1.03905	-0.42918	0.12615	0.24079	-0.5436	0.17641	1.04807	-0.4489
1051	-0.21728	1.33481	-0.05066	0.25562	0.34687	1.32862	0.12156	0.19467	0.35436	0.25507	0.13851	0.48965	0.49541	0.91984	1.37874	1.29093	1.18026	1.22613	0.86297	0.59048	0.30831	-0.25524	-0.60335	0.13362	-0.68963	0.30299	0.34716
1052	-0.51965	0.87863	0.22862	-0.01234	0.56282	1.14192	-0.97472	-0.1962	0.34847	0.32229	0.27083	0.73536	0.67888	0.82898	1.09843	1.14858	1.14416	1.03994	-0.53241	-0.45677	-0.27093	-1.38617	-0.23804	0.29797	-0.27992	-0.08506	-0.58054
1054	-0.73471	-0.00729	0.46308	0.35915	0.11996	0.04196	0.58802	0.26607	0.585	0.48407	0.37144	0.43072	-0.23536	-0.11549	-0.09817	0.08534	0.06875	0.02815	-0.00356	0.50325	0.43153	0.04144	0.80386	1.3553	0.15734	-0.50864	0.11586
1055	-0.39205	-1.30207	-0.89574	-0.2312	-1.13753	-1.22262	0.61513	-0.25887	-0.21969	-0.28187	-0.31223	-0.92588	-1.02489	-2.26032	-1.78818	-1.10818	-0.83421	-0.71462	0.64598	0.71773	0.59255	0.55586	-0.29494	-0.00473	-0.34773	-1.35225	0.6346
1056	0.12063	0.68721	0.19782	0.19326	0.13731	-0.09312	2.15884	0.11565	0.43461	0.24906	0.24576	0.24159	0.13022	0.16105	0.06766	-0.1688	-0.30032	-0.02145	1.81606	2.01868	1.46585	1.55551	-1.63694	-0.87802	-0.22276	-0.02598	2.71602
1058	-1.28315	-0.39967	0.8738	0.72914	0.65876	-0.15457	-0.53182	0.68913	0.77698	0.78238	0.82582	0.6958	0.47997	-0.51793	-0.49932	-0.03052	0.15019	0.00798	-1.1772	-1.27424	-0.73471	0.12476	1.56376	1.18455	0.82723	-1.11887	-1.37255
1059	0.03771	0.60761	1.14595	0.91064	1.42741	0.98714	-2.04557	0.88116	0.96905	0.98104	1.00642	1.59383	1.33546	0.29149	0.4839	1.0385	1.33417	1.34787	-0.1447	-1.11819	-1.02253	-3.44723	-0.97058	0.10834	1.18993	-1.36292	-1.21703
1060	-0.10583	0.92276	0.11993	-0.32704	0.18519	0.82257	0.78232	-0.66418	0.25421	0.20199	0.11376	0.53659	0.28315	0.15968	0.64845	0.84679	0.84234	0.89416	0.91388	0.98101	0.69921	0.18861	-0.12511	0.86498	-0.29502	-0.84714	0.72399
1061	-0.49217	0.32408	0.92813	0.82824	0.98463	0.72505	-1.53879	0.90176	0.81175	0.76375	0.81746	1.11665	0.84137	-0.62753	0.01224	0.86575	1.13501	1.12641	-0.08775	-0.93131	-0.8623	-2.41365	-0.23945	0.62351	1.11463	-2.10619	-1.19294
1063	-0.39583	0.81947	1.1679	1.00995	0.85465	0.90942	0.16054	1.12686	0.93197	0.84287	0.78198	0.95499	0.26992	0.28171	0.60939	0.93524	0.99547	1.00569	0.17477	0.15934	0.16529	0.01792	0.77796	1.17583	1.11955	-0.90033	-0.27365
1064	-0.66598	1.32009	0.38946	0.08708	0.34723	1.54185	0.14365	-0.15211	0.35306	0.42713	0.32138	0.71167	0.12279	0.47581	1.30434	1.60308	1.54223	1.45985	0.0771	-0.10892	-0.11874	0.02978	1.46223	2.13007	-0.19647	-0.92794	-0.6378
1065	-0.56267	0.12723	0.02396	0.54686	-0.09748	0.35834	-0.05888	0.63198	0.46631	0.28752	0.22455	-0.02009	-0.09266	-0.18409	0.20113	0.44457	0.40785	0.31566	0.04099	-0.14398	-0.09455	0.04031	0.95442	0.85031	-0.06357	-0.32742	-0.66834
1068	-1.25016	0.31895	0.28079	0.62716	-0.06529	0.55195	0.31637	0.75871	0.58087	0.43654	0.27622	0.18054	-0.56535	-0.26497	0.28616	0.63918	0.59572	0.52198	0.16763	0.41399	0.35793	0.12682	0.50843	0.9067	0.19278	-0.66689	0.06758
1069	-0.49345	0.00719	-0.07574	-0.28581	0.00414	0.03055	0.01423	-0.6279	0.06826	0.09201	-0.09129	0.10685	0.21763	0.67975	0.28204	-0.05826	-0.06824	-0.10989	-0.14639	-0.01564	0.04789	0.07591	0.53838	0.59515	-0.48251	0.57207	-0.17613
1070	0.16249	-0.70977	-0.47913	0.09098	-0.61613	-0.33842	-0.22151	0.04377	0.26231	0.01852	0.01143	-0.33445	-0.63527	-1.39723	-0.73814	-0.19404	-0.09092	-0.1592	-0.17789	0.30611	0.32065	-0.67628	-0.62139	-0.16692	-0.23784	-1.06966	0.13589
1071	-0.33454	0.61286	-1.16327	-1.12278	-0.66003	0.54727	0.67916	-0.96198	-1.79678	-1.08559	-0.93644	-0.81307	-0.45761	0.61141	0.87115	0.49056	0.21384	0.25001	0.70591	0.96715	0.79228	0.55019	-0.45792	-0.73373	-1.28442	1.33691	0.64871
1073	0.45492	0.45233	-0.84522	-0.8989	-0.53988	0.07716	1.35538	-0.98567	-1.10575	-0.65001	-0.62226	-0.52777	-0.20803	0.22099	0.29843	0.00316	-0.13536	0.04199	1.40267	1.47967	1.0627	1.05159	-1.02098	-0.70445	-0.95705	0.45597	1.61747
1074	0.36228	-0.02653	1.15922	1.19713	1.20066	0.22528	-1.54574	1.23969	1.20853	1.03343	1.02009	1.20682	1.17843	0.60922	0.16768	0.19599	0.42955	0.32142	-1.17447	-1.52009	-0.99737	-1.29745	-0.31817	-0.37535	0.86681	-0.14362	-0.95371
1075	-0.18951	-0.16103	-0.90637	-0.89937	-1.42048	-0.50005	1.35304	-0.75663	-1.51624	-3.3272	-1.01061	-1.65388	-1.39645	-0.82814	-0.40359	-0.4736	-0.67841	-0.53097	0.95095	1.15042	0.74756	1.31956	-0.40701	-0.46687	-0.61029	-0.07561	1.42142
1078	-1.26477	-0.63256	0.43105	0.39187	0.32192	-0.66645	0.05647	0.23232	0.61435	0.40076	0.53336	0.32313	0.263	-0.1933	-0.58889	-0.64889	-0.60411	-0.63777	-0.64267	-0.16956	0.16716	0.14485	0.13058	-0.17538	0.26603	0.03696	-0.13742
1079	-0.72782	0.22841	0.04106	0.61694	-0.06615	0.22807	0.66362	0.62204	0.57258	0.44651	0.41587	-0.00093	-0.336	-0.20897	0.00824	0.28301	0.27728	0.31838	0.6772	0.38512	0.31441	0.76177	1.00257	1.01143	0.22129	-0.42573	-0.03939
1080	-2.07875	1.14615	-0.40309	-0.35539	0.46336	1.55781	-1.8002	-0.48431	-0.26371	0.11802	0.05903	0.68825	0.6698	0.7096	1.31269	1.55443	1.6565	1.67468	0.24203	-1.17527	-0.9043	-2.22132	-0.84384	-0.00853	-0.41953	-0.53302	-0.88346
1082	0.00156	2.11873	-0.08427	-0.05944	-0.05307	1.40159	2.50937	-0.12029	0.26016	-0.06372	-0.51413	0.22336	-0.00325	1.20643	1.7739	1.28997	0.82375	1.05612	2.30769	2.13449	1.46368	1.75695	-1.12984	0.18876	-1.47336	1.10604	2.88832
1083	0.33939	-2.02508	-1.2499	0.00365	-1.72178	-1.81083	-0.12426	-0.00189	-0.16593	-0.54726	-0.40638	-1.76441	-1.31722	-2.66489	-2.18687	-1.63326	-1.47551	-1.49403	-0.28355	0.37556	0.32266	-0.38772	-1.45872	-1.38488	-0.41597	-0.88043	0.58822
1084	0.05573	1.39701	0.16507	0.37422	0.88441	1.67699	-1.34795	0.29836	0.20704	0.48617	0.48014	1.10856	0.92125	0.84179	1.3076	1.66346	1.84802	1.94184	0.85962	-1.0471	-0.90929	-1.85148	-0.27576	0.60603	0.33983	-0.91544	-0.95412
1086	1.16524	0.51334	-0.5603	-0.42499	-1.19896	0.4218	1.49884	-0.35073	-1.53078	-0.4423	-0.85613	-0.78968	-2.2187	-0.53567	0.14284	0.50079	0.38817	0.47453	1.271	0.8612	0.58593	1.54651	1.42163	1.71587	-0.14437	-0.70599	0.69284
1088	1.69366	-0.14788	1.82204	1.36216	1.31374	-0.65781	1.04873	1.52808	1.25377	1.10811	1.10124	1.3632	0.84912	-0.05655	-0.85713	-0.64335	-0.48843	-0.3797	0.5198	0.60773	0.53228	0.73511	1.44901	1.49463	2.06876	-0.70625	-0.06537
1089	0.75308	0.08489	0.52558	0.70401	0.46729	0.48807	-0.45032	0.74725	0.67833	0.67528	0.57222	0.80662	0.06001	-0.35424	-0.16808	0.57406	0.83394	0.86776	0.48161	-0.87723	-0.68906	-1.01188	1.41276	2.06676	0.92728	-1.4946	-1.19435
1090	-0.46853	0.85284	-1.37115	-3.05323	-0.88662	0.97729	0.65344	-3.39737	-1.7634	-3.51313	-4.48624	-0.79084	-0.95432	0.38333	0.90819	0.98394	0.84916	0.89574	1.06578	0.30709	0.1816	0.79682	0.62672	0.69073	-0.77004	0.28789	0.28231
1091	-0.45566	-0.19777	-0.48385	-0.05788	-0.30047	0.0664	-0.33534	-0.19752	0.11681	0.03937	0.12451	-0.20674	-0.13037	-0.74012	-0.14743	0.1508	0.22279	0.17612	-0.0588	0.07354	0.03366	-0.49223	-0.80452	-0.62302	-0.38549	-0.68845	0.03468
1092	-2.62942	0.5684	0.77909	-0.01551	0.97319	-0.46354	0.87766	-0.32876	0.40519	0.29784	0.27639	0.63694	1.40538	2.58472	1.06257	-0.99749	-1.37764	-1.32167	-0.65076	0.5285	0.52873	1.66103	0.65939	-0.54155	-0.80082	3.77258	0.54907
1093	-1.08064	0.57999	-0.59477	-1.78592	-0.31521	0.31944	0.85219	-1.95047	-0.6572	-0.567	-0.57231	-0.44528	0.11473	0.83419	0.79426	0.22768	-0.06284	-0.06128	0.36986	0.83198	0.64071	1.06298	-0.01037	-0.22493	-1.24901	1.27669	0.75547
1094	0.27382	-0.15165	-0.20243	0.32739	0.01969	0.19184	-0.52303	0.39007	0.26806	0.26943	0.20302	-0.04709	-0.08145	0.11315	0.03937	0.20243	0.29535	0.26092	0.14469	-0.62149	-0.46277	-0.40587	0.20796	-0.18924	0.0696	0.10317	-0.59323
1094-R	0.27381	-0.37686	-0.24446	0.18191	0.06801	-0.03729	-0.82952	0.18761	0.2238	0.21692	0.20883	-0.06551	0.09388	0.19881	-0.04895	-0.04247	0.03877	-0.03186	-0.34649	-0.82089	-0.54824	-0.66395	-0.24387	-0.7758	-0.07182	0.41064	-0.58023
1095	1.64909	2.45776	0.01301	0.14953	0.92074	2.10767	0.99173	0.21588	-1.46937	0.30662	0.3891	0.90702	1.05501	1.64763	2.02635	2.03065	1.95214	2.16983	2.22483	0.82057	0.51717	1.207	0.42699	0.81865	-0.16344	0.43777	0.52314
1096	0.12304	0.63867	-1.31431	-2.91257	-0.73578	0.69895	0.68813	-1.09644	-1.56832	-3.40281	-2.07665	-0.60644	-0.70591	-0.05473	0.41725	0.69887	0.77724	0.95566	1.61873	0.31318	0.13622	0.97401	1.07236	1.26303	-0.31539	-0.50214	-0.054
1097	-0.16945	-1.20224	0.15563	0.74651	-0.52055	-0.52637	-0.77636	0.82673	0.69444	0.47571	0.40514	-0.19032	-0.88487	-1.89331	-1.10335	-0.28539	-0.15398	-0.38976	-1.28229	-1.36254	-0.76574	-0.94374	1.33659	1.30905	0.40646	-1.50862	-1.47134
1099	-0.04781	1.22404	-0.01903	0.26746	0.13704	1.44341	0.28271	0.24991	0.22628	0.29884	0.20336	0.40783	-0.15616	0.36359	1.08252	1.49722	1.48368	1.50875	0.88736	-0.07756	0.00089	0.14561	1.40555	1.95006	0.04028	-0.86055	-0.54346
1101	0.17398	0.03914	0.00414	0.26697	0.3063	0.02551	-0.20027	0.24641	0.38492	0.267	0.32333	0.12669	0.41686	0.60707	0.26915	-0.03407	-0.08451	-0.089	-0.01937	-0.03124	0.05691	-0.16363	-0.56391	-1.08399	-0.19056	0.95007	0.01014
1102	-0.9176	0.25887	0.11666	0.17576	0.30808	0.61949	-0.86928	0.1195	0.31099	0.28699	0.27449	0.51983	0.28559	0.04682	0.34527	0.66258	0.77634	0.74718	0.00766	-0.50567	-0.41772	-1.43895	-0.07867	0.6026	0.01499	-0.77937	-0.63738
1103	-1.28881	1.19525	1.05762	1.06537	0.68648	1.42293	-0.24	1.31892	0.87021	0.72318	0.54357	0.73514	0.18839	0.74333	1.17199	1.43661	1.42654	1.38933	0.62353	-0.59924	-0.56104	0.12303	1.82808	2.08829	1.0698	-0.45736	-1.02679
1105	-0.27358	2.06522	1.26207	0.86558	1.63231	1.84616	-0.06786	0.80899	0.96298	1.02764	0.9699	1.6586	1.67558	2.13301	2.00656	1.72838	1.64682	1.67487	0.5782	-0.0517	-0.22964	-0.01212	0.63205	0.88581	0.35358	1.12175	-0.40817
1106	-0.47087	0.0246	-0.74949	-0.45821	-0.72355	0.11604	0.53016	-0.59715	-0.58621	-0.28148	-0.44916	-0.29644	-0.6025	-0.9652	-0.25515	0.1877	0.28446	0.37468	0.97686	0.81718	0.5385	0.04624	-1.04778	-0.04217	-0.42656	-1.1796	0.98543
1107	0.13506	-0.5429	-0.05156	0.11035	-0.0981	-0.45188	0.25159	-0.0534	0.16959	0.29115	0.28914	0.17033	-0.14758	-0.85301	-0.89276	-0.39516	-0.1215	-0.02765	0.56548	0.17872	0.13651	0.16364	0.27029	0.67014	0.37715	-1.22997	0.08299
1109	0.5408	0.31522	0.02238	0.16151	-0.03775	0.66331	-0.53101	0.14055	0.29496	0.09392	0.14412	0.00309	-0.14317	0.04261	0.6143	0.75277	0.6286	0.45156	-1.19875	-1.18629	-0.33368	-0.18768	0.92352	0.75601	-0.33682	-0.18801	-0.9043
1110	0.44515	-0.2318	-1.23822	-0.72175	-0.96782	-0.03407	0.25677	-0.76832	-2.04311	-0.68331	-0.52219	-0.99303	-0.7464	-0.60588	-0.13456	0.02576	0.0097	-0.01613	0.2696	0.2726	0.3268	0.46834	-0.35291	-0.53677	-0.75293	-0.23873	0.38969
1111	0.55868	0.59574	-0.6703	-0.37573	-0.44148	0.56042	0.93464	-0.45165	-0.49149	-0.24229	-0.31583	-0.18184	-0.30701	-0.20826	0.35102	0.5792	0.59714	0.72019	1.31187	0.85001	0.65726	0.9177	0.65507	1.20367	-0.647	-0.76872	0.4146
1113	0.15359	0.65528	0.28546	0.60647	0.42426	0.96737	-0.65339	0.62867	0.57867	0.50039	0.43304	0.63471	0.37826	0.21709	0.68837	1.00961	1.11606	1.08474	0.07468	-0.62748	-0.4332	-0.66469	0.51362	0.82117	0.17066	-0.80455	-0.83937
1114	0.85335	1.23242	0.94141	1.27915	0.85629	0.97646	1.15106	1.44106	1.04846	0.98401	0.91504	0.90731	0.48635	0.18717	0.49449	0.99263	1.13845	1.35086	1.8701	0.77809	0.4637	1.5176	1.05345	1.44409	1.22206	-1.29767	0.46587
1116	-0.78081	0.07508	2.00371	1.50711	1.39781	0.41565	-1.50845	1.77876	1.34588	1.14696	1.07519	1.35689	0.68199	0.00319	0.03571	0.44819	0.70285	0.57828	-1.33189	-1.96047	-1.58875	-0.40846	0.21511	0.15347	2.4048	-1.09676	-0.88966
1117	0.40021	-0.36134	0.65349	0.55922	0.81405	-0.51715	-0.56174	0.33898	0.84416	0.71126	0.6751	0.94376	1.24344	0.11247	-0.48964	-0.6006	-0.27045	-0.20699	-0.09607	0.14091	-0.07726	-0.73871	-0.68146	-0.16331	0.227	-0.64095	-0.078
1119	-0.85815	-0.47806	1.14857	0.78694	0.97925	-0.40205	-0.48549	0.85284	0.74504	0.71872	0.76059	1.08129	0.77392	-0.84216	-1.20914	-0.3161	0.17217	0.29334	0.30509	-0.79125	-0.62315	-1.0566	1.03158	1.5588	1.70176	-2.07243	-1.17098
1119-R	-0.85837	-0.63407	1.15337	0.68706	0.97716	-0.57393	-0.48607	0.69255	0.71537	0.69805	0.75456	1.10619	0.78987	-0.91697	-1.3699	-0.48206	0.021	0.12586	0.03781	-0.83614	-0.58778	-1.16554	1.07418	1.66194	1.63127	-2.09615	-1.20784
1120	-0.01736	2.07543	1.50707	0.60074	1.66146	1.63241	0.15671	0.72055	0.57296	0.63244	0.73184	1.49493	1.51611	1.44792	1.40527	1.61708	1.63885	1.82413	1.2705	0.2081	0.0657	-0.5427	0.94941	1.46372	1.88571	-0.69016	-0.85
1121	0.1086	0.38601	-0.37114	-0.32552	0.13266	0.32545	0.06557	-0.39258	-0.1537	-0.12236	-0.11314	0.08916	0.43808	0.72956	0.50473	0.24006	0.26359	0.32093	0.56666	0.36837	0.31321	-0.00702	-0.59837	-0.61949	-0.56558	0.55319	0.33152
1122	1.34044	-1.16655	-1.23958	-1.60676	-1.1834	-1.15131	0.49087	-1.82264	-2.16996	-0.84671	-0.89276	-1.00713	-0.85588	-1.07641	-1.31333	-1.15398	-0.93815	-0.83229	0.54087	0.55751	0.4665	0.28098	-0.6596	-0.4512	-0.58534	-0.48494	0.80647
1123	0.73531	0.11498	-0.23634	0.71413	-1.43724	-0.29903	2.29863	0.86101	0.49235	0.23277	-0.29675	-1.21944	-3.40003	-0.79199	-0.45373	-0.27345	-0.4347	-0.24483	1.70552	1.57769	1.11121	2.41004	1.00126	1.18302	0.02126	-0.46457	1.86101
1124	-0.36981	0.36009	0.98087	0.58892	1.12591	0.2229	-0.6988	0.47461	0.79435	0.71677	0.76397	0.95049	1.25225	1.48637	0.72002	0.09077	0.04543	-0.08471	-1.47483	-1.20752	-0.59625	-0.13562	0.70583	-0.10549	0.28575	1.41512	-0.95974
1125	-0.01546	1.24725	-0.49324	-0.92316	-0.06564	1.54127	-0.44131	-1.09945	-0.73158	-0.20963	-0.50287	0.15554	0.03367	1.09933	1.58629	1.52322	1.38582	1.30171	-0.01843	-0.54686	-0.39042	-0.26755	1.18165	1.54302	-1.00285	0.40773	-0.87723
1126	0.76488	-0.39233	-0.58312	-0.88376	-0.45541	-0.53268	0.45104	-1.22689	-0.64337	-0.3802	-0.37189	-0.55482	-0.09106	0.32781	-0.09674	-0.64044	-0.71874	-0.70169	-0.05552	0.22421	0.23987	0.66504	0.50178	0.00791	-0.86379	0.86851	0.10913
1127	1.3099	-0.1403	-0.79355	-0.64027	-1.45239	0.35524	-0.20198	-0.54582	-1.55259	-0.80482	-4.26877	-0.95323	-2.33652	-0.61136	0.17292	0.46585	0.35763	0.21418	-0.36861	-0.31569	-0.35975	-0.5268	1.35452	1.47905	-0.48387	-0.29384	-0.91466
1129	-0.37559	0.31919	-0.24064	0.24315	-0.06338	0.55761	-0.13789	0.19002	-0.06428	0.21258	0.15428	-0.08575	-0.36956	0.51414	0.52149	0.55662	0.52065	0.4743	0.05255	-0.5461	-0.33473	0.15248	0.79313	0.45336	0.07348	0.43514	-0.51835
1130	0.35193	-0.02241	0.34191	0.77674	0.14171	-0.31793	0.83243	0.86957	0.71741	0.50317	0.4185	-0.18131	-0.01969	0.7654	0.16249	-0.40959	-0.726	-0.72704	0.16766	0.42212	0.31211	1.1677	1.105	0.23657	0.00707	1.6288	0.08314
1131	-0.76995	-0.64844	-1.43025	-3.03455	-2.31887	-0.48918	0.96801	-2.33155	-1.63507	-3.54874	-4.48427	-2.23901	-3.04573	-0.81796	-0.48913	-0.42121	-0.6099	-0.657	0.23031	0.46078	0.49941	1.03614	1.10118	0.84483	-0.77415	0.12057	0.27176
1133	-1.15671	-0.59289	-0.33801	-0.26768	-0.59805	-0.87836	0.89669	-0.50047	0.10624	-0.13087	-0.14362	-0.60888	-0.48366	-0.19085	-0.42063	-0.92362	-1.1972	-1.17507	-0.01952	0.89212	0.71358	0.60242	-0.14167	-0.40431	-0.77952	0.84306	0.73747
1136	0.24035	-0.03977	0.56574	0.9414	0.19281	0.51399	-0.96571	1.13561	0.7077	0.60307	0.42436	0.13479	-0.32375	0.18282	0.29021	0.5437	0.65093	0.47766	-0.81468	-2.42917	-1.48414	0.33133	1.56463	1.12632	0.70085	-0.23844	-1.31897
1137	-0.49663	1.05138	1.98452	1.63173	1.73066	0.87739	0.39739	1.82228	1.38323	1.41742	1.38597	1.78138	1.092	0.11637	0.07517	0.92123	1.23787	1.46584	1.5502	0.2599	-0.06016	0.14909	1.29906	2.05589	2.74859	-1.92996	-0.49641
1138	-0.37329	1.09366	0.29367	-0.27878	0.63521	1.25796	-0.83657	-0.63631	0.19809	0.25234	0.26268	0.74997	0.82868	0.86756	1.21617	1.24895	1.28381	1.22628	-0.40658	-0.63125	-0.32679	-0.66022	0.24735	0.77884	-0.34212	-0.50516	-0.74303
1139	-0.14502	-0.63326	-0.06751	0.16838	0.02431	-0.38094	-0.66727	0.03596	0.34327	0.26513	0.31561	-0.02973	0.22954	-0.28266	-0.43231	-0.33756	-0.22071	-0.33845	-0.79554	-0.61621	-0.36648	-0.23828	0.08199	-0.21005	-0.04298	-0.23795	-0.56879
1141	-0.14172	0.96956	-0.2178	-0.43644	0.00413	0.97069	0.45214	-0.69937	-0.01207	-0.02629	-0.06951	0.1078	0.07365	0.81418	1.11555	0.94155	0.79256	0.75558	0.19526	0.46637	0.46879	0.56479	0.02838	0.26578	-0.77628	0.36552	0.43795
1143	0.69122	0.5098	-1.14576	-2.35851	-0.71712	0.6659	0.14078	-1.61631	-2.00478	-1.10337	-1.23575	-0.68393	-0.54586	0.605	0.90586	0.63666	0.42375	0.37243	0.11749	0.16555	0.21948	0.28521	0.1959	0.09522	-1.2556	0.98802	0.02192
1150	1.03979	0.63724	-0.93239	-1.0982	-0.32886	0.93267	-0.47181	-1.13125	-1.91184	-0.49934	-0.539	-0.22618	-0.03407	0.39603	0.91594	0.93393	0.89674	0.85458	0.25048	-0.02403	0.02093	-0.37521	-0.62142	-0.30102	-0.94377	0.06475	-0.05492
1151	-0.03705	1.72042	1.12355	0.75446	1.32482	1.66723	-0.57235	0.81801	0.84036	0.7553	0.7114	1.40322	1.31792	1.34243	1.55739	1.62318	1.65938	1.71686	0.53232	-0.0906	-0.1866	-0.92869	0.56133	1.38243	0.55775	-0.4251	-0.85191
1153	0.66814	0.10024	-0.75445	-0.6763	-0.33023	0.39726	-0.54086	-0.84324	-0.44285	-0.29877	-0.43722	-0.08559	-0.00163	-0.02615	0.27852	0.41119	0.48271	0.45812	0.22116	0.23575	0.17478	-1.05355	-0.96873	-0.20013	-0.79792	-0.42102	0.1357
1154	0.83819	-0.7573	-0.17238	0.09581	-0.26345	-0.41454	-0.66052	0.00355	0.19036	0.07802	0.03647	-0.15495	-0.14506	-0.34576	-0.46009	-0.36645	-0.27149	-0.43235	-1.00032	-0.44946	-0.1165	-0.63996	-0.17369	-0.13388	-0.25298	-0.25353	-0.30306
1155	-0.14051	2.23403	-0.18791	0.24137	0.53509	2.5448	-0.96685	0.3134	-0.03253	0.22526	0.0958	0.78776	0.4966	1.13353	2.18585	2.56471	2.52923	2.57289	1.14122	-0.77416	-0.75914	-1.29695	0.78884	1.77822	-0.28636	-0.86311	-1.23102
1156	1.30332	0.2069	0.40223	0.97554	0.62735	0.60349	-1.38438	1.11402	0.91159	0.66935	0.71314	0.75287	0.9293	-1.02044	-0.02619	0.78116	0.98278	0.94178	0.23923	-0.29171	-0.33721	-2.21746	-0.93257	-0.08205	0.50015	-1.83983	-0.84519
1157	-0.28974	-0.09688	-1.51924	-0.28397	-1.45999	-0.03618	1.04898	-0.20153	-0.94541	-0.68057	-0.86565	-1.19257	-1.47934	-1.3221	-0.43025	0.05644	0.05646	0.18531	1.45622	1.1565	0.84943	0.61241	-0.90716	-0.26979	-0.64507	-0.87497	1.31517
1159	0.19584	-4.07249	-0.58947	-0.00721	-1.30793	-4.50136	-0.56294	-0.15347	0.24871	-0.16255	-0.07497	-1.81654	-1.04072	-2.08075	-3.76098	-4.53986	-4.61284	-4.65608	-2.36871	0.11191	0.26641	-0.87487	-1.81085	-2.71189	-0.36804	0.69862	0.45151
1160	0.75803	1.95736	-0.37395	-0.07377	0.34715	1.56015	1.26316	-0.01056	-0.66419	-0.07976	-0.17983	0.46865	0.49228	1.10754	1.60926	1.48012	1.3173	1.5604	2.22337	1.39737	0.79174	0.61185	-1.36232	-0.32153	-0.70303	0.52906	1.68405
1162	-0.15503	0.31536	0.72295	0.86147	0.58198	0.21932	0.28669	0.99251	0.82058	0.68721	0.64216	0.40416	0.4628	0.3467	0.28773	0.22389	0.16642	0.13508	-0.04982	0.16647	0.17318	0.88022	0.65258	0.0844	0.43012	0.24155	-0.17712
1163	0.35177	0.12768	0.20748	0.04194	0.39209	-0.10712	0.01369	-0.26522	0.60369	0.2664	0.30543	0.1791	0.73291	1.00246	0.52245	-0.23766	-0.48951	-0.57817	-0.65281	0.42726	0.30674	0.10003	-0.80769	-1.29577	-0.66477	1.58371	0.40599
1164	0.83773	0.55291	0.01585	-0.17285	0.35395	0.5415	-0.08997	-0.45326	0.17257	0.09034	0.1094	0.53357	0.52621	0.68708	0.61383	0.47932	0.52885	0.578	0.41664	0.44352	0.39257	-0.49346	-0.89055	-0.20528	-0.38268	0.09854	0.4582
1166	1.01044	-0.66698	0.15384	0.3281	-0.03531	-1.46396	1.1025	0.25169	0.51804	0.22838	0.22333	-0.25221	0.11792	0.49354	-0.44803	-1.69346	-2.22799	-2.05689	0.04356	1.27159	0.89902	0.48037	-1.48423	-1.99369	-0.63267	2.03709	1.55062
1167	-1.09627	-0.97707	-0.08429	0.39769	-0.2278	-0.55196	-0.77493	0.36896	0.46919	0.3441	0.34353	-0.10401	-0.11588	-1.55974	-1.03898	-0.38434	-0.15557	-0.28287	-0.77424	-0.38406	-0.23566	-0.75393	-0.26125	-0.09777	0.05145	-1.36246	-0.49126
1169	-1.21963	-1.76599	1.22086	0.77746	0.8509	-1.66708	-1.03657	0.82262	0.89895	0.77812	0.78693	0.88066	0.5318	-0.96046	-1.79355	-1.59271	-1.3102	-1.45389	-2.29324	-0.47059	-0.18151	-1.67698	-0.75854	-0.94907	1.19183	-0.5606	-0.52537
1170	0.19283	-0.77388	-0.36451	-0.01359	-0.20676	-0.36615	-1.31109	-0.23674	0.26537	0.056	0.12873	-0.27316	0.13127	-0.22382	-0.21694	-0.32796	-0.31743	-0.53178	-1.52785	-0.63965	-0.3911	-1.24897	-1.20043	-1.46119	-0.54868	0.24545	-0.41104
1171	0.35025	-0.63261	-0.03825	0.74384	-0.30116	-0.75485	0.3788	0.9288	0.56105	0.24493	0.26277	-0.73194	-0.00883	-0.52759	-0.61331	-0.67919	-0.82528	-0.89373	0.04867	0.35865	0.29607	0.72756	0.11405	-0.73382	-0.03017	0.28567	0.11391
1172	-0.41147	-0.19155	0.90538	0.5755	0.71866	-0.31386	0.13604	0.45212	0.7893	0.69077	0.68602	0.74428	0.49312	0.62294	-0.02272	-0.35949	-0.45587	-0.53617	-0.89187	-0.12886	0.04271	0.04862	0.97929	0.6787	0.44837	0.72392	-0.48608
1173	1.21419	-0.21988	-0.25327	-0.40443	0.08666	-0.37192	-0.0381	-0.66472	0.09904	-0.07526	-0.00121	-0.16458	0.47793	0.7938	0.15466	-0.4882	-0.63619	-0.70354	-0.44043	0.30187	0.27739	0.07658	-0.85491	-1.3574	-0.6425	1.40004	0.44375
1174	0.83326	-1.4118	1.73907	1.41608	1.30735	-2.64208	0.26664	1.59793	1.25576	1.2298	1.1499	1.14171	1.03379	-0.37373	-1.98142	-2.87264	-2.92712	-2.48617	-0.15707	1.12181	0.58186	-0.73226	-2.9311	-2.86574	1.49786	0.62504	1.30462
1175	0.70525	-0.96787	0.49488	0.53849	0.31517	-1.44157	0.32576	0.43111	0.72147	0.55074	0.5849	0.12273	0.4269	0.03038	-0.94246	-1.53429	-1.64598	-1.59256	-0.50633	0.31542	0.23118	0.34925	-0.06487	-0.69215	0.16696	0.77662	0.2449
1177	0.19652	-0.65693	-0.73635	-0.4969	-0.43776	-0.27821	-0.83143	-0.71847	-0.13972	-0.21093	-0.25072	-0.32802	-0.11593	-0.3655	-0.3487	-0.24652	-0.13256	-0.23205	-0.53209	-0.14874	0.0279	-1.06435	-1.18589	-0.90738	-0.62189	-0.19875	0.03179
1180	0.74809	0.03335	0.22599	0.11561	0.24292	0.48996	-0.88183	-0.12888	0.2906	0.44062	0.42973	0.37059	0.20878	0.10315	0.22974	0.57382	0.69547	0.50905	-0.9636	-1.5083	-0.88561	-0.31932	1.37569	1.31784	0.31715	-0.62831	-1.36911
1181	0.16972	1.05259	0.05261	0.24778	0.68508	1.13609	-0.40743	0.20457	0.24137	0.37739	0.40552	0.64811	0.87246	0.98676	1.04097	1.09926	1.1817	1.22211	0.6377	-0.40205	-0.30986	-0.13014	0.17286	0.2099	-0.00095	0.0794	-0.45366
1182	-0.90731	-0.25467	-1.13652	-0.45036	-0.81794	0.53236	-1.50691	-0.40314	-1.59605	-0.41654	-0.77185	-0.31361	-0.72108	-1.00992	-0.01763	0.66588	0.83327	0.74713	-0.30597	-1.42919	-0.91676	-1.87675	0.11785	0.87567	-0.4258	-1.37375	-1.11156
1183	1.03011	0.50319	-0.72949	-0.30667	-0.72393	0.44103	1.38619	-0.28915	-1.52767	-0.23794	-0.41565	-0.22679	-0.86065	-0.99018	-0.13688	0.51862	0.64344	0.82668	1.86679	1.27468	0.93547	1.10368	0.00743	1.09247	-0.08998	-1.77175	1.27987
1185	-1.00449	0.25978	-0.34245	0.01455	-0.12593	0.36579	0.2446	-0.07669	-0.20905	0.06972	-0.00121	0.021	-0.08682	0.06274	0.18157	0.3554	0.46463	0.56168	0.86323	-0.08239	-0.05491	0.27805	1.13382	1.24858	-0.12878	-0.37468	-0.48663
1186	-0.47745	0.56761	0.02922	0.39327	0.40172	0.60392	0.05428	0.34663	0.24687	0.41599	0.45418	0.34939	0.45886	0.39323	0.43792	0.58975	0.70944	0.79426	0.76618	-0.23968	-0.22549	0.49197	0.76671	0.5588	0.22535	-0.23496	-0.45837
1187	0.87478	-0.80096	0.27811	0.63003	0.20867	-0.64099	-0.30324	0.6423	0.65839	0.51685	0.56604	0.16311	0.31199	-0.88139	-1.03716	-0.5255	-0.27295	-0.32417	-0.35544	-0.75197	-0.3207	0.18042	0.9341	0.70588	0.55479	-1.0014	-0.79491
1188	0.11438	0.49539	-0.48247	-0.23835	-0.1678	0.48151	0.51739	-0.26521	-0.41697	-0.08274	-0.15776	-0.10477	-0.14559	0.29964	0.43032	0.47025	0.44201	0.51722	0.93847	0.44224	0.24172	0.34823	0.45103	0.53968	-0.3183	0.14259	0.15588
1189	0.82556	3.18754	0.89979	-0.02833	1.33074	2.47348	2.00594	-0.21546	0.32184	0.44149	0.42039	1.37792	1.23404	2.82928	2.7855	2.26661	2.00795	2.26639	2.32647	1.13054	0.89016	2.08284	2.18603	2.62186	-0.06553	1.9762	0.38173
1190	0.84748	-0.7372	0.69968	0.55617	0.44551	-1.19733	0.65819	0.43864	0.71144	0.62312	0.5983	0.45927	0.41438	0.18881	-0.86362	-1.30069	-1.30663	-1.23188	-0.10665	0.46175	0.34485	0.48509	0.4979	0.2754	0.47758	0.42868	0.30978
1191	-0.18336	2.07811	0.53427	0.18118	0.73146	1.54773	2.25567	0.03337	-0.17257	0.5272	0.42026	0.95698	0.43897	1.33774	1.32057	1.43841	1.47633	1.82689	2.79402	0.91209	0.63916	2.4143	2.89397	3.46663	0.68179	-0.46329	0.45863
1193	-1.30462	0.41094	1.63281	1.2043	1.41172	0.57662	-1.27237	1.41149	1.06582	1.00424	1.03595	1.29397	1.0857	-0.43746	-0.09656	0.71745	0.95826	0.93875	-0.34042	-0.87603	-0.81027	-1.06402	0.13141	0.24238	2.15026	-1.8253	-1.16677
1195	0.22305	0.06143	-1.55401	-1.18552	-1.18943	0.26656	0.38042	-1.06817	-2.06431	-1.19523	-0.91742	-1.23581	-1.04286	-0.34475	0.25599	0.31814	0.19119	0.173	0.40965	0.45722	0.4897	0.48688	-0.12002	-0.23175	-1.05359	0.18404	0.34657
1196	0.14245	0.27682	-0.30436	-0.29872	-0.16115	0.51511	-0.12537	-0.50708	0.01317	0.01155	-0.02264	0.0188	-0.08989	0.01598	0.38498	0.55444	0.58203	0.52223	-0.16968	-0.26616	0.01077	0.08921	0.64863	0.788	-0.39504	-0.47781	-0.43017
1198	0.63084	0.32325	-0.36904	-0.23177	-0.35245	0.14556	1.03465	-0.3916	0.18329	-0.06131	-0.10621	-0.10313	-0.28529	-0.34296	0.08778	0.16837	0.11052	0.19355	0.95608	1.44041	1.06957	0.40338	-1.55245	-0.70769	-0.58293	-0.43121	1.6256
1199	-0.09549	-1.87103	-2.35064	-0.33979	-2.48238	-2.66352	1.39925	-0.14749	-1.4298	-3.33605	-4.29526	-2.89031	-2.009	-2.87809	-2.86422	-2.6802	-2.54924	-1.90377	1.77787	1.64923	1.02868	0.54914	-1.84753	-1.29611	-0.33504	-0.70706	1.99345
1200	-0.2435	-1.00069	-0.37708	0.12	-0.1706	-0.71085	-0.72414	-0.00719	0.15247	0.25113	0.18162	0.11433	0.01782	-1.25788	-1.22018	-0.65093	-0.25604	-0.18646	0.33598	0.1855	-0.07501	-1.52826	-1.9426	-1.09911	0.2482	-1.31834	0.28666
1260	-0.08132	-0.74045	1.51069	1.34042	1.23276	-0.21347	-2.26361	1.51279	1.13343	1.1477	1.13112	1.16828	0.97286	-1.06733	-0.94637	-0.02709	0.37366	0.18907	-1.85076	-2.23506	-1.84826	-2.24871	0.49388	0.42035	1.83949	-1.82913	-1.99969
1261	0.81781	-1.49693	-0.51135	-0.31075	-0.8888	-1.31151	-0.34453	-0.62863	-0.00771	-0.14711	-0.01746	-1.11733	-0.77516	-0.99756	-1.23851	-1.25202	-1.22415	-1.333	-1.02083	-0.39221	-0.21427	-0.12605	0.25267	-0.27921	-0.18891	-0.03735	-0.41624
1262	1.11851	-0.92698	-0.75005	-0.48833	-0.7458	-0.78651	-0.17583	-0.70089	-0.08884	-0.38753	-0.25287	-0.92383	-0.46675	-0.52757	-0.60498	-0.75782	-0.83405	-0.94196	-0.59674	0.3366	0.30165	-0.31519	-1.27834	-1.59537	-0.61331	0.35707	0.44645
1263	0.13734	-0.08122	1.75246	0.96865	1.18708	-0.24584	-0.02504	1.21406	0.7476	0.78742	0.71325	1.06811	0.51733	0.61219	-0.18043	-0.31078	-0.23556	-0.28276	-0.73418	0.15718	0.05498	-0.15133	0.8434	0.53796	2.17879	0.24296	-0.41215
1265	-0.06997	0.49739	1.38921	1.16837	1.19529	0.3378	0.18837	1.31573	1.03989	0.99436	1.02123	1.17103	0.83949	-0.30885	-0.12977	0.41868	0.55738	0.6816	0.73863	0.54877	0.29161	-0.20679	-0.13395	0.24778	1.64945	-1.23423	-0.04397
1266	-0.78836	1.61023	1.19559	0.95204	1.20996	1.78432	-0.89195	1.11216	0.76485	0.79917	0.79355	1.21022	0.92213	0.69967	1.37464	1.83611	1.89936	1.90605	0.25855	-0.8451	-0.74053	-0.75271	0.93189	1.38586	1.24647	-1.32882	-1.28248
1272	-0.55943	-0.46005	-1.40674	-0.71473	-1.49753	-0.63801	0.93101	-0.68886	-1.86391	-1.61386	-1.13105	-1.46305	-1.15352	-1.11958	-0.55192	-0.59319	-0.75169	-0.61907	0.83958	1.3075	0.90343	0.43578	-1.36179	-0.94635	-1.04784	0.02436	1.40917
1277	-0.46816	0.924	1.65482	1.08941	1.56451	0.79164	-0.52919	1.22034	1.00288	1.00695	0.99634	1.44848	1.31771	1.1893	0.73116	0.72447	0.87731	0.91471	-0.13445	-0.80569	-0.67888	-0.25587	1.19852	0.92604	1.70734	-0.10828	-1.2308
1278	-0.33177	1.14907	-1.2959	-0.84525	-0.52981	1.1545	0.94497	-0.41771	-1.69906	-1.11953	-1.5848	-0.32383	-0.58565	0.22318	0.81993	1.14057	1.19764	1.44	2.17643	0.41875	0.09937	1.00289	1.74815	2.03693	-0.31689	-0.49637	-0.31731
1279	-0.47159	-1.20838	-0.51406	0.0406	-0.57144	-1.00831	-0.04867	0.00121	0.02827	-0.01909	0.02662	-0.54118	-0.54341	-1.0857	-1.27227	-0.92948	-0.74742	-0.76127	-0.09947	-0.01889	0.08597	-0.15111	-0.15554	-0.30406	0.01293	-0.54725	0.0434
1280	0.87597	0.65108	-0.22024	-2.14904	-0.66594	0.50467	1.16201	-2.66563	-0.19563	-0.3534	-1.0643	-0.27624	-0.83782	0.14032	0.60035	0.51025	0.28453	0.28708	0.66137	1.02062	0.67176	0.90903	0.43058	0.92977	-0.7528	0.02716	0.88231
