# Supplementary material for: Influence of adiposity and physical activity on the cardiometabolic association pattern of lipoprotein subclasses to aerobic fitness in prepubertal children
Source: PLoS One. 2021 Nov 18;16(11):e0259901. doi: 10.1371/journal.pone.0259901 (PMC8601570; doi:10.1371/journal.pone.0259901)
Supplement: S4 Table — Data for 841 children where 7 have replicated lipoprotein analysis (implied by sample label containing R). (XLSX) [file pone.0259901.s004.xlsx]

## Sheet: Adjusted age sex Adiposity_PC1
	Andersen	TC	TG	CM	VLDL	LDL	HDL	CM-1	CM-2	VLDL-L1	VLDL-L2	VLDL_L3	VLDL-M	VLDL-S	LDL-L	LDL-M	LDL-S	LDL-VS	HDL-VL1	HDL-VL2	HDL-L	HDL-M	HDL-S	HDL-VS	VLDL-Size	LDL-Size	HDL-Size
2	0.396	-0.20313	-0.62649	-0.32077	-0.78562	-0.01514	0.40863	-0.52097	-0.05768	-0.14319	-0.15463	-0.54415	-0.92815	-0.81485	-0.20619	0.07621	0.03451	-0.00402	0.18334	0.5277	0.42958	0.24926	-0.58656	-0.27683	-0.46272	-0.59553	0.64585
3	-1.15233	0.70521	0.48299	0.59662	0.21591	0.29577	1.56055	0.7156	0.42793	0.41935	0.2547	0.10481	-0.07244	0.94428	0.6199	0.16597	0.00477	0.08791	0.86032	1.15002	0.95925	2.0733	0.47674	0.1141	0.16526	1.00563	1.24999
4	-0.24725	1.42983	0.04436	0.11917	0.48799	1.14814	0.95286	0.02247	0.33142	0.26983	0.27909	0.59871	0.54641	0.8453	1.14447	1.09797	1.02364	1.18268	1.56853	1.31356	0.94549	0.45365	-1.34941	-0.49644	-0.2933	0.07775	1.39675
5	0.35614	-1.06801	-0.61365	0.11097	-0.63242	-0.80792	-0.31255	0.09258	0.07863	-0.03523	-0.02188	-0.62065	-0.44482	-1.03615	-0.9932	-0.72445	-0.61498	-0.65289	-0.20199	-0.05394	-0.00181	-0.48044	-0.33912	-0.42952	-0.24918	-0.39464	-0.12824
8	-0.48206	1.13402	0.32448	0.00333	0.39148	0.85163	0.82283	-0.10006	0.19278	0.17355	0.08481	0.45003	0.44495	1.28662	1.1893	0.74928	0.56934	0.59009	0.35209	0.8487	0.78483	0.70617	0.48292	0.76051	-0.52007	0.82945	0.46123
10	-0.54387	1.23586	-0.36438	0.11438	0.15008	1.29138	0.11182	0.12312	0.08415	0.09299	0.09345	0.15531	0.13986	0.75785	1.27132	1.285	1.15868	1.20346	0.78592	0.15737	0.18993	0.29877	0.22196	0.2586	-0.49918	0.37841	-0.13243
11	0.15886	0.49369	-0.80082	-0.36256	-0.27719	0.45705	0.41427	-0.44141	-0.32819	-0.25073	-0.30189	-0.1631	-0.09934	0.15728	0.39269	0.43355	0.42886	0.56566	1.19586	0.74098	0.70085	0.28561	-0.44546	-0.0247	-0.67354	-0.12765	0.56671
12	-2.20656	2.82689	1.2471	0.60335	1.74777	2.67321	-1.21647	0.53751	0.79531	0.81647	0.74806	1.65915	1.89668	3.09673	3.06599	2.50329	2.28896	2.22197	-0.82871	-2.59185	-1.83739	-0.18753	2.20548	2.02855	-0.38946	2.50067	-2.20113
14	0.19433	-1.89283	-0.73183	-0.47005	-0.37824	-1.42007	-1.57761	-0.78128	-0.3731	-0.11999	-0.03483	-0.34548	0.119	-1.29259	-1.72621	-1.38018	-0.88642	-0.91855	-0.86315	-1.47465	-0.95613	-1.52144	-0.96953	-1.08466	-0.12632	-0.84121	-0.63184
15	-0.65742	-0.35512	0.77326	0.62171	0.6044	-0.21262	-0.29638	0.52576	0.78445	0.72361	0.71544	0.80593	0.50622	-0.35116	-0.52302	-0.13157	0.06466	-0.00922	-0.56863	-0.36103	-0.16791	-0.44908	0.72265	1.10787	0.71788	-1.04865	-0.59747
18	-1.88363	0.22645	-0.19327	-0.22743	-0.04382	-0.60723	1.74563	-0.44765	0.09566	-0.05855	0.09526	-0.3401	0.19417	0.74081	0.12139	-0.79592	-1.17344	-0.90222	1.11727	1.37713	1.0555	1.57689	-0.73596	-1.30837	-0.6693	1.73641	1.77878
20	0.11299	-0.0396	0.23651	0.18584	-0.02794	-0.07525	0.60321	0.01703	0.443	0.34198	0.35922	-0.03778	-0.12629	0.05102	-0.0476	-0.03741	-0.10286	-0.20427	-0.3644	-0.02639	0.16167	1.19777	1.38347	1.00607	0.06013	-0.09573	-0.18481
21	0.57309	-1.57658	-0.12286	0.53768	0.06621	-1.29666	-1.16359	0.53305	0.44461	0.4143	0.56144	-0.16931	0.27361	-1.18136	-1.6709	-1.23255	-0.79012	-0.78664	-0.54224	-1.20044	-0.86692	-0.64013	-0.36765	-1.06117	0.53268	-0.7529	-0.85462
22	-0.03063	0.37221	1.29096	1.01425	0.95038	0.43263	-0.59557	1.22586	0.81283	0.74037	0.68564	0.75739	0.5809	0.11338	0.10306	0.48702	0.58692	0.56385	-0.0516	-1.21949	-1.0329	0.33164	1.10284	0.76605	1.80708	-0.66559	-1.00289
23	1.48545	-1.58031	-1.89321	-1.21051	-2.68755	-1.60625	0.80617	-1.00214	-1.79925	-3.57694	-1.43296	-3.00762	-2.70025	-2.78144	-2.1787	-1.43884	-1.28732	-1.14468	0.67143	0.65106	0.50847	0.77731	-0.95052	-0.9252	-0.29521	-1.14526	1.20974
28	-0.08115	0.0768	0.07048	0.14708	0.22139	0.29978	-0.68465	0.0607	0.32727	0.2524	0.23643	0.29904	0.52232	0.07552	0.23877	0.32763	0.43369	0.33915	-0.67572	-0.81931	-0.47865	-0.26177	0.69386	0.63649	-0.28148	-0.512	-0.909
29	0.60931	-0.13571	-1.23787	-1.3557	-0.92177	-0.39897	1.09738	-1.63873	-0.80395	-0.8717	-0.78568	-0.91269	-0.40227	-0.21667	-0.08039	-0.45537	-0.5802	-0.48265	0.81053	1.57851	1.32147	0.86206	-1.95563	-1.65421	-1.5008	0.45245	1.82287
30	1.3239	-0.04407	-0.97372	-0.88846	-0.75192	0.00694	0.52814	-1.12515	-0.49348	-0.50856	-0.46095	-0.65027	-0.49784	-0.34298	0.02014	0.03846	-0.02598	-0.03739	0.34425	0.79697	0.74656	0.43189	-0.85903	-0.63533	-0.94538	-0.08842	0.89585
31	0.31984	0.6676	-0.94642	-1.15828	-0.7438	0.6907	0.7432	-0.98029	-1.76176	-0.80088	-0.67116	-0.79524	-0.7404	0.2209	0.72412	0.71877	0.54597	0.50712	0.4397	0.612	0.5217	0.98779	0.13097	0.00733	-0.79258	0.24	0.6551
32	0.30509	-0.29201	0.40944	0.26906	0.47796	-0.64244	0.28666	0.1768	0.50769	0.32083	0.33843	0.33622	0.75475	0.56957	-0.23333	-0.75146	-0.70244	-0.71643	-0.55085	0.34837	0.57589	0.6069	-0.38336	-0.87427	-0.10841	0.68685	0.43927
33	-0.0217	-1.46797	-0.13969	0.23764	-0.65637	-1.28084	0.3013	0.21194	0.33659	0.13077	0.03985	-0.52589	-0.90845	-1.26428	-1.36875	-1.18789	-1.15386	-1.2523	-0.87779	-0.00504	0.32231	0.14117	0.70747	0.49446	-0.1457	-0.27728	-0.17186
35	-0.85988	-0.61369	-0.12376	-0.102	0.15081	-0.09173	-1.64404	-0.4843	0.4238	0.28032	0.35274	0.21882	0.40108	-0.34095	-0.23387	-0.02911	0.16092	-0.03044	-1.39136	-0.77354	-0.51648	-1.75881	-1.76765	-1.58006	-0.08944	-0.53883	-0.3669
36	0.58644	0.44463	-1.95647	-3.51546	-1.62064	0.28815	1.67545	-1.5474	-2.10408	-3.91989	-2.96636	-1.81264	-1.69841	0.01371	0.41922	0.26807	0.01647	0.16201	1.49701	1.07446	0.90238	1.95602	0.71126	0.35915	-1.1782	0.74379	1.07239
37	0.56484	1.28727	0.357	0.28042	0.4647	0.53269	1.96633	0.21332	0.42082	0.33624	0.30508	0.51133	0.51295	1.03133	0.86478	0.38989	0.16715	0.45666	1.91035	1.59726	1.10985	1.46202	-0.7499	-0.167	-0.29001	0.81532	2.11212
38	0.18352	0.93689	-0.69738	-0.25353	-0.26321	1.28785	-0.53274	-0.27089	-0.26964	-0.24278	-0.32556	-0.25091	-0.08236	0.68341	1.30847	1.31702	1.16631	1.03453	-0.30253	-0.54863	-0.31484	-0.01501	0.69233	0.6024	-0.97446	0.38041	-0.75045
39	-0.65561	-0.82902	0.45854	0.72356	0.23496	-0.48599	-0.81696	0.66453	0.89132	0.66366	0.71468	0.27647	0.06178	-0.59457	-0.61282	-0.36514	-0.3443	-0.54994	-1.366	-0.50139	-0.31488	-1.05728	-0.16423	-0.29081	0.37321	-0.32987	-0.63395
40	0.18084	-0.30995	-0.8044	-1.32948	-0.6837	-0.06203	-0.42943	-1.19668	-1.58836	-0.99093	-0.65714	-1.04547	-0.38121	0.19001	0.21054	-0.04851	-0.23978	-0.42869	-0.96523	-0.30463	-0.20276	-0.1205	0.0427	-0.55611	-0.76095	0.85189	-0.3466
42	0.82552	-1.03765	-0.34106	0.01516	-0.45249	-0.77363	-0.48558	-0.17998	0.32195	0.07703	0.07701	-0.32604	-0.24821	-0.87878	-0.90561	-0.71148	-0.55228	-0.65482	-0.64954	0.00058	0.05261	-0.7305	-0.95852	-0.83001	-0.28558	-0.57509	0.10017
43	2.07557	-0.42156	0.1103	0.15509	-0.24889	-0.92979	1.32671	-0.01008	0.41336	0.23006	0.22028	-0.13657	-0.26308	-0.50661	-0.66809	-0.95068	-1.09793	-1.00001	0.31927	1.36575	1.05044	0.85068	-1.42254	-1.09687	-0.35173	0.00032	1.84295
45	0.26674	-0.16038	-1.1769	-1.16787	-1.68835	0.12758	0.7472	-1.17985	-1.98702	-0.88143	-1.26359	-1.30354	-2.08387	-0.94425	-0.10217	0.24215	0.14233	0.06451	0.19488	0.30612	0.33846	1.00246	1.20796	1.24096	-0.76284	-0.64778	0.07452
46	0.31315	-0.99738	0.20348	0.27653	0.12962	-0.83853	-1.1303	0.27424	0.32962	0.21703	0.17221	-0.00603	0.235	0.15651	-0.48468	-0.90872	-0.82146	-0.9577	-1.79254	-1.44037	-0.87284	-0.83564	-0.29699	-1.06741	-0.182	0.72978	-0.60566
48	0.90288	-0.40464	1.28433	0.99121	0.80019	-0.08222	-1.33223	1.18384	0.82817	0.73029	0.63639	0.73785	0.45403	-0.2176	-0.41145	-0.0292	0.21127	0.06093	-1.3545	-2.30524	-1.79986	-0.56156	0.83862	0.73689	1.54724	-1.00099	-1.18
49	-0.24811	-0.52343	-0.16273	0.26587	-0.32501	-0.15827	-0.61921	0.16703	0.48192	0.20226	0.22362	-0.38823	-0.28045	-0.3718	-0.18429	-0.07944	-0.08711	-0.28784	-1.17154	-0.56824	-0.33234	-0.28892	0.26817	-0.0871	-0.21921	-0.15278	-0.62368
50	0.26356	0.71627	-0.8741	-0.36143	-0.30667	0.68963	0.33362	-0.384	-0.47728	-0.40114	-0.4849	-0.34583	-0.02609	0.77746	0.94078	0.62463	0.43926	0.48744	0.79142	0.69772	0.49561	0.06835	-0.71789	-0.59578	-1.08544	1.06335	0.57412
51	0.59527	1.22785	1.0876	0.81512	1.1208	1.2532	-0.24834	0.86883	0.78976	0.77713	0.79852	1.19007	0.93487	0.5465	0.92283	1.30029	1.35612	1.39733	0.48002	-0.17349	-0.17765	-0.64398	1.00312	1.5527	0.97021	-1.04984	-0.9484
52	-0.50447	-1.75746	-0.78871	-0.49727	-1.09827	-1.46977	-0.42771	-0.81478	-0.02064	-0.31617	-0.2651	-1.09457	-0.67854	-1.47446	-1.40715	-1.35991	-1.3068	-1.54543	-1.71429	-0.05568	0.18512	-0.0916	-0.71235	-0.98819	-0.81211	-0.37935	0.14446
53	-0.65488	0.18013	0.70354	0.18205	0.83532	0.29261	-0.65124	-0.22076	0.64911	0.57073	0.63254	0.99534	0.86943	0.30207	0.16304	0.28988	0.48438	0.45444	-0.42232	-0.15651	-0.01335	-1.44241	-0.81974	-0.10306	0.35053	-0.67956	-0.19265
54	0.08275	-0.91754	-0.94581	-0.57246	-1.10737	-1.43654	1.47293	-0.71008	-0.24365	-0.60942	-0.67635	-1.0293	-0.66208	-0.80831	-1.04625	-1.49717	-1.64035	-1.47446	0.8118	1.86519	1.49927	0.80268	-2.09271	-1.71448	-1.21542	0.43312	2.19937
55	-0.17649	-1.28943	-0.85558	-0.54196	-1.70646	-1.30517	0.58347	-0.71656	-0.21074	-0.64449	-0.79553	-1.47182	-1.77936	-1.58263	-1.32104	-1.21448	-1.31103	-1.32038	-0.1221	0.62746	0.4604	0.21159	-0.60593	-0.46473	-0.57447	-0.38672	0.84554
56	1.29281	-1.79563	-1.5896	-2.97365	-2.82041	-1.58472	0.12619	-1.58003	-1.63426	-3.41063	-4.39534	-3.89577	-3.0932	-1.62322	-1.50637	-1.49229	-1.6419	-1.6982	-0.50002	0.20152	0.10723	0.02292	-0.0665	-0.48131	-0.59738	0.07791	0.13499
59	-0.28188	0.38098	0.095	0.17848	0.128	0.35974	0.25134	0.09686	0.37075	0.22893	0.2586	0.03019	0.15912	0.60534	0.64135	0.35805	0.12888	-0.00291	-0.5781	0.22182	0.33484	0.45981	0.10391	-0.3415	-0.46896	0.85736	0.12382
60	1.13877	0.6778	-0.57426	-0.64493	-0.76008	0.60343	1.1218	-0.79131	-0.44204	-0.42482	-0.56005	-0.75352	-0.92342	0.63626	0.94823	0.58293	0.19523	0.14387	0.24733	0.52431	0.48203	1.39645	1.63596	1.26877	-1.10708	1.18404	0.07117
61	-0.14198	0.00817	-0.34911	-0.11485	-0.31109	0.57943	-0.87307	-0.29843	0.12775	0.09069	0.11187	-0.12497	-0.40207	-0.33603	0.33004	0.68661	0.71284	0.54676	-0.76844	-0.93414	-0.61139	-0.75652	0.5722	0.57279	-0.27725	-0.56824	-1.01606
62	0.72126	0.3533	-0.44223	-0.357	0.00271	0.31004	-0.04666	-0.39596	-0.38341	-0.24686	-0.22747	-0.06685	0.4239	0.49131	0.49726	0.24939	0.20976	0.23668	0.37925	0.41389	0.14049	0.06907	-0.75628	-0.65852	-0.65318	0.43115	0.32628
63	-0.75139	0.6355	-0.55375	-0.2043	-0.55824	0.1383	2.04017	-0.27922	-0.09371	-0.23522	-0.25794	-0.72379	-0.59136	0.60682	0.63121	0.04799	-0.34408	-0.22351	1.13293	1.60917	1.35198	2.16094	0.18086	-0.40772	-1.06553	1.50678	1.59388
74	0.0028	0.19636	1.58582	1.28503	1.17208	-0.18154	0.30721	1.50129	1.06233	0.99485	0.90436	0.95716	0.89695	1.20633	0.31628	-0.34252	-0.41796	-0.48996	-0.46719	0.14126	0.13649	0.72191	0.57493	-0.32942	1.30896	1.31429	0.03238
75	-1.81464	-0.53388	1.22012	1.32393	0.99846	-0.42603	-0.66432	1.47932	1.22317	1.04616	1.02895	1.02604	0.72877	-0.86777	-0.97539	-0.32772	-0.00533	0.01245	0.05775	0.21589	0.05986	-1.13221	-1.11812	-0.7053	1.43372	-1.27412	-0.04835
76	-0.94449	-0.26817	0.87329	1.25904	0.80733	-0.52112	-0.21099	1.40322	1.10556	0.94598	0.91465	0.48536	0.91441	0.43176	-0.2504	-0.59337	-0.58421	-0.58898	-0.30213	-0.00775	-0.14617	0.3563	-0.10926	-0.71239	0.59701	0.57393	-0.06677
78	-0.86184	0.33485	2.78694	1.36985	2.40373	-1.31344	0.08134	1.61878	1.19626	1.15366	1.16338	2.06815	2.45326	1.28112	-0.8039	-1.51848	-1.14268	-0.90278	-0.14883	0.78943	0.0656	0.65621	1.03473	0.62061	3.69381	0.10403	-1.04616
79	0.4851	-1.03808	0.21451	0.8491	0.08203	-0.9643	-0.78384	0.97635	0.7496	0.46902	0.44857	-0.36594	0.29842	0.19359	-0.46755	-1.00349	-1.13804	-1.35176	-1.39631	-0.57662	-0.34132	-0.265	-0.43194	-1.57293	-0.05903	1.18943	-0.4018
80	0.44657	0.48603	1.78062	1.20288	1.24905	0.67513	-1.26405	1.46054	0.94556	0.9059	0.8261	1.06035	0.58152	0.1353	0.21384	0.72068	0.87328	0.84528	-0.29748	-2.56675	-10.9026	-0.43512	1.21579	0.78553	2.75737	-0.99577	-1.49769
81	0.77109	0.10254	-0.32208	-0.33785	-0.17976	0.00212	0.31723	-0.53974	0.03473	-0.13576	-0.09353	-0.53417	-0.10629	0.98185	0.5946	-0.10029	-0.44952	-0.55693	-0.52972	0.25161	0.26238	0.48793	-0.06661	-0.99951	-0.73895	1.96061	0.29417
84	-0.56404	-1.61904	-0.16521	0.2578	-0.45868	-1.90756	0.43833	0.18059	0.43887	0.16932	0.17404	-0.43416	-0.27413	-1.46059	-1.798	-1.87438	-1.81294	-1.75483	-0.19225	1.22731	0.93531	-0.22762	-2.19689	-2.0113	-0.25429	-0.23649	1.34951
85	-1.29738	0.77809	1.88371	1.52777	1.6063	0.77505	-0.0178	1.69282	1.36767	1.32737	1.39837	1.60856	0.98597	-0.38969	0.06492	0.93976	1.08413	1.11901	0.31103	-0.20629	-0.25939	-0.27255	1.40499	1.63943	2.27485	-1.74719	-1.04617
86	0.33167	-0.09778	0.29132	0.82508	0.20181	-0.09919	-0.05902	0.92799	0.76352	0.51584	0.47237	-0.11415	0.21724	0.49792	0.23213	-0.13389	-0.29057	-0.40638	-0.58636	-0.06696	0.0359	0.52083	0.04145	-0.85587	-0.07504	1.03907	-0.07554
87	0.21973	-0.33682	-0.03921	-0.31151	-0.24684	-0.26953	0.57827	-0.67303	0.11246	0.04739	0.01565	-0.01208	-0.40647	-0.26707	-0.27591	-0.24872	-0.25337	-0.28837	-0.28966	0.32962	0.56204	0.37937	0.54892	0.75572	-0.28756	-0.28808	0.18546
88	0.25409	-0.71528	1.23635	0.86458	1.07769	-0.31479	-1.64013	0.78492	0.99893	0.93826	1.00916	1.12756	0.88408	-0.15429	-0.54194	-0.21793	0.02469	-0.21877	-2.50494	-1.90599	-1.04574	-1.67755	0.28664	0.18794	1.10468	-0.78695	-1.43695
89	-1.68782	-0.55783	-0.04354	0.22658	0.03569	-0.55891	-0.27907	0.19634	0.34474	0.16575	0.1382	0.01988	0.19523	0.14494	-0.25705	-0.60842	-0.65951	-0.69239	-0.26674	0.44024	0.35726	-0.88538	-1.32333	-1.27602	-0.38914	0.76906	0.36611
91	-1.76051	-0.29049	1.35461	0.96449	0.89067	-1.03925	1.33288	0.97275	1.01367	0.90484	0.9334	0.87138	0.39081	0.39458	-0.60439	-1.12136	-1.41038	-1.29204	-0.08614	0.86269	0.68634	0.88398	0.76029	0.52872	1.04314	0.81639	0.6743
99	-0.43487	-1.20294	0.87948	1.22703	0.39421	-0.97722	-0.50278	1.40634	1.03213	0.91346	0.82617	0.36565	0.00912	-1.51695	-1.54731	-0.82806	-0.54671	-0.61874	-0.50898	-0.04562	-0.07628	-0.46287	-0.16382	-0.1711	1.20692	-1.23648	-0.25276
100	0.54298	0.09555	-0.02918	-0.01583	-0.22311	-0.85859	2.09186	-0.12603	0.22114	-0.01114	-0.25187	-0.11139	-0.0372	0.48939	-0.15265	-1.06979	-1.44856	-1.0966	1.52934	2.01227	1.38522	1.27781	-0.63184	-0.19868	-0.77156	1.37506	2.20625
101	0.5765	-0.43018	0.90045	1.00917	0.65106	-0.13888	-0.45367	1.09789	0.93277	0.85069	0.90636	0.69205	0.29848	-1.28885	-0.9	0.07033	0.31035	0.23634	-0.41839	-0.76609	-0.44661	-0.38975	1.15386	1.15784	1.28602	-1.74282	-1.10513
104	-0.09112	-0.6266	-0.22064	0.38279	-0.19559	-0.4086	-0.6252	0.40574	0.52655	0.1106	0.14124	-0.21188	0.18023	-0.5711	-0.46778	-0.33466	-0.27925	-0.40483	-0.52366	0.15154	0.06724	-0.95923	-1.55018	-1.30356	-0.20137	-0.35075	0.22714
105	0.11122	-0.38781	-0.64214	-0.34202	-1.66167	-0.84765	1.46021	-0.4589	-0.25459	-0.77514	-0.46213	-1.45261	-1.9374	-1.83972	-1.0871	-0.73262	-0.8342	-0.61236	1.11849	1.18162	0.72248	1.11366	-0.40238	0.07067	-0.22089	-1.08049	1.60686
106	-2.1019	0.3667	-0.16055	0.22788	-0.63869	0.83456	0.15115	0.22984	0.23386	0.13711	-0.0749	-0.36401	-1.42785	0.11061	0.74166	0.92585	0.72718	0.52442	-0.99808	-1.80317	-0.72958	0.83837	3.11777	2.95589	-0.40406	0.00826	-1.65302
107	-0.41092	-0.13686	0.90329	0.75078	0.89366	-0.38273	0.11772	0.74243	0.75173	0.76174	0.8282	0.83086	0.70017	0.12141	-0.38374	-0.38702	-0.34407	-0.25613	0.12135	0.35771	0.24602	-0.46397	-0.92597	-0.944	0.94944	0.09186	0.31667
109	-0.19278	0.24449	-1.51682	-1.17863	-1.10234	0.29294	0.72412	-1.09839	-2.0375	-1.14288	-1.09239	-1.00938	-0.86115	-0.28105	0.32583	0.31062	0.17481	0.224	0.8784	0.99088	0.79611	0.49077	-0.85592	-0.60297	-1.22271	0.1631	0.98614
110	-0.54378	-0.09294	0.51694	0.64478	0.57841	0.27786	-1.16746	0.58971	0.78647	0.65131	0.62235	0.60547	0.51188	0.51031	0.29112	0.2971	0.33222	0.14441	-1.34459	-1.20229	-0.70537	-1.18133	0.20109	0.04983	0.28705	0.28296	-0.97369
111	0.32675	-0.0749	0.47212	0.53678	0.0994	0.29947	-1.03159	0.67923	0.44719	0.29341	0.14875	0.13995	-0.21726	-0.2326	0.12072	0.34546	0.37019	0.26334	-0.74422	-1.2263	-0.86823	-0.69591	0.10792	0.29062	0.42257	-0.60102	-0.49868
113	-0.18781	0.34006	-0.25398	-0.49234	-0.43267	0.07215	1.09466	-0.82052	0.14529	-0.12929	-0.0924	-0.16974	-0.13663	-0.68677	-0.01108	0.11828	0.08519	0.17082	0.81028	1.04023	0.72801	0.9899	-0.56714	0.13166	-0.67098	-0.95276	1.26575
115	-0.80984	-0.48971	-0.53051	-0.48382	-0.12821	-0.06975	-1.29562	-0.77498	0.01896	-0.11539	0.11268	-0.34503	0.20712	0.0382	0.06421	-0.03353	-0.04692	-0.26055	-1.35278	-0.85416	-0.54176	-0.97737	-1.08429	-1.60601	-0.51021	0.40845	-0.50357
116	-1.3207	0.15931	-1.74607	-1.48445	-2.21619	-0.13052	1.55068	-0.78332	-1.54895	-3.36694	-4.29744	-2.11219	-2.57141	-1.67751	-0.50959	-0.02716	-0.10287	0.17925	1.74541	1.016	0.62357	1.3811	-0.31694	0.1679	-0.47753	-1.01768	1.59863
118	0.25837	0.3661	0.9888	0.79585	0.95864	0.13305	0.26571	0.87227	0.75769	0.69475	0.76556	0.83157	0.77227	0.04891	-0.07193	0.1835	0.24563	0.33753	0.43755	0.33901	0.38113	0.1854	-0.16404	-0.28696	1.18392	-0.4268	0.04409
119	-1.07914	-0.17025	-0.78275	-1.05278	-1.29924	0.065	0.8283	-1.35179	-0.64639	-0.44968	-0.71244	-0.75855	-1.43407	-1.08589	-0.21467	0.17834	0.17136	0.09327	-0.09331	0.4553	0.61151	1.18958	1.26601	1.65923	-0.76256	-1.279	0.14796
120	-0.14257	-0.23339	-0.66391	-0.29192	-0.86108	-0.24309	0.67653	-0.43384	-0.03635	-0.25491	-0.31098	-0.53532	-0.64778	-1.21624	-0.47063	-0.15527	-0.13703	-0.08757	0.60481	0.91056	0.64006	0.34818	-0.82216	-0.10741	-0.63972	-1.00105	0.98461
121	0.33946	1.59903	-0.67619	-3.21752	0.29619	1.66471	-0.27311	-2.16533	-1.82278	-0.36541	-0.34654	0.30364	0.54419	1.42285	1.73592	1.59842	1.50406	1.54817	0.79573	-0.33417	-0.22944	-0.02222	0.43435	0.49098	-0.82063	0.83643	-0.49916
122	0.84566	-1.04624	-1.11797	-0.90909	-1.05052	-0.92464	-0.34343	-0.81718	-1.52563	-3.29149	-0.84523	-1.27756	-0.67653	-0.96683	-0.85981	-0.88405	-0.91729	-0.9134	-0.10877	0.39173	0.11129	-0.88746	-2.0019	-1.93264	-0.48547	0.03445	0.5725
124	0.24107	-0.01941	-1.49689	-3.04777	-0.92802	0.29033	-0.30046	-1.12364	-1.68209	-3.4833	-1.33872	-1.12597	-0.76946	-0.10105	0.30425	0.33021	0.21467	0.17506	0.16454	-0.02036	-0.07701	-0.33095	-0.24029	-0.47888	-0.7746	0.51921	-0.20718
125	-0.45929	0.55133	0.20701	0.25477	0.23642	0.55199	0.24439	0.124	0.52272	0.35511	0.33182	0.40674	0.33539	0.14199	0.46977	0.57278	0.58768	0.5726	0.23632	0.39744	0.28196	0.09479	-0.11621	0.38352	-0.2394	-0.53873	0.28735
127	1.59304	-0.14511	-0.19806	-0.05765	-0.28169	0.34614	-0.85624	-0.17243	0.23177	0.07384	0.14158	-0.40989	-0.23639	0.01459	0.32427	0.4367	0.38786	0.09646	-1.74413	-1.48549	-0.76203	0.04174	1.08104	0.46735	-0.30209	-0.04561	-1.19467
128	0.46874	-0.1482	-1.31441	-0.96724	-1.09468	-0.17605	0.52929	-0.80437	-1.7262	-1.81506	-1.56596	-0.97031	-0.90955	-0.68821	-0.23445	-0.15278	-0.22961	-0.08846	1.01427	0.79025	0.43597	-0.09817	-1.38069	-0.87712	-0.71622	-0.04469	1.01162
131	0.91633	-0.94369	0.37087	0.60659	-0.04221	-1.23157	0.7949	0.6853	0.53485	0.41763	0.31965	-0.0085	-0.19634	-0.80586	-1.2581	-1.26647	-1.09658	-0.98756	0.31869	1.0658	0.84653	0.67495	-0.85135	-0.75952	0.3135	-0.41901	1.11533
133	-0.33497	-0.75172	-1.95178	-2.16505	-1.7656	-0.15514	-0.41542	-1.71302	-2.1279	-1.74553	-1.18963	-1.9645	-1.62265	-0.78877	-0.15222	-0.03953	-0.19025	-0.41312	-1.03183	-0.82951	-0.13082	0.0103	0.17458	-0.49259	-1.25785	0.31815	-0.36873
135	0.15919	0.72111	-0.59274	-0.21608	-0.48106	0.22458	1.79244	-0.27935	-0.02953	-0.2727	-0.36837	-0.46887	-0.26975	0.47778	0.60797	0.14272	-0.1495	-0.01822	1.3171	1.82683	1.42784	1.51861	-1.25756	-0.88437	-1.204	0.87601	2.19793
136	-0.34072	-1.13196	-0.28993	-0.10126	-0.42171	-0.73933	-0.70688	-0.34496	0.252	0.10785	0.19962	-0.31951	-0.20334	-1.27949	-1.06317	-0.61289	-0.38904	-0.53504	-0.95036	-0.42273	-0.21435	-0.45884	-0.42229	-0.38456	-0.02073	-1.08931	-0.313
140	0.12795	-1.43388	0.69312	0.80303	0.52445	-1.34845	-1.05079	0.80643	0.83972	0.71904	0.75307	0.47022	0.49764	-0.44922	-1.22466	-1.32923	-1.20717	-1.34369	-1.45593	-0.42182	-0.32692	-1.43456	-1.0826	-1.2993	0.56021	0.07836	-0.37408
142	1.57767	-1.24682	0.68272	0.97833	-0.1575	-0.98001	0.08993	1.0043	0.9961	0.80658	0.79037	-0.0424	-1.29417	-1.39872	-1.29111	-0.78458	-0.8071	-1.0098	-1.43531	-0.47092	-0.15235	0.21878	1.53858	1.13989	0.7839	-0.71521	-0.78339
143	0.73769	0.40463	0.48577	0.4325	0.62556	0.48449	-0.39225	0.30079	0.61478	0.57339	0.58603	0.72174	0.67051	0.43192	0.45829	0.4752	0.5334	0.52035	-0.06451	-0.1265	-0.19143	-0.65618	-0.13886	0.20284	0.12921	-0.1836	-0.30706
146	-1.36621	-0.03377	0.75672	1.01586	0.6487	-0.00898	-0.14401	1.04741	1.06164	0.85163	0.92928	0.55499	0.52615	-0.05853	-0.12717	0.06507	0.06743	-0.00409	-0.31543	-0.19866	-0.1711	0.12042	0.4491	0.2109	0.64898	-0.25835	-0.41564
147	-0.05195	0.52799	1.4469	0.80221	1.37347	0.41208	-0.87312	0.81503	0.85246	0.83244	0.84966	1.37871	1.36265	0.77924	0.40846	0.3898	0.54964	0.49209	-1.05032	-0.27594	-0.13514	-1.22539	-0.16623	0.38195	1.03116	-0.63301	-0.62223
159	0.71781	-1.00509	-1.1358	-0.73211	-1.32895	-0.90254	0.44836	-0.86535	-1.92944	-0.69589	-0.50228	-1.48132	-1.04553	-1.15416	-1.01374	-0.8306	-0.77755	-0.78758	-0.00388	0.10712	0.21738	1.00576	0.48473	0.03374	-0.57217	-0.41076	0.15905
160	-0.3598	-0.17423	-1.21018	-0.73876	-1.32467	-0.38474	1.18361	-0.70185	-1.83795	-1.22331	-0.77432	-1.5995	-1.26827	-0.54534	-0.27066	-0.35764	-0.58414	-0.4854	0.82505	0.8618	0.6386	1.24853	-0.14395	-0.45477	-0.75323	0.34159	1.1055
161	-0.94018	-0.75533	-0.85196	-0.58418	-1.02574	-0.12284	-0.68791	-0.72177	-1.79655	-0.32639	-0.55327	-0.5584	-0.88196	-1.52247	-0.67119	0.01694	0.25839	0.17971	-0.34599	-0.94082	-0.72279	-0.39216	1.39942	1.67671	-0.37429	-1.55047	-1.28722
162	0.39252	1.74999	0.15475	-0.95093	0.74509	1.50987	0.26051	-1.04091	-0.47369	0.01795	-0.11771	0.50438	1.00675	2.32833	2.08778	1.32778	0.98024	0.94643	0.21749	0.01671	-0.08311	0.82172	1.10843	0.51338	-0.94894	2.76994	-0.32678
163	-1.89895	1.57473	0.12503	0.36317	0.80223	1.78082	-0.918	0.36509	0.2765	0.41895	0.38993	0.80512	0.99775	1.32222	1.66245	1.74387	1.80491	1.80076	0.44174	-0.92294	-0.80958	-0.35752	0.77881	0.9395	-0.15707	-0.05504	-1.13897
164	0.94647	-0.30578	-1.88187	-2.27916	-2.11049	-0.11262	0.85285	-1.6444	-2.00208	-3.85763	-1.73977	-2.19144	-2.21457	-1.05174	-0.11772	-0.00386	-0.24707	-0.31651	0.21293	0.78213	0.7446	0.93121	-0.17342	-0.37694	-1.27651	0.07877	0.79538
165	-0.20989	-0.01679	-0.75175	-0.46166	-0.5775	0.39747	-0.40932	-0.58867	-0.36021	-0.25093	-0.3409	-0.37139	-0.46932	-0.30206	0.22681	0.46092	0.48117	0.38576	-0.17485	-0.20875	-0.06453	-0.40877	-0.05564	0.15678	-0.62842	-0.43924	-0.25986
166	0.7099	-1.29024	-1.47833	-0.68112	-1.68188	-1.28037	0.68128	-0.77928	-0.60347	-0.9141	-0.69578	-1.66394	-1.14721	-2.17391	-1.41347	-1.16316	-1.14309	-1.09758	0.2584	1.06227	0.9117	0.72267	-1.07327	-0.97485	-1.12501	-0.65001	1.05095
167	0.02032	0.04066	-1.5625	-2.06479	-0.97282	0.23044	0.14885	-1.38063	-1.92639	-1.65057	-1.40753	-1.06368	-0.77111	0.12392	0.34439	0.21511	0.09309	0.10654	0.54405	0.28977	0.23205	0.04257	-0.41604	-0.54835	-0.99435	0.71958	0.29154
168	0.30993	0.13107	-0.43526	-0.38767	-0.26717	0.17172	0.0843	-0.54413	-0.07936	-0.18178	-0.18421	-0.24137	0.00889	0.19814	0.39034	0.1759	0.03329	-0.04981	-0.36683	0.43801	0.514	0.13261	-0.38857	-0.37381	-0.96727	0.39848	0.28186
169	0.67362	-0.06565	-0.88039	-0.25741	-0.72422	-0.55299	1.43419	-0.26357	-0.76166	-0.55164	-0.42772	-0.94004	-0.59192	0.06363	-0.19369	-0.65982	-0.8985	-0.62238	1.45727	1.24107	0.8977	1.01074	-0.99207	-1.21079	-0.67427	1.03559	1.57826
170	1.41918	-1.03015	-0.66468	-0.58736	-0.34067	-0.55561	-1.52454	-0.89303	-0.06737	-0.20519	-0.22862	-0.2762	0.13166	-0.28575	-0.48339	-0.54243	-0.40184	-0.57417	-1.34371	-0.67949	-0.37577	-1.57959	-1.41418	-1.21164	-0.67542	0.02566	-0.27385
172	-0.17286	0.3082	-1.77481	-1.08418	-1.4969	0.02337	1.85201	-0.94485	-2.10963	-1.61724	-1.52116	-1.28246	-1.48031	-0.70388	5e-05	0.03262	-0.13919	0.0801	1.94788	2.06077	1.5404	1.16757	-1.66262	-1.00008	-1.1477	-0.03695	2.34892
173	0.38649	-0.51946	-0.78391	-0.45587	-0.47888	-0.64986	0.40983	-0.62609	-0.17627	-0.32723	-0.25033	-0.58438	-0.0769	-0.20071	-0.42891	-0.69053	-0.7008	-0.65835	0.29962	0.98211	0.84249	0.36183	-1.63285	-1.73379	-0.78879	0.41723	1.13462
174	0.04516	0.30319	-0.81324	-0.76493	-0.63428	0.057	1.13739	-0.80777	-1.73819	-0.67966	-0.48679	-0.81488	-0.41703	0.21422	0.31695	0.01738	-0.1996	-0.11802	0.85558	1.07407	0.82649	1.25358	-0.12376	-0.35136	-0.88577	0.73794	0.98159
176	-0.09205	1.53272	-0.41168	0.14647	0.48735	1.90813	-1.08178	0.22661	-1.03492	0.13687	0.1501	0.47844	0.62952	1.10178	1.71281	1.91618	1.92369	1.89274	0.4599	-1.07423	-0.95337	-0.70769	0.70869	0.81168	-0.30141	0.05524	-1.294
177	-1.30138	0.48839	-0.78759	-0.00028	-0.32331	0.71103	-0.17889	0.0204	-0.123	-0.155	-0.18039	-0.31337	-0.21154	0.15577	0.63886	0.73616	0.67671	0.67823	0.45546	-0.06549	0.08615	-0.07578	-0.01311	-0.01167	-0.65546	0.12065	-0.18207
180	-0.88658	-1.71455	-1.08041	-0.65112	-1.53833	-1.87494	0.73243	-0.9347	-0.18484	-0.59291	-0.46064	-1.67667	-1.3301	-1.50272	-1.65627	-1.81599	-1.94662	-1.97414	-0.40857	0.97324	0.89794	0.49017	-1.56513	-1.79456	-0.8477	0.19399	1.39386
181	-0.46194	0.06723	-0.70192	-0.58495	-0.35001	0.13887	-0.02943	-0.56845	-1.54342	-0.51772	-0.11036	-0.72196	-0.02588	0.13902	0.24492	0.15396	0.07275	0.01457	-0.07709	0.02475	0.02547	0.43383	-0.27702	-0.77945	-0.48118	0.36986	0.12184
182	0.25373	0.7623	-1.00537	-1.81538	-0.5931	1.11997	-0.21168	-1.14215	-1.58595	-0.79121	-0.58975	-0.45453	-0.62841	-0.00492	0.90568	1.20055	1.13116	1.05223	0.13618	-0.01964	0.02622	-0.07328	-0.06864	0.17864	-0.66381	-0.37066	-0.11767
183	-1.26708	-0.60797	-0.36451	-0.18543	-0.6161	-0.71681	0.86583	-0.3816	0.01829	-0.03425	-0.06168	-0.49868	-0.58059	-0.66048	-0.78843	-0.69536	-0.62982	-0.58043	0.36754	0.67126	0.61502	0.99377	0.34759	0.32237	-0.21636	-0.4415	0.5964
185	1.32698	0.79425	-0.96947	-1.06436	-0.39112	0.8535	0.24591	-1.15572	-1.27622	-0.56431	-0.61916	-0.35635	-0.07421	0.66933	0.99922	0.81591	0.68248	0.68601	0.57507	0.44883	0.4587	0.63714	-0.1166	0.02642	-1.23445	0.55102	0.3131
186	-0.53871	-0.07385	-1.29004	-0.91931	-0.83136	0.22715	-0.28251	-1.07028	-0.79212	-0.63739	-0.69545	-0.66628	-0.54347	-0.29969	0.21224	0.25369	0.20143	0.17775	0.18892	0.42155	0.4467	-0.61717	-1.12103	-0.71805	-1.21611	-0.02394	0.38212
187	-0.78319	1.97961	-1.16342	-0.95844	-0.29999	1.745	1.20633	-0.86804	-2.32722	-0.63843	-0.89014	-0.17891	-0.19407	1.36854	1.87786	1.66128	1.40659	1.57125	1.93332	1.1138	0.94342	1.32853	0.61468	1.07052	-1.32158	0.93259	0.65885
188	-0.66339	1.72438	-0.91664	-0.89943	-0.71359	1.36566	2.14863	-0.74087	-1.85061	-0.71407	-0.95847	-0.30825	-0.91429	0.09008	1.1733	1.36925	1.19869	1.45879	2.49009	1.54722	1.05578	1.81988	0.08667	1.09105	-0.80352	-0.65819	1.94937
190	0.12917	-0.10803	-0.73974	-0.76745	-0.36833	0.30845	-0.87299	-0.96522	-0.51529	-0.30846	-0.34356	-0.2796	-0.07175	0.0491	0.29737	0.33315	0.35587	0.23266	-0.53011	-0.49828	-0.31269	-0.78797	-0.35586	-0.26762	-0.74127	0.006	-0.4484
192	1.06863	-0.5596	1.05375	0.95918	1.17559	-0.4728	-1.38524	0.94666	1.04721	0.9349	1.01197	0.97032	1.30767	0.77601	-0.19733	-0.54066	-0.4049	-0.57112	-1.67982	-1.83975	-1.12909	-0.8756	0.34169	-0.50155	0.81199	0.66062	-1.32738
193	-0.13667	-0.23047	-0.31337	-0.48154	-0.09811	-0.07312	-0.41364	-0.65173	-0.58885	-0.04899	0.03141	0.11378	0.43777	-0.91515	-0.48623	-0.00612	0.31642	0.36395	0.29972	0.01301	-0.14254	-0.04862	-0.28325	0.30885	-0.11188	-1.58169	-0.14085
194	0.57216	-0.40595	0.63571	0.77395	0.63257	-0.42052	-0.45657	0.85777	0.70841	0.61613	0.63705	0.52497	0.67049	-0.24466	-0.61592	-0.38244	-0.1833	-0.17965	-0.10376	-0.07613	-0.02163	-0.4609	-0.42543	-0.51494	0.71609	-0.4682	-0.22805
195	1.56756	2.42653	0.90908	0.58032	1.50082	2.17501	0.05205	0.50526	0.66437	0.73721	0.75994	1.38037	1.46372	2.63354	2.42192	1.99055	1.89002	2.01148	1.14456	-0.37406	-0.31162	0.33079	1.00916	0.87815	0.31992	1.90804	-0.58162
196	1.03668	-1.10459	0.56229	1.08115	0.29936	-0.37721	-1.69175	1.19758	0.94411	0.82259	0.75423	0.45409	-0.00745	-1.3105	-1.10253	-0.21836	0.16918	0.01777	-0.99028	-1.29819	-0.99135	-1.75838	-0.13303	0.21472	0.94216	-1.52021	-1.11821
198	0.54394	-0.69815	-0.55967	-0.75681	-1.09656	-1.29578	1.2915	-0.97938	-1.45127	-0.60797	-0.36726	-0.7661	-0.81477	-2.04442	-1.67618	-1.2517	-1.05806	-0.68478	1.46597	1.22952	0.71056	0.78305	-1.54702	-0.64575	0.00459	-1.53538	1.92684
199	0.11452	1.63764	2.16535	1.33724	2.105	1.52943	-1.38062	1.52885	1.12051	1.20815	1.24413	2.00062	1.73265	0.96539	0.97785	1.57299	1.74937	1.88961	0.64824	-0.9961	-1.47384	-2.50333	1.07062	1.74739	3.0186	-1.39005	-2.06048
206	0.10559	-0.28237	-0.38157	-0.3157	-0.21579	0.03415	-0.64889	-0.56776	-0.01605	-0.03171	0.00497	-0.33245	-0.17115	0.50742	0.33071	0.02135	-0.11256	-0.29579	-1.38334	-1.47889	-0.64698	-0.21059	0.78969	0.02288	-0.59629	1.09332	-0.91023
207	1.17842	1.29206	-0.03296	-0.10876	0.66966	1.65913	-1.67214	-0.24017	0.1521	0.2568	0.22183	0.75642	0.79991	1.30903	1.655	1.63068	1.60208	1.52912	-0.3963	-1.60646	-1.12101	-1.60561	-0.05918	0.24761	-0.45855	0.54634	-1.21065
208	-0.00024	-1.03696	-0.68947	-2.97029	-0.72388	-1.08557	-0.18126	-3.28877	-0.38639	-0.95888	-0.60837	-1.1732	-0.31249	0.07451	-0.46112	-1.16734	-1.43975	-1.56849	-1.01196	0.26381	0.16318	-0.16171	-1.19765	-1.81002	-0.80342	1.25449	0.47731
209	-0.29327	-0.51388	-0.44226	0.06151	-0.20793	-0.71009	0.03637	0.02416	0.14642	-0.0525	-0.0137	-0.25332	0.23975	-0.39828	-0.51992	-0.74412	-0.76074	-0.6553	0.38205	0.84262	0.39152	-0.59798	-2.37404	-1.94051	-0.45757	0.14826	1.05627
213	-0.90657	-0.34352	0.39486	0.57604	0.19542	-0.02324	-0.46794	0.53353	0.69602	0.53862	0.55428	0.37658	0.01301	-0.72602	-0.33834	0.08586	0.21357	0.11764	-0.62233	-0.30902	-0.14043	-0.65111	0.10592	0.30599	0.2845	-0.9779	-0.47245
214	-0.27435	-0.81448	0.83425	0.91737	0.55323	-0.21553	-1.3756	0.94996	0.92848	0.81399	0.81026	0.82908	0.11468	-1.40526	-0.92876	-0.04643	0.25762	0.17435	-0.83239	-0.72115	-0.60971	-2.7218	-0.24044	0.47888	0.99238	-1.69093	-1.05716
215	-0.44634	1.60889	0.19995	0.09885	0.76984	1.39736	0.45681	-0.02462	0.31628	0.3539	0.34937	0.70088	0.85109	1.64929	1.60655	1.28854	1.13708	1.20858	0.98812	0.53175	0.29485	0.4097	-0.46403	-0.3359	-0.27888	1.25895	0.63256
218	-0.02263	0.01855	-0.88339	-0.64682	-1.68944	-0.32312	1.9813	-0.74488	-0.16886	-0.80528	-0.80019	-1.55642	-1.9846	-0.98941	-0.23596	-0.24703	-0.54805	-0.53528	0.78476	1.77829	1.39497	1.89557	-0.86856	-0.68929	-0.99064	-0.24315	2.33363
219	-1.24865	0.441	0.63534	0.65123	0.50583	0.03723	1.1252	0.67179	0.65676	0.57595	0.59372	0.47684	0.40252	0.39909	0.10784	0.03266	-0.09484	-0.01026	0.74342	0.67683	0.50693	1.12962	1.06656	0.99711	0.40566	0.22241	0.38679
220	-0.54348	-0.47747	-0.0119	0.40835	-0.34216	-0.57009	0.33735	0.35804	0.51181	0.27814	0.26383	-0.21565	-0.3951	-0.82034	-0.71346	-0.5138	-0.47941	-0.42778	0.33585	0.48171	0.19438	-0.03393	-0.66365	-0.38538	0.165	-0.63868	0.61612
221	-0.68358	-0.68287	0.49848	0.62874	0.6399	-0.80241	-0.49947	0.61596	0.65714	0.59693	0.7196	0.45757	0.79623	-0.44075	-0.88461	-0.77404	-0.55979	-0.52374	-0.27049	-0.06356	-0.02898	-0.39132	-1.32665	-1.6699	0.56587	-0.38247	0.03573
223	-1.03878	0.6941	0.08874	0.85222	-0.31633	1.1537	0.11167	1.01778	0.59362	0.52127	0.24779	0.08514	-1.28078	-0.67312	0.50991	1.27915	1.33717	1.3263	0.69552	-0.55364	-0.35168	0.50496	2.10166	2.60697	0.47516	-1.71005	-1.04663
224	-1.10554	0.46389	0.91299	0.97447	0.61035	0.29587	0.94647	1.04692	0.8525	0.85664	0.90938	0.69455	0.32774	-0.90066	-0.36964	0.44321	0.61279	0.70476	0.87609	0.08146	0.02238	1.58154	2.33184	2.38513	1.14158	-2.00898	-0.50964
225	-0.39285	0.41128	0.15965	0.45822	0.3721	0.55803	-0.48262	0.4862	0.4906	0.35514	0.39036	0.29993	0.50536	0.30072	0.48335	0.59298	0.61104	0.54827	-0.14014	-0.33107	-0.09256	-0.18004	-0.03802	-0.11924	-0.04114	-0.17025	-0.37658
227	-1.15623	0.8515	-0.43515	0.20749	-0.18605	0.31878	1.55	0.22402	0.03265	-0.04382	0.0162	-0.22971	-0.14128	0.22939	0.41304	0.24517	0.10291	0.41331	1.9363	1.22333	0.76874	1.1022	-1.30597	-0.92197	-0.3584	0.27545	1.93035
228	1.18428	0.49066	-0.50066	0.14063	-0.27167	0.56269	0.27644	0.23226	-0.15492	-0.16759	-0.15504	-0.33559	-0.15577	0.33219	0.63932	0.57742	0.40651	0.40225	0.56543	0.32073	0.19264	0.06298	0.41133	0.19342	-0.537	0.57505	-0.17973
229	-0.5001	-0.81034	1.39801	1.29515	0.71601	-0.71969	-0.5538	1.62013	0.97416	0.77509	0.65558	0.44882	0.69575	0.12133	-0.36806	-0.63716	-0.73109	-1.09433	-1.12084	-1.92203	-0.6669	-0.14182	0.68121	-1.8036	1.32154	0.6667	-1.02326
230	0.61761	-0.47136	-0.72074	-3.20106	-0.89662	-0.43757	0.62943	-3.54912	-1.8066	-0.68431	-0.54085	-0.80291	-0.76641	-0.44242	-0.4117	-0.42244	-0.41893	-0.44995	-0.02647	0.1704	0.28641	0.85116	0.59801	0.38465	-0.5527	-0.21773	0.27764
231	0.53487	0.32789	-0.45572	-0.73901	-0.50855	0.36919	0.50708	-0.80215	-1.66398	-0.36937	-0.51068	-0.58018	-0.54718	0.5351	0.57037	0.34666	0.15667	0.09343	0.02508	0.08615	0.08852	0.86164	1.22462	0.79588	-0.58476	0.75207	-0.21203
232	1.14509	-1.16552	0.08153	0.80741	-0.62566	-1.45776	0.99496	0.99465	0.62291	0.30129	0.2253	-1.1019	-0.43485	-1.19674	-1.31092	-1.35239	-1.50802	-1.58078	-0.0281	0.74672	0.6737	1.46343	0.76241	-0.22863	-0.00177	0.03876	0.33529
233	1.0331	0.11101	-0.18014	-0.1828	-0.44251	0.04702	0.54224	-0.23069	-0.87242	-0.12741	-0.12026	-0.62085	-0.46948	0.14786	0.11701	0.05278	-0.04736	-0.07232	0.12708	-0.01456	-0.07541	0.97768	1.37129	0.92673	-0.09052	0.10839	-0.18366
234	0.56071	-0.4554	-1.17923	-1.23487	-1.91168	-0.15319	0.37723	-1.19091	-1.68625	-1.64802	-1.03229	-2.15672	-2.62764	-0.91625	-0.18795	-0.03876	-0.24309	-0.37	-0.36622	-0.07467	-0.00353	0.72951	0.85588	0.32652	-0.66974	-0.0409	-0.109
235	0.5489	0.14364	-0.49943	0.06485	-0.41583	0.14449	0.54952	0.10518	-0.00293	-0.13545	-0.13189	-0.59903	-0.24605	0.26241	0.34728	0.14726	-0.02971	-0.06095	0.15511	-0.08191	0.19046	0.81062	1.16826	0.41666	-0.65873	0.76288	-0.39074
236	1.1058	-0.32402	0.36477	0.59427	0.19285	-0.5392	0.62465	0.65174	0.60742	0.41127	0.40529	0.16745	0.28019	-0.34537	-0.62522	-0.51849	-0.40976	-0.37697	0.35746	0.61413	0.593	0.884	-0.02974	-0.04052	0.25934	-0.46846	0.53343
237	-0.05649	0.80603	-0.08737	-0.11573	0.09684	0.96583	-0.07753	-0.24262	0.0666	0.15012	0.13287	0.10765	0.18132	0.56191	0.92714	0.98414	0.94197	0.8526	-0.17172	-0.31337	-0.22641	0.46787	0.97428	0.76833	-0.32645	-0.05882	-0.54027
238	-0.20805	-0.74918	0.2764	1.11327	-0.6856	-0.18812	-0.31628	1.36316	0.82717	0.52161	0.16934	-0.63021	-1.35633	-0.96403	-0.44163	-0.05166	-0.01154	-0.27089	-0.72184	-0.75803	-0.29762	0.46015	0.95251	0.3263	0.36754	-0.64085	-0.60619
240	0.4413	0.68992	-1.07005	-0.65098	-1.23028	0.56011	1.7548	-0.73178	-0.64619	-0.61582	-0.5187	-1.07635	-1.64614	-0.44011	0.52766	0.62596	0.34136	0.41209	1.22682	1.33679	1.11944	1.65256	0.15245	0.26562	-0.97132	-0.04012	1.4053
241	0.20914	0.26049	1.67493	1.33421	1.39096	0.13079	-0.48393	1.49799	1.19747	1.10584	1.08318	1.20522	1.06091	1.17736	0.42623	0.0313	0.0328	-0.09028	-1.23038	-0.59711	-0.3861	0.01767	0.70855	0.00307	1.41373	0.93763	-0.70712
242	-0.00385	-0.03971	0.23096	0.38327	0.26684	0.42816	-1.07155	0.25806	0.60945	0.51068	0.45935	0.47032	0.249	-0.10369	0.16002	0.51447	0.63745	0.45942	-1.00077	-0.74946	-0.50063	-1.1872	-0.07348	0.22257	0.16945	-0.76715	-0.72677
243	-0.10416	-1.06898	-0.97057	-0.69907	-1.83061	-0.4181	-0.40395	-0.62361	-1.51741	-0.94597	-1.41632	-1.45481	-2.19849	-1.72548	-0.89747	-0.22238	-0.12987	-0.33042	-0.79775	-0.57414	-0.29343	-0.18824	0.89654	0.98302	-0.27897	-1.17437	-0.73432
244	-0.16606	-1.56389	-0.55071	0.43283	-1.24967	-0.96752	-0.25699	0.56724	0.31749	-0.02555	-0.17531	-1.06274	-1.31099	-2.56643	-1.58729	-0.73557	-0.53857	-0.74423	-0.60185	-0.27449	0.1732	0.2668	-0.06135	-0.17806	-0.13409	-1.49065	-0.03471
245	0.05141	0.98088	1.84997	1.37762	1.57096	1.06171	-0.88064	1.57306	1.18519	1.17181	1.101	1.56582	1.06148	0.75465	0.75657	1.06473	1.20042	1.21442	-0.33254	-1.22807	-1.25506	-0.79748	1.44884	1.59644	2.04684	-0.77299	-1.57178
248	-0.44819	-0.79989	1.03305	1.52994	0.2175	-0.49183	-0.30205	1.87222	1.14076	0.85975	0.55349	0.25885	-0.19894	-0.78574	-0.75224	-0.41073	-0.19718	-0.31891	0.59918	-0.00573	0.06435	0.35537	-0.99603	-1.72384	1.34393	-0.67432	0.35909
250	-1.76972	0.23036	-0.6329	-0.19874	-1.26401	-0.44713	2.30048	-0.23807	-0.35534	-0.5276	-0.45137	-1.04373	-1.32153	-1.3198	-0.62553	-0.40706	-0.49616	-0.17328	2.00939	1.81916	1.27428	2.03058	-0.39797	0.12657	-0.43188	-1.01327	2.35099
251	-0.43354	0.99083	1.01371	0.80307	1.24118	0.55105	0.62905	0.77585	0.87008	0.86889	0.89326	1.28362	1.37735	0.85017	0.46223	0.47353	0.6381	0.83437	1.27674	0.60198	0.27991	0.40034	0.0033	0.51338	0.7908	-0.45216	0.50211
252	-0.89637	-1.2078	1.46699	1.46404	1.02136	-2.08212	0.64912	1.66947	1.25589	1.11633	1.1208	0.81938	0.811	-0.92489	-2.461	-2.12009	-1.65512	-1.31987	0.75392	0.4884	0.26406	0.80117	0.48239	0.18733	1.93934	-0.80598	0.23957
257	-0.41825	-1.00736	1.75955	1.35956	1.52914	-1.42371	-0.70911	1.4683	1.26773	1.21427	1.22361	1.35007	1.25991	0.68787	-0.88266	-1.63114	-1.51104	-1.44243	-1.34131	-0.50002	-0.49486	-0.93801	-0.18159	-1.16456	1.66323	1.12562	-0.70229
259	-0.99858	-0.63783	2.03261	1.37208	2.18372	-1.96507	-0.79517	1.47002	1.32179	1.27319	1.39431	1.68901	2.44763	1.86601	-0.68399	-2.43855	-2.30603	-2.12558	-1.59564	-1.55774	-0.95115	0.1657	0.63717	-1.28106	1.84588	2.39677	-1.20525
260	-1.73317	-1.9392	-0.19622	0.68175	-1.20099	-1.99166	0.72231	0.84662	0.51794	0.17866	0.01906	-1.99619	-1.60236	-1.04275	-1.51249	-1.94975	-2.25337	-2.45141	-1.0456	0.29128	0.50853	1.41195	0.54344	-1.04898	-0.22251	1.07883	0.29718
262	0.49558	0.01137	0.27351	0.23843	0.29501	0.0019	-0.08488	0.0681	0.53326	0.40115	0.36066	0.32097	0.38521	0.39718	0.14455	-0.03499	-0.04253	-0.10085	-0.26071	0.10687	0.00668	-0.12032	-0.36094	-0.41293	-0.00713	0.21903	0.15359
263	-0.15113	0.53231	1.68346	1.5077	1.25665	0.74811	-1.0275	1.75396	1.25832	1.15477	0.99573	1.29238	0.68396	0.60397	0.5079	0.68615	0.89113	0.88067	0.19698	0.13238	-0.31668	-1.34419	-0.23702	0.64104	1.66155	-0.45033	-0.4278
265	0.08633	1.85135	1.3498	1.60497	1.40932	0.73146	2.25063	1.88995	1.28464	1.11532	1.21269	0.9821	1.73708	0.32781	0.55142	0.7899	0.62544	1.0036	2.93547	1.58894	0.92774	2.44088	0.86743	0.88572	1.29414	-0.56259	1.34309
266	-0.79081	0.22531	0.99712	0.83936	0.93054	-0.16061	0.18215	0.90515	0.81092	0.71424	0.62116	0.85796	0.95801	1.33963	0.37157	-0.40108	-0.36137	-0.2953	0.04431	0.34773	0.22682	0.27195	-0.15284	-0.29949	0.39425	1.23963	0.30757
267	0.50473	-0.59919	0.81302	0.54883	0.66156	-0.49263	-0.79621	0.53626	0.67154	0.5325	0.55276	0.74758	0.53725	-0.38532	-0.61871	-0.44747	-0.29382	-0.34414	-0.82999	0.23898	0.31255	-1.89171	-1.62434	-0.892	0.60992	-0.55664	0.10849
268	0.32596	-0.80367	1.05048	0.85258	1.00398	-1.34957	-0.42794	0.86749	0.95604	0.74873	0.76319	0.51146	1.26348	1.70084	0.03866	-1.73972	-2.15474	-2.345	-2.25996	-0.82674	-0.39359	0.30369	0.18225	-1.91672	0.13781	3.04569	-0.44094
270	-0.61553	-1.74714	2.32224	1.77061	1.97984	-2.58816	-1.52305	2.03266	1.47976	1.46417	1.5004	1.72634	1.88162	-0.54368	-2.7336	-2.60915	-1.99118	-1.8321	-0.93473	-0.70609	-1.05088	-2.13731	0.44547	-0.03667	2.8648	-0.52443	-1.76716
271	0.92124	0.04497	-0.46598	0.38429	-0.70807	0.09988	0.78742	0.52362	0.2175	-0.0207	-0.10366	-0.69247	-0.74939	-0.72763	0.02036	0.20093	0.02089	0.00681	0.67577	0.86057	0.71121	0.68262	0.01215	-0.0712	-0.48295	-0.14259	0.55712
272	1.04517	-1.7723	0.16067	0.49584	-0.42558	-1.67039	0.35132	0.46198	0.55183	0.41702	0.31575	-0.10551	-1.06083	-1.68495	-2.04193	-1.58408	-1.38712	-1.32683	-0.10421	0.62835	0.52863	-0.58946	-0.26921	0.05386	0.48273	-0.7294	0.37493
273	-0.19238	2.78615	0.14013	0.41577	0.7658	2.59227	0.35495	0.52964	0.40438	0.2431	0.17977	0.71841	0.80073	2.22037	2.88334	2.50027	2.11746	2.16027	1.27919	0.79382	0.50707	0.09802	-0.76837	-0.45865	-1.09382	2.0525	0.48663
275	0.16706	-0.14612	2.59648	1.86094	2.1018	-0.76719	-0.42647	2.13237	1.56967	1.5453	1.51913	1.73994	1.57691	1.70505	-0.02518	-1.09611	-1.07194	-1.1264	-1.57545	-0.64719	-0.65937	0.7048	1.16754	-0.40984	2.81521	1.94948	-0.84336
276	1.03671	0.30925	-0.56457	-0.18045	-0.23484	0.3035	0.02067	-0.19598	-0.07541	-0.36163	-0.42198	-0.57152	0.01981	1.05	0.84825	0.21062	-0.1211	-0.23326	-0.35277	0.27029	0.22356	0.13158	-0.26928	-0.9087	-1.03905	1.97778	0.14729
281	-0.40034	0.85393	1.17623	0.60725	1.10453	0.8264	-0.05033	0.57372	0.69851	0.71488	0.70803	1.27745	0.81596	0.24693	0.44827	0.8723	0.9873	1.0677	0.2297	-0.36956	-0.06204	-0.69807	1.01199	1.77777	1.25051	-1.41074	-0.80086
285	0.96757	0.11676	-0.23268	-0.38515	0.07003	0.15077	-0.19536	-0.61771	0.12515	0.00535	0.09595	0.06542	0.4598	0.07947	0.20081	0.15123	0.18971	0.14421	-0.12081	0.32568	0.20707	-0.05886	-1.11385	-0.97156	-0.46558	-0.17055	0.41395
286	0.39242	0.97618	1.3361	0.71351	1.10186	0.69445	0.20316	0.82523	0.68133	0.60514	0.62436	0.94357	0.93532	0.87794	0.73698	0.72046	0.62715	0.56899	-0.76265	-1.08714	-0.25747	0.81622	1.93096	1.47058	1.30918	-0.12208	-1.13865
287	0.06949	-1.94367	-0.86794	-0.62401	-0.70685	-1.54539	-1.38909	-0.92367	-0.06035	-0.38402	-0.2522	-0.65307	0.01252	-1.60131	-1.64638	-1.46713	-1.15949	-1.28614	-1.26007	-0.10466	-0.06323	-1.74689	-2.26492	-1.96578	-0.62818	-0.709	0.08065
290	0.24781	-0.96755	0.78611	0.27233	0.88952	-1.1136	-1.01029	0.02427	0.60416	0.5336	0.593	0.9152	1.09355	-0.0381	-1.05705	-1.16563	-0.79154	-0.76813	-1.11876	-0.59334	-0.18553	-1.53052	-1.04032	-0.79947	0.58982	-0.367	-0.27449
292	0.50108	-0.84546	0.28449	0.09156	0.25172	-0.76534	-0.60447	-0.13062	0.42398	0.30474	0.34966	0.24209	0.47024	-0.04877	-0.58216	-0.76363	-0.67422	-0.83906	-1.44623	-0.4335	-0.09067	-0.55909	-0.24907	-0.49977	-0.09312	0.07153	-0.34125
293	-0.57071	0.59125	1.7314	1.33274	1.10149	0.736	-0.7312	1.65169	1.01243	0.90154	0.76261	0.93553	0.74983	-0.60861	-0.03908	0.85586	1.12312	1.07601	0.94155	-0.56418	-0.70111	0.95557	0.95558	1.04692	2.7276	-2.40548	-0.69746
294	0.6513	-0.73429	-0.38293	0.42914	-0.61714	-0.64008	0.19498	0.5187	0.39256	0.05043	0.03148	-0.84812	-0.65648	-0.37732	-0.38075	-0.59017	-0.82944	-0.95979	-0.3832	0.4094	0.45479	0.11697	-0.62876	-1.26883	-0.47387	0.8602	0.39576
296	0.46304	-1.26419	-0.73368	-0.29509	-0.65488	-1.06134	-0.62382	-0.46178	-0.13428	-0.24348	-0.11149	-0.78109	-0.21907	-0.88631	-1.01949	-1.02184	-0.91616	-0.98662	-0.70875	-0.26555	-0.21709	-0.40872	-0.64807	-0.92797	-0.46019	-0.15034	-0.17911
299	0.24887	-0.3744	0.83297	0.65162	0.84349	0.12424	-2.09911	0.63357	0.70514	0.6896	0.69075	0.95832	0.85465	-0.22069	-0.25752	0.2063	0.51377	0.36753	-1.50954	-2.00118	-1.42404	-2.4158	0.06775	0.52129	0.73402	-1.27071	-1.53536
301	-0.68271	0.85167	-0.75618	-2.88749	-0.55815	1.07763	0.17958	-1.34551	-1.49607	-0.84758	-1.07673	-0.51487	-0.69769	0.54773	1.04366	1.1156	0.9577	0.85315	0.07114	-0.01132	0.05444	0.41792	0.79863	0.80737	-0.64066	0.30648	-0.16882
302	0.45158	-0.45494	-1.00383	-0.54329	-1.10151	-0.30889	0.18916	-0.62351	-0.15478	-0.71319	-0.56015	-1.49697	-0.88541	-0.07362	0.12497	-0.27866	-0.63573	-0.85558	-1.14511	0.4229	0.53262	0.44386	-0.46632	-1.19255	-1.2914	1.22874	0.40189
303	-0.62611	0.28695	1.30297	0.81012	1.41421	0.10286	-1.22603	0.80188	0.89538	0.82645	0.88262	1.27184	1.46002	1.32528	0.51765	-0.0314	0.03138	-0.0265	-1.25196	-0.50604	-0.32602	-1.39698	-1.13724	-1.25327	0.73851	1.0383	-0.45997
304	-1.8167	0.91898	0.68365	0.75112	0.67044	0.68255	0.67482	0.775	0.80595	0.67	0.61206	0.71463	0.60275	0.73423	0.7689	0.65357	0.5587	0.5767	0.4738	0.77274	0.52484	0.52104	-0.04555	0.166	0.13901	0.20351	0.62099
305	0.28515	-0.67204	-0.1999	0.6673	-0.65516	0.01014	-0.54609	0.76365	0.53697	0.35893	0.22218	-0.44709	-1.28633	-1.32316	-0.58606	0.1931	0.30902	0.13965	-0.55421	-0.91837	-0.44148	-0.28186	0.9998	1.06666	0.2689	-1.17662	-0.82963
306	0.59811	0.97859	1.7473	1.34506	1.55127	0.61838	0.13939	1.53012	1.13923	1.12989	1.08422	1.38491	1.28965	1.53029	0.88592	0.467	0.47995	0.52631	0.09969	0.03569	-0.09229	0.58146	0.81846	0.34316	1.49498	0.9084	-0.32839
307	-2.42571	-1.47173	-0.29106	0.20542	-0.63725	-1.40145	0.36059	0.22409	0.18434	0.07242	0.00626	-0.59343	-0.76094	-1.54654	-1.61763	-1.32714	-1.17438	-1.15938	-0.14784	0.59049	0.62839	0.31882	-0.51567	-0.59277	-0.07354	-0.55475	0.58946
310	0.22496	-0.4761	0.17923	0.53133	0.35125	-0.24726	-1.27042	0.56325	0.58954	0.37303	0.46938	0.02928	0.69385	0.39083	0.05292	-0.22235	-0.3032	-0.56282	-1.7205	-1.2015	-0.68814	-0.6327	-0.04322	-0.90376	-0.22468	0.82483	-0.98451
310-R	0.22496	-0.45377	0.18303	0.39434	0.21423	-0.10094	-1.19462	0.36063	0.54839	0.34306	0.41518	0.05974	0.46708	0.13507	0.05165	-0.0336	-0.09257	-0.38542	-1.94843	-1.28977	-0.70004	-0.60728	0.39341	-0.19316	-0.25505	0.32369	-1.13032
311	-0.48397	0.35301	0.4042	0.14027	0.48024	-0.64892	1.57424	-0.06301	0.46631	0.31752	0.34078	0.35708	0.77948	0.96558	0.11863	-0.91864	-1.12091	-0.84422	0.96818	1.39854	0.99696	1.40618	-1.78782	-1.71512	-0.41119	1.23854	2.27377
313	0.1578	-0.30915	-0.84696	-0.6651	-1.46471	-0.12269	0.90423	-0.79974	-0.52328	-0.50025	-0.58159	-1.13931	-1.72147	-1.21613	-0.36706	0.01474	-0.05964	-0.14917	-0.01943	0.55299	0.63063	1.28578	1.06293	1.17611	-0.66064	-0.89774	0.28269
314	1.59102	-0.68421	0.46552	0.77	-0.01807	-1.21526	1.15597	0.81111	0.7915	0.56148	0.54404	-0.1183	-0.12527	-0.60674	-1.03292	-1.21942	-1.30922	-1.22614	0.25998	1.05018	0.77466	1.17939	-0.4218	-0.74641	0.27523	-0.06142	1.22966
315	-0.7862	0.67241	-0.175	0.10787	0.23227	0.85257	-0.27915	0.12644	-0.22685	0.17658	0.20594	0.22715	0.42419	0.40673	0.67043	0.88125	0.93999	0.92372	0.30407	-0.56608	-0.44044	0.40574	1.11302	1.08404	-0.0456	-0.33233	-0.80682
316	-0.04858	-0.0254	-0.25881	-0.32791	-0.32162	-0.18484	1.0435	-0.52817	-0.03981	-0.08999	-0.1388	-0.17083	-0.24883	-0.15237	-0.14574	-0.17419	-0.23607	-0.22066	0.37119	1.09819	1.05322	0.80597	-0.24044	0.08896	-0.50586	-0.1861	1.03229
318	0.50967	-0.67299	-0.84651	-0.8649	-0.7669	-0.61425	0.17781	-1.15471	-0.48748	-0.5026	-0.56708	-0.68646	-0.47071	-0.34079	-0.40723	-0.63725	-0.68619	-0.69617	-0.0282	0.72933	0.57349	-0.14294	-1.0274	-0.9671	-0.88249	0.3748	0.65001
320	-0.09693	-1.72158	-1.21081	-1.82493	-1.12607	-2.65049	1.03825	-2.33189	-0.94639	-1.53607	-0.85633	-1.85658	-0.38231	-0.1233	-1.40313	-2.97173	-3.42786	-3.10541	0.04984	1.26485	1.01321	0.98632	-2.02083	-2.89064	-1.3336	2.02282	1.77326
321	-0.2612	-0.34713	-1.01654	-1.10916	-1.88745	-0.418	0.9052	-0.79002	-1.47538	-3.27057	-4.2377	-1.70114	-2.22863	-1.39279	-0.58587	-0.31776	-0.43388	-0.36645	0.71575	0.90267	0.51662	0.56531	-0.54787	-0.19678	-0.49354	-0.69827	1.08794
322	0.5256	-0.45129	-0.08441	-0.78228	0.06304	-0.35053	-0.4742	-1.40438	0.00628	0.05596	0.16014	-0.00467	0.43083	0.08791	-0.25564	-0.34898	-0.27775	-0.39508	-0.75798	-0.35613	-0.22519	-0.19174	-0.11	-0.32481	-0.13054	0.00487	-0.24434
323	0.19721	-0.77622	0.07625	0.17669	0.16258	-0.48501	-0.90236	0.10424	0.35915	0.23681	0.22179	0.19995	0.34731	-0.00998	-0.50295	-0.4668	-0.31095	-0.43902	-0.98473	-1.48939	-0.61824	-0.78251	0.2584	0.10493	0.03089	-0.03003	-0.7519
324	-2.05467	0.02879	0.04912	0.45855	0.26585	-0.14299	0.00331	0.48209	0.51369	0.23395	0.31506	-0.45483	0.5299	1.40681	0.67352	-0.29649	-0.68295	-0.85728	-1.13107	-0.62996	-0.14733	1.0946	0.52883	-1.31048	-0.5635	2.72389	-0.31859
329	0.87384	0.4875	-0.57036	-0.04828	-0.28651	0.84591	-0.70982	-0.00339	0.01277	-0.20074	-0.15985	-0.43882	-0.04169	0.51214	1.01667	0.88808	0.68558	0.46268	-1.01676	-0.92645	-0.33142	-0.00993	0.2329	-0.36136	-0.97504	0.6982	-0.67483
335	-1.77834	-0.22919	1.2445	1.15975	0.96216	-0.08596	-1.05516	1.3662	0.99384	0.85732	0.79581	0.81733	0.67967	-0.58607	-0.55486	-0.00478	0.24218	0.23359	-0.17506	-0.55867	-0.56598	-0.64419	-0.50964	-0.68991	1.65491	-1.06604	-0.45828
336	0.92084	1.29646	-0.66261	-0.37304	-0.26233	1.26329	0.77525	-0.34315	-1.01747	-0.32114	-0.30618	-0.29777	-0.28729	0.77553	1.32013	1.25769	1.0502	1.0634	0.83884	0.59533	0.48153	1.00657	0.59062	0.48841	-0.80345	0.57214	0.31283
338	0.11578	-1.32873	0.63285	0.34121	0.47845	-0.91156	-1.5257	0.26434	0.51965	0.42217	0.44428	0.64427	0.44688	-1.08039	-1.45637	-0.79542	-0.37087	-0.47116	-1.42984	-1.98154	-1.06604	-2.39576	-0.01034	0.52803	0.76513	-1.5369	-1.08433
339	0.53592	0.02056	-0.9678	-0.83704	-1.18463	-0.28713	1.55814	-0.89559	-0.80285	-0.91901	-0.7792	-1.46559	-1.11388	0.04834	0.14564	-0.31726	-0.70791	-0.67619	0.59182	1.33463	1.08546	1.65797	0.13326	-0.34496	-1.16957	1.15983	1.24727
340	0.10284	-1.31618	-1.45333	-1.3545	-1.26848	-0.96246	-0.4115	-1.59047	-1.78366	-0.91794	-0.72895	-1.36076	-0.81193	-0.96033	-0.88507	-0.91175	-0.87811	-0.99219	-0.75953	-0.20598	0.07599	-0.17883	-0.57327	-0.93272	-1.04428	0.11357	0.01714
341	-0.11835	-0.61085	-0.78721	-0.53933	-0.34004	-0.49158	-0.62119	-0.79733	-0.08571	-0.33944	-0.20671	-0.44211	0.15164	-0.10026	-0.21281	-0.53512	-0.5301	-0.57029	-0.35416	0.33914	0.2636	-0.91596	-2.30757	-2.22742	-0.94836	0.52771	0.5204
342	-0.72895	-0.17282	-0.05367	0.44595	-0.14839	0.11404	-0.13038	0.41172	0.47705	0.37359	0.38139	-0.0236	-0.28779	-0.79742	-0.26346	0.22413	0.34629	0.30239	-0.10793	-0.3102	-0.14012	0.12873	0.74975	0.74512	0.14636	-1.06276	-0.55046
343	-0.25047	-1.63344	-0.06966	-0.25879	-0.00852	-1.0428	-2.15484	-0.66765	0.2366	0.14979	0.05442	0.26924	0.31941	-0.69032	-1.15378	-1.01593	-0.65781	-0.83846	-2.0191	-1.54236	-0.96264	-2.85499	-1.1913	-0.54691	-0.24345	-0.67988	-0.69941
344	-0.3202	0.18734	-0.46825	0.07114	-0.48323	0.2632	0.37017	0.08552	-0.21514	-0.09225	-0.1202	-0.46497	-0.69815	-0.05522	0.25609	0.2837	0.1776	0.20256	0.50334	0.34422	0.14572	0.15697	0.11322	0.03794	-0.25687	0.18417	0.19025
345	-2.01344	0.06023	0.05356	0.04394	0.1664	-0.01605	-0.00406	0.01136	0.13366	0.08435	0.09151	0.06138	0.25152	0.42527	0.20824	-0.04747	-0.12569	-0.14269	-0.20441	0.12405	0.37958	0.04599	-0.52292	-0.898	-0.21451	0.63998	0.19139
347	-0.20891	0.25363	0.53722	0.15936	0.36983	-0.10357	0.61703	0.18691	0.22456	0.12321	0.07237	0.25192	0.30369	0.80096	0.23321	-0.20255	-0.2763	-0.24794	-0.1753	0.50017	0.79656	0.76497	-0.04838	-0.37604	0.29737	0.77062	0.53931
350	-0.63365	0.03876	0.06369	0.16516	0.194	0.10611	-0.17994	0.03451	0.35507	0.28484	0.34605	0.14238	0.30918	0.26824	0.21708	0.11088	0.06385	-0.00306	-0.354	-0.12494	-0.05455	-0.02679	-0.00688	-0.23919	-0.18346	0.2818	-0.18485
351	-0.7135	0.24572	-0.22541	0.00654	-0.06157	0.13018	0.32605	-0.08967	0.20295	0.03798	0.09555	-0.23234	0.15691	0.49993	0.45188	0.09392	-0.10287	-0.14999	-0.05467	0.36999	0.2773	0.50243	-0.34612	-0.74992	-0.61972	0.86334	0.43826
352	-0.56983	-0.43752	0.18877	0.58443	-0.03633	-0.01668	-0.61114	0.57425	0.63577	0.49773	0.52542	0.06334	-0.20275	-0.86174	-0.35223	0.14406	0.19532	0.00157	-0.94748	-0.50048	-0.29758	-0.51009	0.13877	0.15828	0.22649	-0.90784	-0.55355
353	-0.40862	0.90326	-0.04661	0.11724	0.29902	0.80778	0.43258	0.01954	0.26168	0.24597	0.29042	0.28211	0.30991	0.75701	0.89971	0.77937	0.64457	0.68417	0.69494	0.5222	0.34378	0.18684	-0.73221	-0.56714	-0.26499	0.56179	0.65878
355	-0.22708	0.76708	-0.11377	-0.49739	0.06749	0.82615	0.03415	-0.68027	0.05698	-0.01606	-0.10875	0.22729	0.36118	0.52616	0.89145	0.8317	0.74924	0.66908	-0.13654	0.31642	0.23928	0.16155	0.13736	0.45219	-0.72995	-0.04133	0.02491
356	0.511	0.50983	-1.89908	-1.73162	-1.55603	0.62267	0.85465	-0.94319	-1.81282	-3.57908	-4.543	-1.24763	-1.70574	-1.04434	0.28252	0.7238	0.64149	0.74787	1.39518	0.92319	0.58782	0.34775	-1.17101	-0.47475	-0.81016	-0.77835	1.22974
357	-0.38693	-1.22662	0.02902	0.48811	0.07544	-0.65376	-1.51076	0.42252	0.5378	0.47333	0.53816	0.13574	0.10612	-1.09805	-1.1207	-0.52364	-0.195	-0.32462	-1.05151	-1.35122	-0.95422	-1.59511	-0.1528	-0.25276	0.45066	-0.99341	-1.13147
359	-0.55481	0.49756	-0.05511	-0.03613	0.1517	0.64628	-0.73475	-0.09228	0.09599	0.05236	-0.00601	0.17335	0.28443	0.72183	0.82554	0.61407	0.5272	0.45868	-0.54431	-0.60619	-0.27783	-0.63106	-0.00312	0.03184	-0.61102	0.4772	-0.4911
360	0.57337	0.05474	0.43073	0.44063	0.58636	0.48174	-1.23137	0.3547	0.50377	0.56262	0.55859	0.73319	0.54382	-0.00028	0.13082	0.52489	0.7734	0.72132	-0.44074	-1.36694	-1.02781	-1.24662	0.62481	0.83939	0.47811	-1.00257	-1.34567
361	-1.92396	-0.65583	-0.84717	-0.55285	-0.99813	-0.0485	-0.72682	-0.6674	-0.60127	-0.34083	-0.42325	-0.53673	-1.03139	-1.56772	-0.58584	0.11481	0.29098	0.18588	-0.32307	-0.15062	-0.12685	-1.00923	-0.5938	0.04129	-0.25475	-1.43502	-0.24485
363	0.52271	-0.69311	-0.71166	-0.61442	-0.92537	-0.57271	0.25138	-0.64799	-1.66005	-0.57508	-0.48971	-0.9907	-0.77038	-0.55744	-0.52881	-0.52255	-0.58708	-0.65547	-0.15636	0.16941	0.1826	0.29802	0.43531	0.15176	-0.4673	0.04873	-0.05517
364	-0.19076	-0.83685	-0.0933	0.39168	-0.15626	-0.42123	-0.91238	0.40587	0.45393	0.25205	0.28742	-0.19145	-0.0375	-0.90349	-0.6281	-0.30093	-0.17428	-0.35371	-1.15647	-0.69754	-0.23507	-0.41656	-0.54763	-0.81127	-0.0924	-0.64467	-0.36496
366	-1.44019	-0.65452	1.32553	1.07386	1.31466	-0.88296	-0.56011	1.01139	1.1951	1.10729	1.19865	1.3498	1.29083	-0.33401	-1.10446	-0.88011	-0.49027	-0.40904	-0.37091	-0.01214	-0.08496	-0.98953	-1.37908	-1.01285	1.32574	-0.9908	0.08192
367	-0.4338	2.85116	-0.42732	-0.319	0.69374	2.89482	-0.22419	-0.28312	-0.79692	0.07927	0.06038	0.84627	0.72629	1.58707	2.65481	2.87047	2.7721	2.89175	1.77503	0.22693	0.06756	-0.48675	-0.51655	0.66285	-0.57881	-0.31604	-0.01277
368	0.06697	0.21775	-1.57492	-1.03378	-1.09918	0.64282	-0.18146	-0.81821	-1.84367	-1.1459	-1.14993	-1.0697	-1.21884	-0.11637	0.53966	0.69544	0.60156	0.53935	0.16465	-0.30426	-0.03975	-0.04748	0.25245	0.10089	-0.89503	0.16853	-0.30506
370	0.03629	0.29418	-1.35579	-3.29628	-0.80965	0.6045	-0.29317	-2.3925	-1.90899	-1.45305	-0.87842	-1.11737	-0.57078	0.53205	0.87932	0.60273	0.35749	0.20886	-0.53165	-0.42559	-0.15197	0.28864	0.1373	-0.55908	-1.25339	1.19488	-0.30747
371	-1.71247	-1.04506	-1.30456	-0.94204	-1.17882	-0.82262	-0.06983	-1.13876	-0.7114	-0.77612	-0.62441	-1.35819	-0.75384	-0.69993	-0.61988	-0.78285	-0.86508	-0.98781	-0.72286	0.1221	0.33333	0.33911	-0.5664	-1.09521	-1.15483	0.43058	0.27747
372	1.38462	0.13666	1.48589	1.53231	1.20118	0.67047	-1.7678	1.71287	1.38378	1.23974	1.16674	1.22323	0.74237	0.21154	0.33308	0.73598	0.94762	0.75229	-1.62365	-2.18082	-1.50682	-1.18748	0.72931	0.60646	1.37562	-0.79305	-1.6108
374	-0.71667	-0.90822	-0.72026	-0.20089	-0.60245	-1.05634	0.0599	-0.32484	0.09969	-0.27715	-0.19438	-0.68829	-0.11191	-0.71513	-0.77815	-1.06826	-1.11749	-1.10596	-0.1384	0.85806	0.59648	-0.32094	-2.77463	-2.50075	-0.86117	0.21608	1.26848
377	-0.55448	-1.75985	-1.56757	-0.55634	-1.65934	-0.99785	-1.16461	-0.63829	-1.17491	-0.80873	-0.68362	-1.43745	-1.40571	-2.36987	-1.46625	-0.80641	-0.61823	-0.75183	-0.8477	-0.51649	-0.3631	-1.53172	-0.83495	-0.6428	-0.626	-0.95741	-0.49417
378	-0.38456	0.07557	-0.91697	-0.39579	-0.94077	0.2201	0.43479	-0.32891	-1.50186	-0.59031	-1.52292	-0.43922	-0.88596	-0.85388	-0.16975	0.28912	0.40601	0.49208	0.99179	0.60489	0.31193	0.02438	0.29911	1.05325	-0.35478	-1.14875	0.23906
379	1.43283	-0.9827	0.29262	0.21377	0.56104	-0.96502	-1.27701	-0.03447	0.58642	0.43737	0.51181	0.42626	0.97959	0.24431	-0.58897	-1.04915	-0.89272	-1.0136	-1.48254	-0.49825	-0.35188	-1.3097	-1.45245	-1.80046	-0.06667	0.49686	-0.26799
380	1.4267	-0.59979	-0.57733	-0.83331	-0.72854	-0.08261	-0.74533	-1.20518	-0.01844	-0.26119	-0.1536	-0.67806	-0.59536	-0.70219	-0.21061	0.0387	0.05239	-0.20864	-1.47303	-0.60197	-0.22087	-0.35729	-0.22015	-0.34402	-0.47915	-0.51739	-0.37694
383	-0.25321	1.58022	-0.32862	-0.312	-0.01558	1.21481	1.24244	-0.2392	-0.01913	-0.41885	-0.40467	-0.03305	0.17305	1.00126	1.49357	1.15718	0.82137	0.90492	1.28094	1.31116	0.80443	1.00895	-1.17378	-0.73441	-1.07846	0.99412	1.66874
384	-0.10943	-0.6548	0.39637	0.48387	0.10877	-0.20639	-0.66759	0.32826	0.75068	0.58014	0.56578	0.43298	-0.15774	-0.98316	-0.63144	-0.07164	0.12098	-0.01596	-1.00151	-0.56168	-0.2759	-0.88032	0.30157	0.68407	0.38652	-1.26991	-0.67129
387	-0.86818	-1.47009	-1.34059	-0.85471	-1.48782	-1.4044	0.00592	-0.91926	-1.84624	-1.26012	-0.82956	-1.71145	-1.05734	-1.27078	-1.28648	-1.36558	-1.38971	-1.37056	-0.23352	0.31821	0.22484	-0.09415	-1.00284	-1.21574	-0.7571	0.09112	0.4828
391	-1.5589	0.69381	0.33786	0.79858	0.45579	0.96593	-0.53388	0.88187	0.70306	0.60041	0.48498	0.52394	0.32908	0.63997	0.84613	0.98794	0.98499	0.90153	-0.06441	-0.54236	-0.45534	-0.37188	0.72406	0.8026	0.20153	0.02807	-0.78357
392	0.5592	1.04372	-0.20608	-0.63914	-0.08929	0.66286	1.44625	-0.75902	-0.49389	-0.14234	-0.08768	-0.13048	-0.00359	0.71435	0.83227	0.61072	0.42383	0.5277	1.16021	0.9937	0.69872	1.67979	0.44404	0.40111	-0.47881	0.46363	1.15647
393	-0.88532	-1.17041	1.75367	1.62849	1.29504	-1.25907	-1.05749	1.87139	1.39448	1.2707	1.17899	1.11785	1.00892	0.07438	-1.1125	-1.32873	-1.07681	-1.2061	-1.28864	-0.36981	-0.38698	-0.69999	-0.66872	-1.15541	1.7903	0.2487	-0.34451
394	-0.97073	0.65929	0.43316	-0.47236	0.63579	0.52682	0.34505	-1.56108	0.30992	0.33857	0.35673	0.77547	0.68846	0.89213	0.63343	0.46	0.48042	0.5197	0.15584	0.14418	0.3426	0.1707	0.45475	0.80251	-0.00788	0.19046	0.02026
395	-0.22614	0.44298	1.93127	1.26344	1.92442	-0.13552	-0.82158	1.29845	1.32423	1.19483	1.17578	1.65262	2.0569	2.56842	1.09506	-0.58386	-0.74764	-0.8846	-2.50819	-1.28499	-0.88274	0.45488	1.02543	-0.23344	0.59675	3.13821	-1.11023
396	-0.52914	0.2424	0.61499	0.43589	0.48496	-0.38561	1.42453	0.47932	0.45309	0.36465	0.33618	0.35093	0.39012	0.59895	0.08069	-0.49066	-0.71172	-0.55161	0.73066	1.59509	1.29662	1.25586	-0.32727	-0.75013	0.19609	1.28029	1.10686
397	-0.13448	-0.82563	1.37618	1.22557	0.94554	-0.78435	-0.95129	1.44522	1.02009	0.89461	0.81043	0.69488	0.58302	0.28531	-0.71853	-0.86918	-0.60881	-0.69954	-0.90832	-0.99612	-0.82623	0.07572	0.20976	-0.61393	1.63053	0.45308	-0.60605
399	-0.89694	1.35866	0.13733	-0.52178	0.77288	1.34508	-0.36956	-0.74531	0.1806	0.20761	0.27319	0.77998	1.15348	1.17965	1.40977	1.29494	1.28326	1.26862	0.34775	0.15804	0.00819	-0.29583	-0.8418	-0.42566	-0.48314	0.23572	0.10436
400	0.04395	-2.13635	1.01933	0.96292	0.41051	-3.30553	0.473	1.1075	0.8702	0.68429	0.63169	0.1463	0.56171	-0.32507	-2.17744	-3.51301	-3.78269	-3.79969	-1.57248	0.86396	0.71726	0.44397	-1.01112	-1.73717	0.46633	1.05883	0.95814
401	0.6372	-2.21058	-0.35533	0.5968	-0.68394	-1.55886	-1.27626	0.70504	0.49089	0.22564	0.15942	-0.59445	-0.75431	-2.10401	-2.06261	-1.38537	-1.08847	-1.23904	-0.8208	-0.46726	-0.26487	-1.89075	-1.5815	-1.55884	0.20217	-0.7966	-0.20719
402	-0.63524	0.43636	0.16457	0.09744	0.40953	-0.20894	1.11735	-0.05175	0.38004	0.20036	0.25373	0.2393	0.65547	1.13079	0.44255	-0.41436	-0.62757	-0.45099	0.84599	1.20968	0.9431	0.94989	-1.32736	-1.47529	-0.52058	1.65547	1.5264
403	-0.65077	0.33274	1.12647	0.96623	1.3829	0.24199	-0.66122	0.91769	1.08984	0.98961	1.09326	1.29899	1.38422	0.77514	0.23658	0.20205	0.34669	0.37501	-0.13188	-0.34514	-0.27894	-0.79153	-0.5548	-0.57916	0.96896	0.12598	-0.42278
404	-0.02514	-1.37766	0.21294	0.94571	-0.11658	-0.79687	-1.4587	1.14851	0.70563	0.5278	0.35631	-0.1822	-0.23044	-0.98708	-1.06924	-0.70544	-0.47468	-0.67416	-0.88089	-0.5943	-0.38531	-1.24539	-1.55239	-1.66957	0.47797	-0.42141	-0.12817
405	0.2065	0.71541	-0.83303	-1.02643	-0.37642	0.90614	0.05844	-1.05296	-1.5361	-0.45524	-0.46515	-0.30158	-0.21764	0.38995	0.89343	0.91696	0.82686	0.78274	0.35915	0.23995	0.20409	0.13696	-0.5737	-0.33604	-0.80033	0.10851	0.37821
406	0.25861	-0.50387	1.57031	1.79261	1.08038	-0.62394	-0.16701	2.0348	1.5079	1.39921	1.25175	1.09786	0.48165	-0.3011	-0.93784	-0.65363	-0.35544	-0.26413	0.40544	0.25976	-0.09776	-0.31779	-0.46116	-0.0864	1.76966	-0.66765	0.25259
407	-1.33217	1.25699	0.71367	0.59308	1.15569	1.37068	-0.76589	0.52129	0.67611	0.75479	0.77608	1.1604	1.2259	1.29533	1.29703	1.32952	1.41276	1.4041	0.08076	-1.08278	-0.841	-0.34723	1.0775	1.07157	0.40794	0.09398	-1.26073
411	-0.62833	0.359	1.29101	1.1157	1.35167	0.39909	-0.89988	1.20513	1.07667	0.99163	1.03833	1.24835	1.18757	0.52727	0.21288	0.42476	0.56409	0.56548	-0.38812	-1.19936	-0.78829	-0.63532	0.53485	0.32803	1.35591	-0.2027	-1.14835
412	-0.34926	-0.55749	-0.52932	-0.35694	-0.61499	-0.65862	0.29101	-0.44348	-0.33412	-0.49421	-0.15261	-1.12064	-0.55332	0.0353	-0.236	-0.71214	-0.96525	-0.95753	-0.13693	0.28805	0.18446	0.33956	-0.4518	-1.15391	-0.43983	1.03415	0.38016
413	-1.08057	-0.07971	-0.32797	-0.23383	-0.11987	0.38213	-0.86729	-0.34612	-0.26486	0.02942	0.12499	-0.08227	0.00262	-0.185	0.12256	0.46543	0.58006	0.4415	-0.56851	-0.87532	-0.56677	-0.54458	0.28851	0.25301	-0.03696	-0.57682	-0.82851
414	1.32566	-1.1868	-1.24703	-0.92299	-1.53166	-0.38278	-1.05642	-0.8359	-1.53291	-0.90914	-0.88776	-1.18993	-1.70274	-1.90101	-0.99752	-0.18905	0.03777	-0.12868	-0.76106	-0.91093	-0.61395	-1.01826	0.07617	0.2893	-0.13332	-1.40323	-0.81913
415	0.58552	-0.909	-1.28403	-2.26173	-1.63333	-0.47332	-0.15532	-1.70702	-1.76709	-1.55599	-1.35041	-1.68013	-1.51961	-0.91257	-0.54235	-0.36767	-0.43761	-0.59895	-0.64696	-0.32029	-0.11217	0.15542	0.53282	0.22303	-0.74738	-0.10799	-0.35394
416	-0.07891	0.67467	1.30994	0.76878	1.25852	0.63713	-1.35609	0.8436	0.76655	0.70989	0.69461	1.2441	1.32217	1.02572	0.76076	0.5773	0.69125	0.64769	-0.91695	-1.06672	-1.03064	-1.63664	0.59877	0.86769	0.72148	-0.20096	-1.43467
417	0.18905	0.17679	-0.59455	-0.37293	-0.05526	0.41588	-0.75012	-0.46672	-0.4263	-0.16669	-0.19503	-0.10551	0.35902	0.49719	0.44684	0.38379	0.48202	0.43386	-0.1781	-0.99322	-0.5949	0.09427	0.49911	0.30682	-0.64434	0.0909	-0.72889
419	-0.00242	-0.82095	0.01058	0.46159	-0.12858	-0.60893	-0.56123	0.447	0.44131	0.33393	0.23783	-0.35007	-0.26869	0.50381	-0.15654	-0.69712	-0.82974	-0.99382	-1.25097	-0.89327	-0.58093	-0.25295	0.64533	-0.31648	-0.13115	1.34877	-0.75141
420	0.41578	0.43614	-0.52761	-0.57224	-0.40263	0.66069	0.08165	-0.70038	-0.3607	-0.18945	-0.24552	-0.25235	-0.4032	0.1307	0.58813	0.71305	0.62248	0.53286	-0.08226	0.07173	0.15494	0.27115	0.42804	0.56905	-0.55013	-0.0908	-0.08579
421	1.04188	-2.45854	-0.14422	0.49485	-0.00724	-2.32661	-1.95491	0.49001	0.59035	0.25666	0.36558	-0.50334	0.5907	-0.49706	-1.66483	-2.42321	-2.31479	-2.49714	-2.29399	-0.99779	-0.75628	-1.71792	-2.00803	-3.0262	-0.27408	0.93225	-0.53717
423	0.1033	-1.07806	0.30757	0.07567	0.14323	-0.69508	-1.4389	-0.1461	0.38636	0.28888	0.23901	0.16838	0.29079	0.31704	-0.31199	-0.71909	-0.68601	-1.03252	-3.26076	-2.52198	-1.22808	-1.15374	0.88179	0.32686	-0.31402	0.58261	-1.40199
425	0.14023	0.7003	0.95806	0.78401	1.03122	0.78116	-0.6591	0.80578	0.86019	0.73878	0.72945	1.11371	0.96466	0.52759	0.57166	0.80049	0.90579	0.9006	-0.09977	-0.40828	-0.2593	-1.16619	0.36727	0.81083	0.69699	-0.65501	-0.81606
427	0.66299	-0.00545	0.75103	0.58661	0.51654	0.03326	0.30652	0.53674	0.69391	0.62217	0.67349	0.64645	0.1698	-0.65643	-0.3044	0.15156	0.20005	0.17412	-0.20533	0.35609	0.41844	0.01558	-0.02908	0.34276	0.70211	-1.10184	0.14579
428	0.85454	-0.28589	1.71629	1.54345	1.27376	0.0422	-0.93617	1.7224	1.36529	1.31427	1.28913	1.37957	0.69221	-0.98109	-0.64878	0.23031	0.4744	0.34262	-1.02162	-0.64301	-0.56868	-1.16445	0.67577	0.93639	1.92442	-1.81667	-1.1868
429	0.05349	-0.8997	1.53717	1.07603	1.46689	-1.17218	-0.55607	1.0363	1.18843	1.10375	1.19773	1.53234	1.31912	-0.62368	-1.60491	-1.13246	-0.665	-0.52025	-0.22465	0.10022	0.03671	-1.81303	-1.17379	-0.57857	1.77453	-1.22363	-0.17608
430	1.15824	0.35488	1.43851	0.98081	1.5436	0.2001	-1.00151	0.97499	1.07396	0.99568	1.04733	1.4237	1.64582	1.22948	0.46266	0.12104	0.22508	0.12699	-1.43222	-1.53557	-0.9075	-0.30798	0.99973	0.61196	0.89662	0.54205	-1.36416
431	0.65616	-0.87468	0.5096	0.21691	0.26616	-0.40551	-1.26471	-0.10002	0.64203	0.5087	0.52879	0.36679	0.20091	-0.13578	-0.27179	-0.32433	-0.36067	-0.70751	-3.05108	-1.81124	-0.83937	-1.06943	0.59665	0.27353	0.01285	0.0861	-1.29142
432	0.12001	-1.27015	0.60552	0.68135	0.15356	-0.77015	-0.99074	0.82526	0.52835	0.46976	0.39517	0.16657	-0.39191	-1.86406	-1.59598	-0.60436	-0.29491	-0.32429	-0.52161	-1.826	-1.64733	-1.1458	0.59183	0.59119	1.3265	-1.58195	-1.00339
434	0.96075	-0.39233	-0.18845	0.16366	-0.11721	-0.14514	-0.35721	0.0706	0.24826	0.20314	0.1684	-0.01656	-0.03207	-0.2205	-0.26605	-0.11002	-0.0061	-0.05277	-0.24879	-0.4981	-0.27772	-0.30831	0.66878	0.62585	-0.09721	-0.30516	-0.66625
435	0.29646	0.00545	1.15591	1.25086	1.07613	0.41495	-1.1568	1.39802	1.05146	1.06411	0.96074	1.21687	0.6577	0.26189	-0.08175	0.43759	0.77593	0.76708	-0.02213	-1.74953	-1.34226	-1.37889	1.13254	1.40229	1.60414	-0.89018	-1.52801
436	0.30877	-0.62184	0.28618	0.04491	0.3221	-0.44157	-1.05918	-0.08324	0.2205	0.21712	0.1726	0.38615	0.4113	0.35446	-0.27802	-0.50318	-0.36785	-0.42901	-1.00114	-1.16651	-0.7825	-1.63099	0.1018	0.13444	0.00277	0.30183	-0.85099
437	0.30487	-0.30346	0.50323	0.48419	0.71346	-0.71853	-0.02067	0.37569	0.66929	0.50837	0.6368	0.12767	1.02499	1.38151	0.12757	-0.94262	-1.18383	-1.25162	-0.97091	-0.65208	-0.30778	0.8538	0.86412	-0.69848	0.04879	2.19277	-0.49139
438	0.69348	0.58627	0.07752	0.20557	0.04055	0.67388	0.51367	0.10625	0.33039	0.26905	0.23707	0.17365	-0.24199	0.43603	0.64992	0.68016	0.58775	0.5847	0.30603	-0.00638	0.13205	0.58628	1.48657	1.45581	-0.14334	0.11161	-0.46241
439	-0.18641	0.30688	-0.86548	-2.68521	-0.48023	0.85998	-0.85051	-1.96269	-1.72947	-0.49292	-0.60891	-0.37706	-0.43827	0.40336	0.79372	0.89682	0.86461	0.70129	-0.62624	-1.3712	-0.80364	-0.53604	1.04611	0.85519	-0.65602	0.16998	-1.18221
440	-0.7148	0.05552	-0.87397	-0.52255	-0.72666	0.64815	-0.63941	-0.52788	-1.66862	-0.34478	-0.4816	-0.61048	-0.87575	-0.04817	0.42687	0.73062	0.73989	0.58307	-0.51037	-1.52278	-0.92339	-0.20725	1.78534	1.50377	-0.38091	-0.23442	-1.47283
442	0.248	1.17106	-0.77649	-0.475	-0.43546	0.97576	1.29099	-0.43035	-1.87545	-0.46522	-0.39466	-0.58949	-0.41823	0.79541	1.17562	0.93833	0.65317	0.73625	1.12913	0.50652	0.35934	1.91471	1.81814	1.38384	-0.85174	0.94089	0.09506
445	0.6956	1.00205	1.73055	1.1023	1.7854	0.68201	-0.93541	1.2248	1.00086	1.00097	1.06677	1.52254	1.78181	1.47958	0.76104	0.60448	0.77392	0.80432	-0.49653	-1.96801	-1.42476	0.08609	1.32571	0.58604	1.77351	0.22561	-1.65198
451	1.03837	1.2216	0.00976	0.06208	0.63053	1.44357	-0.69303	-0.00551	0.01733	0.33351	0.26149	0.76738	0.74547	0.94962	1.26904	1.42133	1.49891	1.5166	0.58534	-0.33857	-0.4018	-0.72015	-0.04366	0.41413	-0.08624	-0.1874	-0.5774
454	0.19008	-1.27796	-1.16515	-0.40604	-0.78779	-0.92252	-0.94685	-0.40242	-1.61187	-0.73238	-0.37513	-1.02395	-0.24464	-0.96735	-0.9859	-0.87401	-0.70996	-0.75735	-0.42408	-0.26147	-0.21768	-1.0087	-1.2888	-1.50757	-0.48551	-0.1559	-0.16189
455	1.36658	-0.24388	0.95727	0.58676	0.68503	-0.77696	0.61358	0.6785	0.57239	0.4455	0.39498	0.55403	0.55015	0.76696	-0.27211	-0.945	-0.9808	-0.8889	0.05216	1.0674	0.89078	0.13523	-0.48064	-0.74169	0.70576	1.26639	0.65334
457	-3.02033	1.33424	-0.72461	-0.34453	-0.23008	1.28355	0.86077	-0.13307	-1.56377	-0.47003	-0.93992	0.01403	-0.30652	0.49458	1.07589	1.25878	1.24455	1.44819	1.88762	0.51128	0.13051	0.76034	1.54773	1.98232	-0.34458	-0.24773	-0.22237
458	-0.23753	2.27601	-0.65977	-0.67163	0.456	1.86536	1.35559	-0.33269	-1.65222	-0.44516	-0.54722	0.4087	0.60871	1.74934	1.958	1.72377	1.59475	1.87244	2.58473	1.10718	0.62926	1.26837	0.1685	0.49537	-0.58792	1.145	1.02292
459	0.57271	0.27265	-1.7448	-0.33852	-1.80895	-0.07709	1.87242	-0.08579	-1.69817	-3.50012	-4.44679	-1.12938	-2.03314	-1.92495	-0.7991	-0.04228	0.16406	0.67116	2.82742	1.19236	0.64852	1.50268	0.95244	1.82277	-0.17646	-1.75894	1.13537
462	-0.49359	0.18345	-0.20835	-0.15566	0.36453	0.08909	-0.30774	-0.3811	0.10233	0.13332	0.23045	0.28367	0.7383	0.55218	0.27925	-0.01266	0.0826	0.16997	0.3993	0.23845	0.07775	-0.39956	-1.69734	-1.47366	-0.36982	0.36708	0.47899
462-R	-0.49359	0.16341	-0.08747	-0.10103	0.31525	0.11383	-0.20891	-0.35222	0.1991	0.20026	0.23194	0.37434	0.62121	0.31382	0.17951	0.04721	0.16759	0.24408	0.42374	0.32301	0.13018	-0.49158	-1.3939	-0.8816	-0.29299	-0.08675	0.43917
463	1.21439	2.60199	-0.3294	-0.44993	0.21021	2.09391	2.18784	-0.32674	-1.84921	-0.18903	-0.80245	0.42002	0.04383	1.84584	2.20488	1.95511	1.69773	2.00176	2.86218	1.28018	0.77727	2.00779	1.7831	2.48372	-0.67244	1.10659	1.13372
464	-1.67134	1.86409	-0.19631	0.16593	0.49103	1.68158	1.01029	0.26229	-1.60903	0.21102	0.11663	0.63639	0.48254	0.99611	1.36354	1.6312	1.71767	1.97026	2.32288	0.4816	0.18479	1.23886	1.47063	1.98949	0.21827	-0.59033	0.05159
465	0.04677	1.33533	-2.07742	-3.41724	-2.43942	0.65959	3.55566	-1.91518	-1.98591	-3.83945	-4.80024	-1.97164	-4.30047	-0.38578	0.43675	0.62967	0.40443	0.89562	3.48744	1.96438	1.46287	3.5078	2.58055	2.79853	-0.75663	-0.34851	1.98913
465-R	0.04677	-0.22427	-1.6458	-1.48168	-2.10084	-0.42525	1.67699	-1.27507	-1.98591	-3.83945	-1.78202	-2.12469	-2.26221	-1.06558	-0.34201	-0.36457	-0.66183	-0.54615	1.08195	1.36133	1.08194	1.3667	-0.09428	-0.19719	-1.17414	0.20528	1.42304
466	-0.11495	0.52582	0.04537	-0.17092	0.39122	0.65889	-0.14162	-0.42399	-0.11233	0.25652	0.18575	0.59847	0.43424	0.54727	0.4263	0.60692	0.82793	0.93786	0.83126	-0.442	-0.35559	-0.18323	1.03349	1.54213	0.18096	-0.62925	-0.66713
468	-0.42312	0.6833	-1.26833	-0.94895	-0.67374	0.51181	0.94197	-0.78127	-1.82141	-1.31359	-0.50404	-1.0692	-0.40291	0.2934	0.7656	0.48829	0.21682	0.30568	0.98729	1.02159	0.74316	1.09537	-0.63292	-1.11471	-1.15346	1.00088	0.93316
470	1.03342	0.88157	0.08309	0.30022	0.24899	0.99861	0.16304	0.27837	0.29083	0.3419	0.24551	0.43609	0.16888	0.38227	0.78084	1.01672	1.0438	1.08015	0.6206	-0.04631	-0.00985	0.36107	1.10017	1.42243	0.00033	-0.57185	-0.49361
471	0.16013	1.49641	-1.03461	-0.74026	-0.25479	1.35286	1.06433	-0.63672	-1.92414	-0.56806	-0.73121	-0.18883	-0.2246	1.0531	1.43208	1.28051	1.0979	1.25999	1.83673	0.99108	0.69063	0.72101	-0.40706	0.03905	-0.87286	0.84929	1.06613
472	0.96881	0.36132	0.95433	0.66405	1.03437	0.41292	-0.75025	0.69686	0.6489	0.65926	0.70515	0.992	0.90498	0.30413	0.10985	0.44698	0.62009	0.6653	0.05578	-0.92737	-0.6227	-0.97627	0.42819	0.50867	1.18805	-0.69747	-1.01571
473	0.32498	-0.40764	1.17222	0.97198	0.91148	-0.54366	-0.33657	1.11087	0.85909	0.75944	0.73317	0.6936	0.72602	0.74272	-0.24454	-0.64685	-0.56633	-0.62025	-0.84735	-1.27079	-0.80204	0.22581	1.34516	0.33158	1.12415	0.90872	-1.09883
474	-1.51933	1.38498	1.11776	0.9743	0.99527	0.72147	1.81736	1.0417	0.95712	0.83118	0.84576	0.96032	0.63212	1.09244	0.88797	0.61973	0.44578	0.68781	1.65835	1.32694	0.96341	1.59559	0.27701	0.51906	0.73826	0.5848	1.42202
475	0.81785	-1.47417	-0.19155	-0.33678	-0.49315	-2.06039	1.02013	-0.84419	0.22194	-0.00553	-0.01266	-0.52006	-0.35284	-0.36377	-1.52622	-2.23154	-2.24074	-2.07221	0.05679	1.12162	0.94314	0.82579	-1.04915	-1.20867	-0.31406	0.59876	1.45661
476	-0.35428	0.81492	1.73504	1.18063	1.53679	0.73536	-1.63563	1.39996	0.97465	0.9368	0.87594	1.32206	1.46097	1.11413	0.62253	0.65774	0.96781	0.92936	-0.75215	-2.28796	-1.97165	0.08968	0.42031	0.24748	1.97763	-0.72768	-1.05995
479	-0.46582	1.31403	-1.00073	-0.05079	-0.73557	1.20726	1.24438	0.10281	-1.49253	-0.66103	-0.90169	-0.25416	-1.01596	-0.51573	0.80973	1.27755	1.22118	1.41068	2.05613	1.33352	0.79939	0.38506	-1.01335	0.25256	-0.47046	-1.11912	1.53446
481	0.57252	0.47096	-0.35228	-0.09334	-0.22775	0.13037	1.08595	-0.17116	0.02418	-0.08853	-0.14765	-0.18938	-0.00823	0.29811	0.29296	0.07473	-0.04164	0.09195	1.08066	0.9518	0.65164	0.8948	-0.36808	-0.11313	-0.55812	0.28609	1.15884
482	0.5836	0.73087	-0.4176	-0.32492	0.31405	0.97729	-1.61606	-0.42672	-0.09598	-0.07533	-0.09681	0.24291	0.69906	1.22978	1.26666	0.90115	0.81569	0.72433	-0.75002	-1.43064	-1.01913	-1.44181	-0.61784	-0.81003	-1.01125	1.23282	-0.83193
483	0.95241	-0.9229	-0.83353	-0.09817	-0.4328	-0.98731	-0.1462	-0.09283	-0.61539	-0.35894	-0.01631	-0.68303	0.18367	-1.14568	-1.16703	-0.96753	-0.68816	-0.55943	0.50357	0.39659	0.17381	0.09535	-1.64768	-1.71847	-0.19574	-0.74412	0.59617
484	-0.93348	1.7288	-0.6252	-0.10041	-0.21832	1.55656	1.17524	0.05119	-1.5081	-0.44893	-0.66042	-0.02475	-0.21293	0.54773	1.42422	1.55903	1.41648	1.56432	1.8106	1.05749	0.60711	1.04228	0.33468	0.98849	-0.68803	-0.19581	0.83125
485	0.2611	0.36692	0.94845	1.18556	0.99859	0.50812	-0.79554	1.31157	1.11318	0.94997	0.96983	0.97228	1.09072	0.17224	0.29415	0.58737	0.68112	0.57247	-0.36689	-0.34701	-0.36132	-0.82153	-0.11668	-0.00768	0.70742	-0.6295	-0.66715
486	-0.32063	-0.81644	-0.40241	-0.13137	-0.48399	-0.94828	0.16926	-0.30145	0.11224	-0.07914	-0.07266	-0.42567	-0.09773	-0.73907	-0.86419	-0.95001	-0.89083	-0.8398	0.04046	0.49793	0.28217	-0.07961	-1.03059	-0.85626	-0.4492	-0.28771	0.62339
487	0.40315	-0.87181	-0.09918	0.41639	-0.19933	-0.53129	-0.85267	0.36208	0.48852	0.31915	0.21134	0.04925	-0.04634	-0.90497	-0.85181	-0.44471	-0.22536	-0.28129	-0.35883	-0.20113	-0.32898	-1.45036	-0.63424	-0.12273	0.18764	-0.90303	-0.36461
488	0.54475	0.71742	-0.5619	-0.36432	-0.42399	0.70495	0.61239	-0.35911	-0.09779	-0.3223	-0.62377	-0.05584	-0.32395	-0.15639	0.53071	0.74048	0.70993	0.75706	1.04365	1.10839	0.71107	-0.23701	-1.8279	-0.66358	-0.57027	-0.64562	1.40977
492	0.49122	-0.24102	-0.20076	0.30888	-0.21307	-0.15137	-0.09857	0.28025	0.36017	0.15651	0.1083	-0.06846	-0.02126	-0.54163	-0.29455	-0.10835	-0.0338	-0.01095	0.27601	0.36296	0.10152	-0.46648	-0.56165	-0.17703	-0.15639	-0.56926	0.1396
493	-0.21383	-1.16461	-0.28735	-0.00614	-0.55988	-0.43869	-1.29157	-0.22378	0.3716	0.17081	0.14124	-0.26011	-0.6729	-1.26495	-0.82213	-0.26758	-0.12092	-0.37578	-1.57983	-0.91501	-0.52634	-1.54562	-0.34394	-0.0911	-0.01329	-0.96963	-0.75599
494	0.8196	-0.0407	0.57643	0.68018	0.412	-0.20364	0.65443	0.62187	0.81394	0.6687	0.6755	0.66238	0.21717	-0.74112	-0.59153	-0.14474	0.03634	0.16531	0.8435	0.84986	0.57552	0.14558	-0.63822	0.13473	0.61526	-1.26397	0.82828
495	-0.12805	-0.96039	0.60497	0.60476	0.35811	-0.7185	-0.54832	0.63265	0.62594	0.53127	0.54897	0.39854	0.21541	-0.86443	-1.09162	-0.58572	-0.39558	-0.51506	-0.96373	-0.73666	-0.27474	-0.50751	0.59153	0.56602	0.73563	-0.91362	-0.76519
498	-0.91456	0.31948	-0.33795	-0.06471	1e-05	0.49186	-0.29082	-0.12445	0.03791	0.04192	0.00029	0.17199	0.07855	-0.04331	0.34442	0.5152	0.53214	0.57467	0.54061	0.36773	0.31546	-0.90423	-0.90403	-0.34974	-0.338	-0.36792	0.14113
499	-0.60445	1.03919	-1.23671	-0.40994	-0.82424	1.07921	0.99586	-0.32194	-1.87704	-0.63278	-0.82694	-0.45905	-0.86932	-0.34247	0.76637	1.13183	1.06503	1.21097	1.77065	1.06918	0.72966	0.48549	-0.46969	0.4553	-0.7628	-0.78265	1.02035
500	-1.96261	-0.05501	-0.56338	-0.1412	-0.57458	0.18956	0.06468	-0.15865	-0.08125	-0.15366	-0.33125	-0.32994	-0.58804	-0.36918	0.04656	0.24266	0.20248	0.16586	0.02178	0.06671	0.36476	-0.16182	0.21482	0.60195	-0.57877	-0.48078	0.03155
501	-1.68538	-0.93204	-0.16783	0.3004	-0.5962	-1.02569	0.78491	0.34126	0.32742	0.10284	0.00117	-0.58938	-0.68405	-0.86957	-0.86157	-0.98075	-1.10925	-1.15424	-0.24476	1.2356	1.08938	0.71914	-0.73536	-0.90114	-0.44483	0.18901	1.03738
502	-1.08583	-0.08595	-0.23368	-0.1745	-0.43984	0.42608	-0.34578	-0.35185	0.09469	0.05162	-0.11123	-0.13356	-0.73184	-0.06076	0.26212	0.50927	0.4705	0.27356	-0.84224	-0.86084	-0.35221	-0.31444	1.40516	1.47723	-0.31229	-0.2718	-0.96475
505	0.27426	-1.22672	-0.93368	-0.84187	-1.00284	-1.07467	-0.24608	-1.09434	-0.41931	-0.64959	-0.66042	-1.20826	-0.60928	-0.33107	-0.72082	-1.09791	-1.18289	-1.32964	-0.95891	0.00951	0.11945	-0.04539	-0.71372	-1.18016	-0.84686	0.66735	0.2604
506	0.84166	-1.60478	-0.97742	-0.44834	-2.24277	-2.12431	1.23269	-0.56001	-0.31605	-1.09646	-0.93401	-1.68315	-2.07687	-3.63071	-2.69054	-1.97664	-1.79737	-1.49006	1.08891	1.4272	0.89192	0.37599	-2.42805	-1.39754	-0.16622	-1.78024	2.20433
507	-1.07682	0.43251	-0.2988	0.40163	-0.5217	0.12462	1.49139	0.40888	0.43785	0.16681	0.15432	-0.25326	-0.58742	-1.16182	-0.22451	0.21522	0.1913	0.38382	1.57486	1.3819	0.97299	1.02978	-0.91249	-0.02058	-0.26287	-1.22097	1.73303
509	-0.38112	1.27455	0.54058	0.78583	0.5505	1.16998	0.70151	0.85321	0.71281	0.64504	0.50296	0.61829	0.23444	1.12678	1.20393	1.13128	0.98839	1.01628	0.78307	0.43391	0.26116	0.82455	1.12111	1.24279	0.18267	0.59011	0.06212
510	0.36307	0.25072	2.1135	1.66645	1.89849	0.0981	-1.27986	1.87625	1.46553	1.40559	1.35956	1.72708	1.70943	1.261	0.32142	-0.04337	0.14884	0.10748	-1.13513	-0.9799	-1.15533	-0.95702	0.75227	0.24453	1.86635	0.5896	-1.45439
511	-1.62091	-1.08511	-0.83942	-0.41655	-1.1651	-1.01696	0.38414	-0.46861	-1.53224	-0.48291	-0.43243	-0.89754	-1.09486	-1.88649	-1.5362	-0.9145	-0.64532	-0.5268	0.69125	0.52545	0.32653	0.13908	-0.37005	0.0029	-0.00579	-1.33642	0.49734
512	1.15098	-1.28252	-0.99321	-0.5639	-1.43441	-1.23868	0.58689	-0.66256	-1.72222	-0.59758	-0.58678	-1.15132	-1.35818	-2.04023	-1.68661	-1.12908	-0.91928	-0.8203	0.60027	0.74744	0.5439	0.31294	-0.45564	-0.1461	-0.20608	-1.18659	0.72648
513	1.25043	-0.605	0.99665	0.7068	0.99118	-0.85995	-0.175	0.5784	0.86215	0.83163	0.85523	1.08301	0.99109	0.10205	-0.86171	-0.94701	-0.64806	-0.50095	0.09783	0.04241	-0.07059	-0.8361	-0.09797	0.08808	0.93786	-0.2813	-0.26224
514	1.00028	-0.45358	1.90618	1.63612	1.60659	-0.92038	0.2564	1.81821	1.44302	1.40295	1.43855	1.55499	1.1664	-0.64785	-1.51349	-0.84778	-0.50219	-0.26451	0.69895	0.19577	-0.07466	-0.15167	0.84859	0.81272	2.47362	-1.19129	-0.51289
515	-0.90079	0.9451	1.65129	1.5307	1.4175	0.82868	0.2486	1.73407	1.27522	1.26533	1.23891	1.37034	0.86555	0.50263	0.4431	0.83016	0.99249	1.10815	0.90033	-0.00446	-0.19559	0.4788	1.12574	1.19123	1.91742	-0.77602	-0.42661
516	0.60415	0.7422	-0.37339	0.12693	-0.21528	0.87726	0.61278	0.09123	0.04943	0.1325	0.14247	0.0243	-0.39381	-0.41257	0.42107	0.96157	1.01315	1.0895	1.1673	0.43749	0.33396	0.56153	0.33014	0.83516	-0.02334	-1.18704	0.29415
517	-0.32973	0.02413	0.231	0.71949	-0.27153	-0.03243	0.72974	0.78239	0.67815	0.42933	0.24233	-0.36825	-0.79701	0.40664	0.2337	-0.0535	-0.31419	-0.39901	-0.13532	0.27267	0.23332	0.98128	1.257	0.71565	-0.0663	0.90704	0.01158
518	0.17619	-0.41703	-0.42623	0.06425	-0.33782	-0.26142	-0.37358	0.0746	0.14124	-0.0929	-0.105	-0.51786	-0.05649	0.28463	0.12033	-0.26771	-0.46517	-0.63968	-0.8863	-0.15217	0.06614	-0.23865	-0.18798	-0.7767	-0.82588	1.12349	-0.19362
519	-0.55106	0.76578	-0.08977	0.03972	0.11704	0.90528	0.00274	-0.06191	0.15257	0.16073	0.15699	0.06537	0.07994	0.87141	1.04832	0.87689	0.74815	0.67949	-0.18502	-0.59613	-0.24634	0.60073	1.14921	0.62222	-0.44715	0.65703	-0.69183
520	-0.18503	0.57021	0.39247	0.27433	0.43302	0.58939	-0.62003	0.32816	0.26426	0.21738	0.15117	0.43195	0.3702	0.5986	0.60903	0.55401	0.52861	0.57688	0.27007	-0.14838	-0.21571	-1.4449	-0.27743	0.09851	0.22747	0.06431	-0.37412
521	-0.40122	0.53657	0.67829	1.10882	0.53049	0.93562	-0.60229	1.24715	0.89777	0.85153	0.79863	0.5682	0.17581	0.10608	0.55328	1.039	1.09703	0.98121	-0.23047	-1.26936	-1.03039	-0.15158	2.30344	2.05595	0.73692	-0.72892	-1.84716
522	-0.12384	1.52144	-0.6166	-0.16715	0.09463	1.66936	-0.23453	-0.1361	-0.48293	-0.06557	-0.22905	0.33525	0.1747	0.73479	1.45032	1.66277	1.63842	1.72943	1.23454	0.0981	0.03872	-0.45991	0.1055	0.91332	-0.55245	-0.50842	-0.24053
523	0.02584	0.01769	0.19797	-0.1691	0.14722	0.19597	0.00332	-0.60252	0.28841	0.38446	0.32494	0.5363	0.11702	-0.4994	-0.25007	0.26351	0.4981	0.50974	0.35171	0.11043	0.03729	-0.30486	0.04555	0.82906	0.35389	-1.43639	0.03463
524	0.11138	0.50696	0.67701	0.51668	0.62725	0.53043	-0.53049	0.58399	0.54065	0.41383	0.35903	0.67017	0.43616	0.23335	0.38147	0.536	0.56314	0.63196	0.19816	-0.55135	-0.48658	-1.27566	0.06845	0.36581	0.63411	-0.44364	-0.55186
525	-2.06995	-0.2994	-0.51588	-0.13568	-0.53986	-0.49744	0.8764	-0.26683	0.12249	-0.11503	-0.07671	-0.30905	-0.17281	-1.25712	-0.75492	-0.43972	-0.30337	-0.16355	0.98223	1.33054	0.96707	0.47927	-1.34216	-0.58077	-0.46084	-1.19038	1.35238
526	-0.72532	-0.05829	-0.43103	-0.00814	-0.31602	-0.20142	0.81312	-0.04801	-0.03572	-0.014	-0.09232	-0.08244	-0.1189	-0.62015	-0.49306	-0.18548	-0.03503	0.13591	1.32025	1.0106	0.71482	0.26257	-0.83987	-0.04763	-0.1838	-0.90541	1.07011
529	-1.07751	0.79933	-1.23471	-3.25834	-0.53601	0.79161	0.48763	-2.07815	-1.9222	-2.02313	-0.95651	-1.09178	-0.28205	1.19047	1.21592	0.70437	0.40473	0.37442	0.26331	-0.40019	-0.20165	1.59814	1.66693	0.54154	-1.13914	1.87769	-0.51512
531	0.01804	0.25131	-1.31758	-1.24268	-0.75288	0.15435	0.68352	-1.18451	-1.99069	-1.02774	-0.91801	-0.89295	-0.42331	0.46271	0.50993	0.08704	-0.14035	-0.09045	0.70024	1.06413	0.88223	0.54595	-0.8988	-0.98537	-1.31983	1.27415	0.98685
532	0.82809	-1.64752	0.18438	0.73183	-0.08606	-1.55755	-0.58346	0.84827	0.64473	0.4166	0.34996	-0.3338	-0.176	-0.48547	-1.30072	-1.60403	-1.49987	-1.58178	-0.90343	-0.10633	0.06806	-0.39513	-1.2971	-2.05199	0.21783	0.74553	0.25196
533	-0.47824	-1.8501	-1.59529	-1.16739	-2.19452	-0.91368	-1.16314	-1.06974	-1.72023	-1.45421	-1.76964	-2.04377	-2.4399	-1.86056	-1.3384	-0.71459	-0.5841	-0.85311	-1.56352	-1.74171	-0.84981	-1.04423	0.5103	0.36963	-0.45991	-0.72014	-1.03335
534	0.65022	-0.51946	1.42874	1.33224	1.03756	-0.3222	-1.34086	1.57268	1.12891	0.96215	0.87679	0.74395	0.76328	0.1518	-0.45023	-0.29912	-0.11015	-0.26126	-1.09057	-3.70524	-3.00581	-0.24047	0.80259	-0.14181	1.76197	0.0954	-1.31442
536	1.03267	-1.28367	0.60754	0.52825	0.61184	-1.36131	-0.87533	0.36741	0.79645	0.61024	0.67763	0.39286	0.74117	0.43029	-0.79477	-1.47355	-1.44423	-1.61888	-2.10657	-0.90598	-0.34703	-0.72659	-0.56903	-1.48876	0.28882	1.10754	-0.37814
537	0.70376	0.62725	-0.20154	-0.66262	-0.13378	0.72787	0.26139	-1.00879	-0.20376	-0.05826	-0.16681	-0.16661	-0.16751	0.95692	0.96703	0.6946	0.5088	0.37107	-0.58427	-0.47016	-0.0673	0.87715	1.59958	1.14543	-0.64688	0.95768	-0.58957
539	0.51152	-0.55663	-0.55996	-0.30485	-0.382	-0.70459	0.42285	-0.4803	-0.06773	-0.18042	-0.05241	-0.57982	-0.09325	-0.02293	-0.39953	-0.74572	-0.81953	-0.804	-0.00029	0.38295	0.44962	0.57686	-0.23091	-0.77221	-0.61676	0.70966	0.40881
540	-1.5333	-0.00582	0.29628	0.44393	0.49287	0.03447	-0.65462	0.39514	0.5707	0.40826	0.47059	0.18715	0.68565	1.05683	0.49898	-0.05357	-0.15229	-0.31445	-1.29507	-1.18025	-0.59349	0.07491	0.66059	-0.43942	-0.20432	1.40931	-0.87148
541	-0.64819	-0.21268	0.09128	0.53683	0.25544	-0.18037	-0.1014	0.54324	0.53872	0.41133	0.50851	0.04802	0.28438	0.02626	-0.20976	-0.16533	-0.11284	-0.09974	0.05313	-0.3009	-0.11548	0.1744	0.23772	-0.37326	0.23068	0.18037	-0.34844
542	0.52133	-0.74982	1.11559	0.55419	0.88724	-1.2854	-0.11795	0.61681	0.55064	0.49376	0.49868	0.68982	0.78348	0.63612	-0.7288	-1.43493	-1.40578	-1.35642	-0.9778	0.18809	0.22727	-0.56255	-0.34079	-0.99728	1.0463	1.29641	-0.11503
545	0.31447	-0.09905	-1.05043	-1.48886	-0.63914	-0.04619	0.23309	-1.64926	-2.0318	-0.68036	-0.74049	-0.63261	-0.31428	0.3021	0.1917	-0.09416	-0.1844	-0.19473	0.16118	0.51482	0.56064	0.22904	-0.52398	-0.53385	-1.04463	0.77354	0.54813
546	-1.67887	-0.27619	-0.18354	-0.02688	-0.006	-0.58579	0.54508	-0.2019	0.25037	0.07107	0.16433	-0.13475	0.27762	0.16432	-0.31039	-0.65691	-0.70235	-0.60564	0.44077	0.77074	0.57659	0.4446	-0.81977	-0.9377	-0.30438	0.56554	0.85184
549	-1.89112	-0.10039	0.81248	0.8709	0.74616	0.1669	-0.86777	0.91328	0.86441	0.76722	0.81806	0.70123	0.46273	0.08938	0.03439	0.23854	0.26197	0.15175	-0.90504	-0.85918	-0.56334	-1.12329	0.39445	0.097	0.75164	-0.06065	-1.04758
550	-0.89337	0.19862	1.0984	0.88371	1.08127	-0.21076	0.17366	0.8554	1.00613	0.8491	0.91758	1.01324	1.01032	0.78873	0.16929	-0.3129	-0.40516	-0.34563	-0.10501	0.54244	0.35427	-0.39649	-1.17663	-1.11586	0.51285	0.79828	0.56096
551	0.26015	-0.09105	-0.59137	-2.90395	-0.48615	0.10291	-0.25078	-3.23313	-1.50953	-0.80042	-0.38597	-0.84261	-0.1878	0.43522	0.39512	0.1065	-0.07229	-0.28124	-1.18177	-0.54033	-0.2083	0.40404	0.62421	-0.07645	-0.72964	0.81883	-0.4601
553	-0.69082	-0.47891	0.36693	0.68659	0.27229	-0.19444	-0.80554	0.75424	0.64122	0.51973	0.45536	0.35581	0.10299	-0.56852	-0.47907	-0.15184	0.03892	0.02269	-0.21239	0.17225	0.10761	-1.47976	-1.48533	-0.90239	0.39602	-0.69738	0.1348
554	-0.42691	-0.59609	1.03281	0.84198	0.94183	-0.98135	-0.30152	0.95694	0.74659	0.69662	0.71758	0.77567	1.00224	0.10317	-0.81647	-1.00582	-0.90714	-0.86943	-0.23608	0.41651	0.26551	-0.82294	-0.92105	-1.08461	0.94893	0.28361	0.02248
556	-0.2297	-0.34955	0.36339	0.40605	0.44985	-0.30924	-0.14023	0.32965	0.56558	0.46114	0.51232	0.51693	0.38056	-0.38701	-0.52725	-0.25362	-0.13581	-0.09888	0.09158	0.29372	0.36588	-0.75973	-0.85691	-0.52862	0.4759	-0.46579	0.18437
557	-1.12746	1.52282	0.30529	-0.24693	0.81025	1.21274	0.35706	-0.66038	0.4416	0.27808	0.34806	0.67542	1.02305	1.88925	1.75405	1.06837	0.73727	0.72856	0.31347	0.57662	0.37954	0.0387	-1.16986	-1.14559	-0.76897	2.09753	0.81975
558	1.27984	0.51707	0.12748	0.17041	0.23979	0.58321	0.01819	0.05705	0.38751	0.34129	0.35979	0.29247	0.27544	0.30824	0.49519	0.61088	0.61108	0.56187	0.07355	0.02338	-0.06166	0.14682	0.13997	0.22196	0.04032	-0.24912	0.01864
559	-1.28452	1.11504	1.06439	0.39612	1.10442	0.83802	0.28093	0.26207	0.66898	0.59164	0.58119	1.16232	1.13523	1.37115	1.02703	0.75051	0.73884	0.7518	-0.24325	-0.23761	0.13731	0.43698	1.37052	1.58706	0.35205	0.23733	-0.59357
560	0.01617	-0.96717	-0.40328	-0.93117	-0.95935	-0.4765	-0.42245	-1.5577	-0.2748	-0.22671	-0.64947	-0.50074	-0.84737	-0.83312	-0.64278	-0.38206	-0.28128	-0.49856	-1.21964	-0.73153	-0.39992	-0.24096	1.49779	1.65797	-0.51001	-0.7867	-0.99674
562	0.64992	0.43924	1.91143	1.7735	1.36697	0.50673	-0.21107	2.06397	1.47451	1.35457	1.21993	1.18282	0.60955	0.49675	0.21604	0.48186	0.6865	0.65528	0.22062	-0.49213	-0.50376	0.85914	1.26592	0.77128	2.31281	-0.33992	-0.63599
566	0.12757	-0.32247	0.00697	-0.34865	0.21872	-0.14061	-1.14853	-0.717	0.17084	0.05211	0.07769	0.32388	0.58265	0.01258	-0.08428	-0.14211	0.01621	-0.08174	-1.15591	-0.43474	-0.08259	-1.41523	-0.93698	-0.43545	-0.57314	-0.47555	-0.26166
567	0.0374	1.23893	1.66478	1.18969	1.76099	0.50454	0.40337	1.31922	1.09233	1.04788	1.10002	1.56051	1.80145	1.51277	0.78044	0.36225	0.38147	0.56741	0.91784	0.83301	0.48369	0.17058	-0.85362	-0.59372	1.30526	0.71392	0.56908
568	0.28929	-0.86355	-0.38775	-1.16075	-0.25943	-0.58745	-0.99159	-2.45497	-0.04829	-0.20332	-0.08897	-0.42693	0.14838	0.0783	-0.28079	-0.6058	-0.63152	-0.84867	-1.46535	-0.67793	-0.46594	-0.69481	-0.61308	-1.10428	-0.52498	0.53362	-0.43493
570	-0.75066	-0.67035	-0.81118	-0.34212	-1.02591	-0.50034	0.4077	-0.49796	-0.17349	-0.26304	-0.20642	-0.91933	-1.0517	-1.16383	-0.67785	-0.39505	-0.41086	-0.44506	-0.00465	0.4084	0.39865	0.433	-0.26076	-0.29611	-0.48815	-0.52947	0.47833
571	-0.45791	-0.35656	2.01781	1.65448	1.46813	-0.622	-0.16993	1.90862	1.36529	1.33447	1.25724	1.31329	0.78398	0.42938	-0.56181	-0.75507	-0.52655	-0.49994	-0.37515	0.20039	-0.00515	0.08361	-0.60418	-1.02182	2.30027	0.2021	0.29494
578	0.47663	2.46648	-0.07325	-0.47732	0.9312	2.50003	-1.23427	-0.61239	-0.14169	0.15789	0.09622	0.9724	1.11933	2.18559	2.60303	2.4041	2.26526	2.30069	0.51147	-0.84065	-0.60907	-1.4172	-0.31306	0.20535	-0.8404	1.20587	-0.74757
580	-0.47627	-1.87569	-1.75696	-0.97306	-1.84718	-0.83087	-1.62669	-0.83703	-1.76456	-1.49381	-3.3949	-1.47566	-1.80046	-2.04622	-1.47027	-0.65338	-0.34847	-0.52977	-0.89644	-1.36503	-0.96973	-2.0607	-0.36497	-0.17536	-0.30686	-1.0924	-0.99924
581	-0.30313	-2.06803	-1.22223	-1.12523	-1.09004	-1.19846	-1.8896	-1.49018	-1.0498	-0.58487	-0.43244	-1.08449	-0.72524	-1.50875	-1.49069	-1.06465	-0.78454	-1.05002	-1.82146	-1.5587	-0.89525	-1.97017	-1.14392	-1.35226	-0.40392	-0.56539	-0.75773
583	0.47052	-0.44129	-1.35404	-1.36076	-1.54016	-0.16843	0.56161	-1.44755	-2.07476	-0.95733	-1.05091	-1.39412	-1.66161	-0.65862	-0.18714	-0.09381	-0.24389	-0.33465	-0.00271	0.41197	0.51085	0.64005	0.23473	0.1017	-0.97997	0.08638	0.39767
584	0.46726	-0.94019	0.09129	0.24922	-0.02379	-1.52373	0.2661	0.1134	0.52132	0.21038	0.18653	-0.12112	0.40975	-0.04606	-0.84218	-1.69884	-1.87229	-1.7249	-0.14071	0.71518	0.3781	-0.14992	-2.06227	-1.9156	-0.4791	0.7535	1.13153
587	-0.15114	-0.83034	0.52584	0.16007	0.46422	-0.92649	-0.2054	-0.15211	0.55703	0.47693	0.53851	0.61974	0.65127	-0.66402	-1.12912	-0.89222	-0.58116	-0.58744	-0.4393	0.19005	0.20221	-0.60446	-0.84421	-0.21455	0.35792	-1.09038	0.24378
588	-0.06518	1.17691	-0.59287	-1.03468	0.22405	1.02789	-0.08729	-1.4651	-0.34628	-0.29069	-0.22001	0.17385	0.65758	1.23223	1.38037	0.90839	0.78834	0.85942	0.68828	0.7849	0.63219	-0.19795	-2.00843	-1.55745	-1.33233	1.04626	0.83682
591	0.96533	0.23565	-1.5919	-0.93876	-1.15905	0.17532	1.35392	-0.89144	-2.25086	-0.85654	-0.91293	-0.89022	-1.07441	-0.81314	-0.15493	0.20187	0.24557	0.48059	1.93178	1.13765	0.86379	1.2403	0.31546	0.80776	-0.6981	-0.80431	0.92947
592	0.79741	-0.06096	0.74454	0.54988	0.65981	0.20711	-1.17416	0.57145	0.60339	0.50364	0.47665	0.75299	0.53497	-0.02883	-0.05942	0.23188	0.44157	0.41149	-0.60804	-0.99592	-0.65062	-1.57576	-0.10449	0.43475	0.6647	-0.95315	-0.75951
595	0.63656	-0.91078	-0.6793	-0.4424	-0.82723	-1.36891	1.01106	-0.67865	-0.08679	-0.39904	-0.29853	-1.22296	-0.47482	0.00897	-0.5921	-1.49712	-1.84708	-1.80604	-0.24443	0.9272	0.81305	1.33361	-0.51221	-1.41914	-1.08318	1.49204	1.0867
596	-2.30718	1.54191	0.60237	0.54748	0.9178	1.71876	-0.77359	0.55088	0.62894	0.58482	0.5088	1.12758	0.87828	1.05546	1.47124	1.71961	1.75754	1.78288	0.48393	-0.71005	-0.52291	-1.05975	0.86073	1.74066	0.25117	-0.62814	-1.07954
597	1.09099	-0.10058	-0.19263	-0.05803	0.05372	-0.85394	1.07434	-0.20128	0.00158	-0.03437	0.14371	-0.32622	0.45233	0.66416	-0.17463	-1.09094	-1.27934	-0.94912	0.95511	0.71471	0.45687	1.23068	0.00936	-0.72834	-0.44117	1.37707	0.82354
598	1.30025	0.15338	-0.65235	-1.02561	-0.40869	0.54788	-0.56954	-1.35578	-0.75574	-0.30306	-0.44172	-0.26422	-0.28937	0.37192	0.61463	0.5556	0.48487	0.35209	-0.54418	-0.67462	-0.39479	-0.3835	0.68548	0.66412	-0.81005	0.34099	-0.7611
599	-0.08472	-0.51502	-1.90291	-2.79967	-2.47761	-0.8614	1.70041	-1.34182	-1.86338	-3.6768	-4.63533	-2.55458	-2.73135	-1.44448	-0.84524	-0.83346	-1.04654	-0.79336	1.44556	1.35848	0.96771	1.41207	-0.62528	-0.55287	-0.95846	-0.05033	1.77193
600	-1.29143	1.38201	0.02559	-0.07607	0.73951	1.70344	-1.74689	-0.21894	0.16256	0.28073	0.2626	0.82076	0.95413	1.3011	1.70107	1.66947	1.6601	1.61169	-0.33787	-1.80187	-1.46495	-1.65215	0.3382	0.60718	-0.54375	0.38024	-1.53346
601	0.28518	-0.78495	-2.1869	-3.6525	-1.94645	-0.65789	0.82191	-1.91418	-2.24687	-4.03853	-1.63691	-2.24537	-1.67643	-0.91978	-0.63048	-0.61653	-0.71315	-0.68585	0.51334	0.59941	0.64812	1.1981	-0.11158	-0.64725	-1.14662	0.28336	0.73002
602	-0.64481	-2.09911	-0.49982	0.49018	-1.36031	-2.01958	-0.02247	0.5395	0.39757	0.01668	-0.09659	-1.50155	-1.32169	-1.98563	-2.14193	-1.91922	-1.79113	-1.81162	-0.55879	0.12151	0.08619	0.12394	0.00907	-0.25239	-0.06703	-0.56071	0.02274
603	-1.13354	1.27053	-1.06304	-0.78724	-0.37671	1.25013	0.73479	-0.69926	-2.01314	-0.53697	-0.65167	-0.28841	-0.27445	0.74387	1.23347	1.22299	1.09668	1.19373	1.31096	0.49611	0.43886	1.06419	0.86305	1.07363	-0.881	0.30641	0.14561
604	-0.68664	0.73828	-0.97818	-0.8436	-0.50567	0.67026	0.72954	-0.79843	-1.88514	-0.68235	-0.65574	-0.52631	-0.28477	0.54045	0.85626	0.63219	0.44056	0.49609	0.89792	0.8858	0.70547	0.75725	-0.19367	-0.16604	-1.08748	0.78417	0.65374
606	0.48115	0.60326	-1.40089	-1.54635	-1.19396	0.81511	0.5651	-0.97756	-1.80016	-2.1706	-3.01144	-1.03698	-1.49813	-0.07331	0.74041	0.86547	0.66282	0.66207	0.82049	0.4812	0.29836	0.29187	0.0933	0.2126	-0.8811	0.22047	0.35696
607	0.34778	0.55722	-0.96845	-1.3015	-0.84427	1.21771	-0.67578	-0.98249	-1.80605	-0.61045	-1.15979	-0.43159	-1.0988	-0.15722	0.86998	1.32881	1.29437	1.15372	-0.23145	-1.17059	-0.8133	-0.27759	1.72211	1.97534	-0.58095	-0.71258	-1.43491
608	0.66946	-0.3443	-1.07759	-0.3789	-0.94694	-0.09814	0.28407	-0.39373	-1.2349	-0.41766	-0.47329	-0.65803	-0.9345	-1.1269	-0.47358	-0.01428	0.08706	0.15094	0.80659	0.64435	0.476	-0.01591	-0.62001	-0.14214	-0.40164	-0.94019	0.51003
609	0.86734	-1.04917	0.29233	0.41985	0.31242	-0.79324	-1.22477	0.268	0.65891	0.49179	0.518	0.17802	0.5069	0.17991	-0.53192	-0.82439	-0.74425	-0.94453	-1.7477	-1.32993	-0.86036	-0.96985	0.27559	-0.32805	0.10501	0.49908	-1.09169
610	-0.49831	1.98402	0.31036	0.11079	0.66542	1.65384	1.01622	0.01078	0.27831	0.3011	0.29475	0.6503	0.75482	1.61079	1.87004	1.56376	1.35543	1.44225	1.1296	0.74055	0.55899	1.37432	0.75918	0.88465	-0.5358	0.84483	0.43288
611	-0.12504	-1.09865	-1.87586	-0.9039	-2.40912	-1.24651	1.15142	-0.79105	-1.8322	-3.66066	-2.46643	-2.43223	-2.42566	-2.03498	-1.36318	-1.15459	-1.26397	-1.09678	1.03391	1.5868	1.13915	0.29409	-2.41579	-1.94913	-0.8351	-0.33631	2.02008
612	-0.63079	-0.46742	-1.3609	-1.24253	-1.92086	-0.55629	1.39331	-1.16199	-1.94717	-1.40079	-2.36307	-1.54941	-2.14487	-1.24427	-0.76602	-0.49025	-0.55439	-0.42286	1.12709	1.03361	0.78139	1.26626	0.36601	0.63743	-0.68716	-0.55653	1.10135
613	-0.35284	-0.57805	-1.40951	-1.29173	-1.66152	-0.6578	1.20563	-1.26894	-2.033	-1.23071	-1.4588	-1.37896	-1.59752	-1.17723	-0.7933	-0.61355	-0.65066	-0.51228	1.06487	1.08718	0.83281	0.98666	-0.18451	0.12885	-0.8126	-0.39854	1.15324
614	0.94981	-1.71077	-1.83828	-1.38213	-2.01596	-1.56734	0.41744	-1.51625	-2.30629	-1.47125	-1.14889	-2.21485	-1.54613	-1.6013	-1.40689	-1.49876	-1.58371	-1.64013	-0.38798	0.68556	0.7231	0.53898	-0.85776	-1.28606	-1.32715	0.2506	0.7868
615	0.0162	0.25707	-0.45105	-0.20767	0.06188	0.57873	-1.2722	-0.31522	-0.04489	-0.04831	-0.12367	0.22108	0.42537	0.16485	0.50179	0.56418	0.68909	0.68621	0.05669	-0.27774	-0.36531	-1.67125	-0.88525	-0.19662	-0.75262	-0.44088	-0.49851
616	0.16486	1.51716	-0.59374	-0.6264	-0.13227	1.51805	0.19395	-0.77184	-0.4232	-0.30942	-0.45866	0.00931	0.01532	1.2204	1.72852	1.4541	1.21906	1.25432	0.63695	0.14215	0.17111	0.19798	1.02124	1.35922	-1.36733	0.78256	-0.43359
617	0.57657	1.14038	-0.91304	-1.34732	-0.46437	1.15184	0.55782	-1.42651	-1.73463	-0.63613	-0.7482	-0.40351	-0.24878	0.92206	1.41142	1.11615	0.83096	0.80884	0.44842	0.49788	0.45183	0.8096	0.77213	0.84438	-1.47192	1.01851	0.05104
618	0.66761	-0.58316	-0.83138	-1.38627	-0.83594	-0.77823	0.66339	-1.45356	-1.60633	-0.87493	-0.59074	-0.9093	-0.51654	-0.60641	-0.69111	-0.80106	-0.80539	-0.68115	0.65379	0.87424	0.58005	0.56027	-1.12412	-1.01491	-0.49533	-0.05324	1.10656
619	-0.63298	-0.85453	-1.8198	-2.8431	-2.50137	-0.73203	0.52351	-1.63954	-1.50123	-3.29675	-4.26604	-2.63051	-2.92823	-1.72288	-1.07001	-0.63031	-0.5909	-0.47417	0.8222	0.58192	0.28436	0.16191	-0.51176	-0.35691	-0.33704	-0.75379	0.66694
620	-0.29378	-0.11694	0.38869	-0.02456	0.42096	0.07505	-1.14002	-0.30428	0.4014	0.26312	0.21763	0.48276	0.65057	0.8196	0.4488	0.00389	0.00663	-0.20524	-2.08179	-1.13249	-0.56049	-1.01452	0.31527	0.30002	-0.55986	0.58101	-0.89999
621	0.03818	-0.31941	-1.30536	-1.60421	-1.24197	-0.63239	1.39034	-1.23878	-1.84934	-1.943	-0.92923	-1.7137	-1.08135	-0.16314	-0.34095	-0.68821	-0.88527	-0.7105	1.0539	0.96011	0.76344	1.51431	0.48973	-0.14931	-0.76092	0.86123	0.8565
622	0.5726	-0.39692	-1.64187	-3.046	-1.93359	-0.07592	0.28423	-3.37867	-1.66655	-3.48574	-4.46438	-2.45462	-2.27478	-0.46665	-0.04449	-0.00543	-0.19631	-0.30285	-0.14112	-0.06146	0.04358	0.65212	0.8229	0.29766	-0.80024	0.40857	-0.2147
623	-0.331	-0.00514	-0.25137	0.39154	-0.35324	0.15794	0.01323	0.4658	0.2602	0.09483	-0.15771	-0.4197	-0.23796	0.53381	0.38656	0.11756	0.00314	-0.08879	-0.20344	-0.41677	-0.25141	0.75544	1.56784	1.2175	-0.58029	0.81142	-0.73565
624	-2.39836	1.5028	-0.25694	0.07201	0.22642	1.63602	0.01289	0.07348	-0.04387	0.10563	0.09843	0.08976	0.12363	1.34973	1.72296	1.61653	1.41546	1.34441	0.08276	-0.83744	-0.37017	0.74918	1.63604	1.13218	-0.53341	1.08164	-0.94695
625	0.62301	1.46146	-0.06657	0.04676	0.61076	1.58184	-0.58211	-0.04699	0.14537	0.23238	0.23285	0.53554	0.76308	1.58301	1.71426	1.50763	1.42366	1.39758	0.25908	-0.57204	-0.39523	-0.15216	0.30796	0.25804	-0.4953	0.99705	-0.59657
628	-0.06413	0.893	0.15372	0.0499	0.56409	0.93561	-0.24801	-0.09018	0.35047	0.32258	0.30222	0.59041	0.74982	1.00825	1.00467	0.89687	0.87628	0.83479	0.0849	-0.09183	-0.06663	-0.14863	0.16422	0.32817	-0.22501	0.40433	-0.22649
629	0.57832	-0.77772	-0.57847	-0.37705	-0.50983	-0.16989	-1.38394	-0.56472	-0.12688	-0.16013	-0.29086	-0.14366	-0.48959	-0.82065	-0.42179	-0.1002	0.01904	-0.05008	-0.70493	-0.80088	-0.55402	-2.81887	-0.60597	0.28435	-0.58385	-0.73295	-0.54928
630	-0.34609	-0.19559	-0.70584	-0.54817	-0.23422	-0.09909	-0.15179	-0.73665	-0.37467	-0.24108	-0.10507	-0.45841	-0.00667	0.41564	0.13952	-0.13641	-0.2095	-0.264	-0.21822	-0.13832	0.1626	0.11745	-0.62017	-1.21818	-0.57633	0.9726	0.20265
631	-0.0445	2.26071	1.88083	1.1416	1.66169	1.80384	0.7621	1.34873	0.94975	0.93846	0.92803	1.51304	1.26403	1.12121	1.42105	1.79578	1.81518	2.02486	1.68697	0.38201	0.07969	1.01562	2.1973	2.54232	2.6109	-1.36296	-0.96764
632	0.72794	-0.95896	-0.88621	-0.41243	-0.96559	-0.42561	-0.81805	-0.53411	-0.1597	-0.38002	-0.34873	-0.98459	-0.70957	-0.79142	-0.44569	-0.30345	-0.35355	-0.61966	-1.51416	-0.69589	-0.26924	-0.47666	0.00257	-0.27711	-0.77695	-0.06502	-0.52063
633	0.54138	-2.10828	1.1421	1.02732	0.68087	-1.46082	-2.15988	1.14409	0.93519	0.8486	0.8376	0.69135	0.28609	-1.48619	-2.05812	-1.26912	-0.85637	-1.13928	-2.92435	-3.79361	-2.35039	-2.3662	0.60201	0.38792	1.48791	-1.12196	-1.83116
634	1.08585	-0.26726	-0.76667	-0.35779	-0.35718	-0.05408	-0.3609	-0.52031	-0.16867	-0.20457	-0.12021	-0.45668	-0.15346	0.08689	0.06481	-0.05814	-0.09243	-0.14389	-0.19714	-0.02946	0.15373	-0.2344	-0.99952	-1.23405	-0.67345	0.52743	0.21908
636	-0.61302	-0.87608	-0.34997	-0.15746	-0.12495	-1.60538	0.80207	-0.33338	0.17004	-0.09572	-0.02764	-0.15989	0.57485	-0.74548	-1.19144	-1.7413	-1.57579	-1.27296	0.80857	1.78377	1.25977	0.65112	-2.43058	-1.88515	-0.94554	-0.09155	1.71265
638	0.11952	0.81227	-0.37259	-1.40438	-0.25567	0.56467	1.0915	-2.00607	-0.32713	-0.33666	-0.50655	-0.18324	-0.04913	0.95466	0.9524	0.48933	0.21011	0.18064	0.40614	0.96457	0.78505	1.0459	-0.10968	0.02517	-1.07009	1.04741	1.14815
639	-1.16074	-0.62881	-0.60006	-0.12836	-0.68887	-0.46022	0.2117	-0.12671	-0.10019	-0.20781	-0.23995	-0.72919	-0.73333	-0.93411	-0.52875	-0.3767	-0.45117	-0.48609	-0.24389	-0.00472	0.37137	0.48327	0.07172	-0.30073	-0.53407	-0.16132	0.1071
642	0.4146	-0.9313	-1.30008	-0.67934	-0.7113	-0.51439	-0.89745	-0.73495	-1.81262	-0.58831	-0.57938	-0.50628	-0.16976	-1.21882	-0.85999	-0.44592	-0.16628	-0.17366	0.08773	0.18111	0.13563	-1.19375	-1.80803	-1.11832	-0.61408	-0.97969	0.25817
644	-0.05388	-0.62885	-0.04473	0.34288	-0.19776	-1.06142	0.70544	0.20788	0.67659	0.26329	0.37669	-0.19416	-0.00583	-0.9271	-1.00204	-1.05077	-1.05104	-0.90822	0.5475	1.18736	0.7851	0.02535	-2.84884	-2.30095	-0.10792	-0.41195	1.81816
646	0.89493	1.20407	0.48846	0.08526	0.72632	0.81995	0.4393	-0.05936	0.4037	0.30009	0.2489	0.67592	0.98973	1.6334	1.35705	0.6694	0.47249	0.46315	-0.1111	0.76094	0.68163	0.74394	-0.20805	-0.30078	-0.74093	1.50376	0.51428
649	0.27368	-0.136	0.29558	-0.0617	0.63151	-0.24761	-0.76156	-0.25935	0.33102	0.20668	0.38856	-0.09941	1.00538	1.79193	0.77384	-0.49085	-0.89946	-1.14388	-1.95594	-1.50705	-0.89633	0.33771	0.75073	-1.27411	-0.45183	3.06932	-1.05464
650	1.09775	-2.54459	-1.8088	-1.37036	-2.63273	-2.69987	0.44635	-1.69776	-0.6778	-3.81208	-1.37842	-2.65113	-2.07638	-3.06916	-2.71732	-2.58594	-2.58691	-2.48281	-0.19264	1.20296	0.93644	-0.54627	-3.443	-2.98923	-1.01343	-0.3842	1.82227
651	1.11119	0.3921	-0.7583	-0.34731	-0.10598	0.66118	-0.6408	-0.34157	-0.75392	-0.23313	-0.20405	-0.07331	0.17417	0.23937	0.57313	0.67875	0.70021	0.67414	0.23214	-0.11717	-0.09894	-0.63256	-0.6451	-0.44516	-0.55559	0.01165	-0.1767
653	0.01837	0.09119	1.27095	0.8469	1.08122	0.18539	-0.73544	0.91976	0.79367	0.79903	0.79364	1.13475	0.87298	-0.12775	-0.23266	0.25785	0.49679	0.46054	-0.60686	-0.43728	-0.25689	-1.11809	0.29598	0.79795	1.38613	-1.46168	-0.77197
654	-0.74818	-0.89935	1.45078	1.27822	1.04173	-1.65824	0.48005	1.43901	1.12249	1.0306	0.99733	0.9123	0.67239	0.14445	-1.2619	-1.82747	-1.8089	-1.57981	0.02794	0.85673	0.53172	-0.17015	-1.06511	-1.13551	1.41923	0.77704	0.88833
656	-0.41045	-0.07843	-0.1915	0.04823	-0.35302	-0.10276	0.6348	-0.04899	0.18886	0.13022	0.11177	0.08189	-0.08864	-1.72342	-0.73913	0.02724	0.2946	0.39584	0.94645	0.87142	0.5582	0.49519	-0.36494	0.62361	0.00509	-2.31042	0.76841
657	1.12964	-0.94642	-0.81168	-2.4229	-1.22472	-0.46984	-0.67282	-2.11184	-1.16235	-1.08119	-0.55509	-1.52334	-0.91899	-0.91566	-0.48373	-0.3476	-0.38077	-0.65022	-1.63197	-0.74832	-0.41298	-0.00915	0.44258	-0.06077	-0.60319	-0.31358	-0.71471
660	0.02814	-0.23944	0.10045	0.21928	0.29904	-0.08436	-0.80499	0.02768	0.57082	0.34186	0.43386	0.12734	0.47157	0.44795	0.19289	-0.11402	-0.19676	-0.33405	-0.95664	-0.30518	-0.28643	-0.79778	-1.04556	-1.47937	-0.1729	0.76808	-0.17959
661	-0.33128	1.76346	0.90241	1.01957	0.74515	0.85455	2.4398	1.13053	0.93416	0.78108	0.70569	0.89749	0.57117	0.60813	0.82497	0.78566	0.6215	1.00189	2.63665	1.71806	1.09758	1.69506	-0.56248	0.64489	0.41556	-0.35153	2.62871
662	0.83245	0.4466	0.20326	-0.1743	0.2569	0.40358	0.52397	-0.58059	0.23187	0.2834	0.2639	0.47093	0.17208	0.27756	0.31216	0.3966	0.43767	0.47882	0.41951	0.37994	0.37392	0.32421	0.44872	0.88412	-0.00266	-0.39825	0.22335
663	0.37684	1.88187	0.51192	0.1496	0.8647	1.97164	-1.06527	0.05013	0.31527	0.37295	0.34419	0.99808	0.81911	1.2603	1.8716	1.94879	1.8806	1.92483	0.31394	-0.52889	-0.43838	-1.55413	0.0503	1.02901	-0.0599	-0.4155	-0.86884
664	0.9728	-0.66187	0.12832	0.21714	0.18865	-0.39543	-0.79814	0.10211	0.36769	0.31813	0.3579	0.13564	0.2767	0.02962	-0.37956	-0.36956	-0.26108	-0.40757	-1.18556	-1.36452	-0.67165	-0.41533	0.6894	0.20488	0.09759	0.06611	-0.9668
665	0.46697	0.00232	-0.53227	-0.07949	-0.37352	-0.53292	1.27202	-0.16576	0.12619	-0.16915	-0.098	-0.4738	-0.01607	-0.16427	-0.17456	-0.60379	-0.78005	-0.59015	1.06764	1.5826	1.16999	0.87198	-2.32884	-2.05208	-0.92865	0.56625	2.03564
666	1.06935	-0.0778	-0.15222	0.28275	0.33059	0.45048	-2.29348	0.27051	0.32901	0.26714	0.19973	0.37267	0.62633	0.26181	0.29863	0.46651	0.65824	0.54602	-0.98386	-2.68678	-1.87042	-2.11769	-0.62789	-0.46274	-0.1932	-0.33594	-1.14141
667	0.23489	0.46785	0.18372	-0.12599	0.27267	0.24991	0.82583	-0.49002	0.37519	0.32667	0.38521	0.5141	0.38519	-0.27947	-0.01918	0.27744	0.40274	0.52557	1.07075	0.96933	0.65615	0.46649	-1.00448	-0.1227	0.12695	-1.13748	1.20774
668	-0.07422	1.1944	0.0904	0.28001	0.23448	0.5881	1.56269	0.23363	0.53763	0.16197	0.19315	0.07489	0.28306	1.11582	1.08989	0.46888	0.03848	0.19288	1.30938	1.4766	0.97498	1.24119	-1.20719	-1.18952	-0.70614	1.63135	1.9285
670	-0.34513	-1.30669	-1.58789	-1.23533	-2.17363	-0.79402	0.00867	-1.22481	-2.09284	-1.44894	-1.73535	-2.167	-2.30943	-1.05767	-0.67943	-0.67537	-0.89619	-1.16507	-1.34705	-0.14007	0.31068	0.11173	0.28755	-0.08594	-1.23479	0.43936	-0.04942
674	0.70951	-0.04237	-0.49652	-1.02496	-0.44403	0.25195	-0.31237	-1.22179	-1.1581	-0.33944	-0.24899	-0.49408	-0.39279	0.126	0.32177	0.2819	0.19111	0.05481	-0.55676	-0.38072	-0.22089	-0.10179	0.46154	0.20078	-0.4915	0.3073	-0.51478
675	0.83736	0.27769	-0.55622	-0.32842	-0.00928	0.46579	-1.34835	-0.40658	-0.19274	-0.19112	-0.30231	-0.03266	0.29959	0.959	0.75832	0.37816	0.32298	0.27908	-0.54248	-2.80859	-1.92039	-1.18897	-0.2717	-0.444	-0.94738	1.11776	-0.65662
676	0.60327	-1.85062	-1.26286	-0.63274	-1.39352	-1.97473	0.07236	-0.70873	-1.62754	-1.19499	-0.36624	-1.6879	-0.67633	-2.46895	-2.27679	-1.8813	-1.58375	-1.41762	0.20992	0.55532	0.32267	0.19599	-1.57436	-1.51352	-0.29095	-1.07582	0.79846
678	0.16467	-0.30914	-1.10132	-1.01455	-1.35934	-0.7009	1.4412	-0.85889	-1.69873	-2.4671	-0.80466	-1.73617	-1.19607	-0.78677	-0.57444	-0.68491	-0.88415	-0.72311	1.06423	1.26901	0.89215	1.37011	-0.70651	-0.90923	-0.64409	0.12152	1.59827
680	0.26623	1.38921	1.09766	0.41395	1.2924	0.891	0.67945	0.16468	0.73058	0.72188	0.73486	1.37788	1.38294	1.45361	1.09932	0.74427	0.76997	0.91981	0.95887	0.91376	0.60047	-0.03968	-1.05583	0.02003	0.31061	0.21182	1.03521
681	0.45349	0.2913	1.4081	1.3282	1.11231	0.26527	0.1024	1.41765	1.27857	1.17878	1.19909	1.22209	0.79907	-0.36722	-0.20534	0.39197	0.54202	0.50201	-0.0905	-0.08683	-0.12721	0.24522	1.19636	1.48837	1.3544	-1.45725	-0.57155
682	-0.22399	0.45117	0.05065	0.6941	-0.34913	0.65007	0.39129	0.7975	0.57265	0.36993	0.11323	-0.35339	-0.89376	0.50984	0.77342	0.65827	0.43743	0.29237	-0.26427	-0.07883	0.02301	0.90202	1.46488	1.07656	-0.29436	0.70343	-0.31876
683	-0.04293	1.50228	0.49071	0.47686	0.77934	1.71298	-0.65956	0.47597	0.49919	0.51854	0.49276	0.85011	0.68033	1.18289	1.5672	1.71418	1.69105	1.65853	0.1085	-1.32676	-0.8253	-0.25593	1.53846	1.72582	0.19824	-0.14577	-1.36878
684	0.75438	0.26265	-0.45169	0.31099	-0.34532	0.61575	-0.35971	0.46137	-0.05952	-0.07987	-0.23338	-0.39289	-0.37864	0.38232	0.64511	0.63761	0.54053	0.43284	-0.08143	-0.82895	-0.45501	0.2809	0.86949	0.39571	-0.38781	0.49857	-0.80461
685	-1.44277	1.70157	0.20519	0.47418	0.66267	1.52491	0.40009	0.56566	0.29176	0.32491	0.31371	0.47327	0.90264	1.61364	1.74309	1.44192	1.26516	1.29942	0.86573	-0.01319	-0.1145	1.09196	1.34662	0.95881	-0.4078	1.12942	-0.42929
686	0.42373	-0.20867	0.40904	-0.20635	0.35185	-0.18495	-0.14126	-0.81174	0.35564	0.36002	0.28037	0.54485	0.54627	0.34005	-0.14015	-0.24432	-0.04772	-0.1052	-0.45534	-0.34891	-0.20248	0.11929	1.0081	1.21155	-0.0067	-0.42895	-0.52736
687	-0.38334	-1.07119	-0.86267	-1.79256	-0.59372	-0.49875	-1.56632	-1.5278	-1.47548	-0.88838	-0.432	-0.82874	-0.08753	-0.50211	-0.4751	-0.44139	-0.3492	-0.56905	-1.44833	-1.05705	-0.78254	-1.37197	-0.77457	-1.15535	-0.47178	-0.00983	-0.83452
688	-1.24421	0.21165	-0.24213	0.43556	-0.08325	0.92281	-1.4115	0.43852	0.38652	0.34499	0.2953	0.1146	-0.3129	-0.23348	0.54379	1.0455	1.09521	0.93072	-0.68051	-1.2829	-0.99442	-1.54602	0.52281	0.70961	-0.01962	-0.67057	-1.39952
690	-2.00505	-0.11202	-0.59325	-0.60859	-0.49022	0.05045	0.2011	-0.84012	-0.42783	-0.20779	-0.26904	-0.35522	-0.31137	-0.15647	-0.00812	0.07923	0.10629	0.06209	-0.15404	-0.31619	0.06932	0.748	1.02723	0.95545	-0.56707	-0.32074	-0.32593
693	0.82237	-0.38207	-0.39483	-0.89313	-0.56746	-0.13946	-0.31725	-1.3211	-0.23475	-0.33778	-0.18079	-1.13085	-0.48571	0.63714	0.39629	-0.16601	-0.51528	-0.82373	-1.8372	-1.12481	-0.60859	0.59427	1.44756	0.07087	-0.71155	1.53273	-1.02143
694	0.60116	1.17067	-0.39024	-0.26481	-0.45823	1.34412	0.65259	-0.32007	-0.27348	-0.1304	-0.35112	-0.33807	-0.90891	0.90511	1.44612	1.36045	1.06064	0.94586	0.07246	-0.1516	0.04029	1.00326	2.14858	1.84969	-0.75889	0.83129	-0.62788
695	0.42909	-0.70641	-0.71638	0.10618	-0.87696	-0.35897	0.21745	0.13285	-0.02882	-0.05896	-0.06169	-0.77291	-1.05329	-1.53952	-0.82565	-0.20274	-0.14081	-0.16071	0.25153	-0.08692	0.10341	0.4836	0.76751	0.69319	-0.1331	-0.98758	-0.28969
695-R	0.42909	-0.53476	-0.62089	0.11471	-0.83131	-0.22358	0.44036	0.13285	-0.0232	-0.01773	-0.04833	-0.63202	-1.10472	-1.53952	-0.7608	-0.06903	0.00235	0.01428	0.50601	0.07531	0.19064	0.61629	1.04642	1.12005	-0.04014	-1.20222	-0.28051
696	-2.18375	-1.58266	-1.34468	-1.20338	-1.34433	-1.24986	-0.32428	-1.44883	-1.93075	-0.89043	-0.69502	-1.50483	-0.99603	-1.06522	-1.15504	-1.2013	-1.17183	-1.28193	-0.83253	-0.15842	0.11106	-0.16863	-0.51198	-0.8949	-0.84171	0.18343	0.03934
697	0.18481	0.44171	0.67866	0.40978	0.69246	0.74036	-0.69505	0.30296	0.5652	0.55681	0.55501	0.86733	0.41226	0.40279	0.50972	0.77943	0.83801	0.78366	-0.37892	-0.79746	-0.43185	-1.32292	0.64524	1.15776	0.56896	-0.52608	-0.96482
698	-0.07938	0.63838	-0.16468	-0.14605	0.073	0.61449	0.16124	-0.28252	0.15292	0.04893	0.00865	0.1151	0.22728	0.58203	0.75719	0.57952	0.46557	0.46537	0.3435	0.45517	0.18916	0.00015	-0.48471	-0.30929	-0.51528	0.42975	0.35654
699	-1.79573	-0.16421	0.62403	1.31877	0.32784	0.07732	-0.42385	1.4755	1.10503	0.94519	0.82214	0.50778	-0.00132	-0.81623	-0.46849	0.15918	0.42224	0.4536	0.41168	-0.14916	-0.35479	-0.59391	-0.30813	0.24467	0.83928	-1.348	-0.17236
701	-0.39047	0.80197	1.39298	1.00644	1.16338	0.74016	0.42807	1.02358	0.96073	1.02065	1.05145	1.13862	0.63947	1.03429	0.68947	0.75039	0.69792	0.63176	-0.41586	-1.31581	-0.7216	1.06616	3.50389	2.93496	1.37192	0.18089	-1.78699
703	-1.07686	-0.75239	-0.24943	0.10515	-0.21593	-1.03995	0.34201	0.00416	0.15433	0.08853	0.23057	-0.44051	0.02645	-0.3344	-0.83991	-1.09478	-1.06963	-0.9449	0.21024	0.23449	0.12042	0.50285	-0.44698	-0.89985	-0.07587	0.20314	0.46901
704	-0.11607	1.49923	1.5196	1.34335	1.44683	1.05794	0.64072	1.4951	1.16508	1.12206	1.11054	1.1036	1.24315	2.07042	1.53745	0.88399	0.66412	0.66689	0.06463	-0.28188	-0.25299	1.75353	2.23767	0.95853	0.87556	1.94219	-0.65112
706	0.41453	0.21157	-1.23865	-0.27184	-0.27301	0.70414	-0.94677	-0.11934	-1.64757	-0.44751	-0.40334	-0.23017	-0.05912	-0.11896	0.27376	0.74702	0.96471	1.00543	0.73336	-0.94424	-0.83651	-0.69004	0.36706	0.54447	-0.12085	-0.6258	-0.965
706-R	0.41453	0.29161	-1.19624	-0.37143	-0.32217	0.80545	-0.84697	-0.21118	-1.64757	-0.43021	-0.4785	-0.16385	-0.17522	-0.23291	0.29925	0.86257	1.08796	1.1325	0.80227	-0.88394	-0.79335	-0.6574	0.56768	0.88262	-0.09427	-0.8989	-0.99051
708	0.47552	-1.42574	-0.77458	-0.29013	-1.59673	-1.15137	0.60896	-0.48239	-0.00851	-0.26005	-0.36427	-1.20824	-2.04305	-1.96524	-1.42303	-0.99086	-0.98768	-1.09122	-0.5025	0.57979	0.69084	0.48737	0.29265	0.42592	-0.51336	-0.80165	0.41519
709	-0.28468	0.07894	-0.2078	0.23149	-0.37678	0.14142	0.78166	0.23121	0.14612	0.17443	0.13336	-0.06944	-0.42073	-1.23224	-0.40275	0.26595	0.39296	0.47912	0.98637	0.5553	0.40917	0.79128	1.17561	1.62597	0.10159	-1.70192	-0.07871
711	1.50801	0.03956	0.06183	0.09962	0.15308	-0.04082	0.11283	-0.04888	0.33119	0.22103	0.19726	0.17822	0.35786	0.38632	0.17351	-0.09802	-0.11191	-0.1216	-0.05588	0.31756	0.24623	0.08576	-0.18113	-0.17691	-0.40487	0.3194	0.18191
712	0.4848	2.3696	1.15236	0.91887	1.46915	2.10674	0.51958	0.96631	0.86882	0.91844	0.9485	1.39818	1.27722	1.91183	2.10581	2.03952	1.92378	2.03451	1.12366	-0.28074	-0.23865	1.02966	2.13491	1.92919	0.7283	0.72024	-1.01667
715	-0.81366	-0.25849	-0.76578	-3.07511	-1.72975	-0.93201	2.14824	-2.33141	-1.68274	-3.51503	-1.0789	-4.57621	-2.60021	0.61356	0.05034	-1.07988	-1.98478	-1.89308	0.32965	0.99058	0.84175	2.7315	1.7116	0.03836	-0.92525	2.60794	1.01716
716	0.82503	0.87681	-0.4969	-0.93549	-0.38685	1.20561	-0.03848	-1.04181	-1.72856	-0.26569	-0.61975	-0.1176	-0.50453	0.57768	1.16204	1.23374	1.09753	0.99096	0.01078	-0.28011	-0.18736	-0.034	1.28732	1.41427	-0.73145	0.14332	-0.71454
717	-0.02508	-0.078	0.57744	0.65595	0.49741	-0.03023	-0.26022	0.71619	0.67641	0.5117	0.49464	0.42623	0.36752	0.13138	-0.03606	-0.01911	0.01553	-0.00871	-0.44339	-0.68726	-0.23797	0.02852	0.44651	0.04205	0.44065	0.07114	-0.5233
718	1.23585	0.96095	-0.71069	-1.37553	-0.60493	0.88093	0.96954	-0.93296	-1.48492	-0.92162	-0.68815	-0.75239	-0.77831	0.52916	0.96931	0.87743	0.65923	0.68647	0.75679	0.38981	0.25079	1.39287	1.4806	1.20612	-0.63365	0.50616	0.06946
719	0.95721	-0.18374	-0.22428	-2.7318	-0.56481	-0.67637	1.09681	-3.04584	-1.36512	-0.62948	-0.34942	-0.82546	-0.33389	0.05505	-0.32355	-0.75345	-0.94038	-0.84376	0.40907	0.72639	0.47359	1.27018	0.00302	-0.26763	-0.3313	0.31826	1.11481
720	0.99905	0.20125	0.60442	0.57363	0.80182	0.18635	-0.5077	0.49621	0.7295	0.64283	0.70943	0.65737	0.95354	0.73035	0.38369	0.15188	0.14208	0.05252	-0.69758	-0.47005	-0.32016	-0.09044	0.15559	-0.33649	0.20113	0.54115	-0.54113
721	0.70109	0.63588	1.34816	1.21897	1.41698	0.68607	-0.64095	1.29774	1.1248	1.12889	1.1256	1.40575	1.15895	0.97998	0.5893	0.65383	0.76119	0.77116	-0.04252	-0.86072	-0.76812	-0.70312	1.09576	1.00402	1.28983	0.14873	-1.2598
724	0.91583	0.19397	1.78012	1.41358	1.55921	-0.58286	0.59167	1.54245	1.31498	1.22739	1.17177	1.41805	1.30783	1.52659	0.17806	-0.90332	-1.02909	-0.84641	0.056	0.73111	0.39715	0.36497	-0.50402	-0.92309	1.2616	1.85256	0.76882
725	-0.04257	-0.43003	-1.39454	-1.63768	-0.99436	-0.32112	0.27402	-1.4956	-2.14276	-1.07327	-1.0566	-0.98876	-0.55983	-0.2759	-0.2299	-0.33769	-0.35495	-0.32489	0.47195	0.46018	0.40462	0.35518	-0.37496	-0.39954	-1.03295	0.27092	0.41356
726	1.06901	-1.28756	-1.84769	-1.21495	-2.08668	-1.79147	1.21059	-1.04289	-1.70392	-3.51745	-1.04661	-2.45724	-1.531	-2.57931	-1.96874	-1.72401	-1.67488	-1.32211	1.28657	1.5704	1.06278	0.48795	-3.16422	-2.57877	-0.61122	-0.77833	2.35851
727	0.68877	-0.77101	0.41548	0.21769	0.36341	-0.76147	-0.34508	-0.10131	0.59492	0.49115	0.52907	0.49607	0.44765	-0.30886	-0.82739	-0.7639	-0.53708	-0.5686	-0.5595	-0.03954	0.01476	-0.69066	-0.76547	-0.39203	0.28657	-0.54247	0.12455
730	-0.4697	1.04777	0.16167	0.03786	0.47702	0.51965	1.36826	-0.1203	0.34018	0.23619	0.19677	0.58285	0.65685	0.89807	0.71097	0.39935	0.34143	0.56151	1.67203	1.63594	1.18755	0.7144	-1.34919	-0.50514	-0.3416	0.41983	1.8095
731	1.27097	0.61196	0.63697	0.37571	0.84358	0.05232	0.94897	0.21807	0.58795	0.5532	0.66116	0.7642	0.91016	0.77261	0.27593	-0.04482	-0.08834	0.09707	0.96155	0.88655	0.64919	0.60231	-1.0433	-0.87042	0.34613	0.50144	1.18244
732	0.37551	0.40659	0.43699	0.65448	0.6526	0.09968	0.50994	0.6463	0.7137	0.59147	0.63066	0.69468	0.71741	0.0837	0.0591	0.05491	0.13657	0.35069	1.22577	1.04412	0.62484	-0.11248	-1.77584	-1.15397	0.27234	-0.23131	1.06862
733	0.54211	0.15141	-0.26698	-0.2476	-0.24601	-0.08427	0.98101	-0.45141	0.05261	-0.03725	-0.03412	-0.28704	-0.31011	0.58859	0.33115	-0.15249	-0.45241	-0.43133	0.3526	0.81739	0.69538	0.70313	-0.18077	-0.3908	-0.59057	1.31234	0.90917
735	0.36262	-0.47248	-0.86887	-0.41515	-1.01398	-0.38164	0.51268	-0.55126	-0.32749	-0.42993	-0.26912	-1.26642	-0.94376	-0.49354	-0.2829	-0.33064	-0.46311	-0.5434	-0.2125	0.17095	0.30623	1.06404	0.37261	-0.25387	-0.68608	0.22035	0.2565
736	-0.51589	-0.51087	-0.13364	0.56126	-0.63374	-0.62558	0.70896	0.59881	0.5842	0.21857	0.02179	-0.8313	-1.04759	0.0439	-0.29941	-0.65983	-0.89851	-0.97208	-0.1313	0.65709	0.53539	0.78209	-0.38778	-0.78517	-0.21426	0.85451	0.95163
737	-0.39819	-0.23147	-0.80246	-0.39364	-0.62823	0.12815	-0.31464	-0.45805	-0.42612	-0.28144	-0.4579	-0.34191	-0.66289	-0.34293	-0.04988	0.16593	0.17577	0.18594	0.2353	-1.15442	-0.65698	-0.67351	0.7905	1.16027	-0.55506	-0.31551	-0.67099
738	0.14793	-0.61858	-1.34325	-1.05619	-1.42266	-0.66954	0.72385	-1.04003	-1.83663	-1.40566	-0.83147	-1.70913	-1.10502	-0.79844	-0.5673	-0.62158	-0.76437	-0.74633	0.29451	0.65587	0.57155	0.85059	-0.39481	-0.69663	-0.88634	0.20263	0.81678
739	-0.28082	0.4659	0.12719	0.3272	0.62816	0.58961	-0.69291	0.26398	0.40325	0.43178	0.50513	0.45175	0.79138	0.91473	0.68808	0.54873	0.56296	0.50194	-0.2572	-0.62359	-0.44946	-0.31303	-0.17933	-0.57724	0.07522	0.65227	-0.46514
740	0.3172	-0.3543	1.17414	1.53788	0.96364	0.05517	-1.52492	1.7397	1.33883	1.16831	1.07115	0.90988	0.7255	-0.16335	-0.26361	0.10539	0.37793	0.24633	-0.81235	-0.949	-0.8605	-1.14341	-0.25903	-0.23562	1.18282	-0.68103	-0.93629
741	-1.5305	2.7492	1.49691	1.27411	1.99599	2.58218	-0.66077	1.37205	1.23327	1.17241	1.17031	1.9464	1.89	2.50566	2.6006	2.47266	2.40481	2.49834	0.98905	-0.3498	-0.49006	-0.75088	0.613	1.15839	0.80546	1.23595	-0.94817
742	0.00507	-1.33625	-0.38039	-0.45904	-0.30134	-1.40859	-0.14733	-0.7236	-0.08889	-0.20074	-0.15242	-0.40726	0.10151	-0.25878	-1.1479	-1.4647	-1.25434	-1.32357	-1.06179	-0.56859	0.1714	0.51298	-0.186	-0.73865	-0.56861	0.1994	0.13487
743	0.75281	-0.15098	-1.2137	-0.47318	-1.12064	0.03916	0.35283	-0.53259	-0.40452	-0.62234	-0.56928	-1.02755	-0.96314	-0.71682	-0.03225	0.11339	0.01828	-0.01555	0.3068	0.71634	0.60682	0.11221	-1.15081	-0.87721	-0.94211	-0.20731	0.84265
744	-0.93944	0.43115	0.69015	0.50987	0.51916	0.51692	-0.47868	0.59417	0.48977	0.40692	0.32909	0.62765	0.25546	-0.47588	0.07818	0.57496	0.68006	0.78184	0.33962	-0.65554	-0.7364	-1.18809	0.40331	1.01958	0.89503	-1.65835	-0.66344
745	-0.23518	0.57553	-0.25881	-0.06872	0.19301	1.11427	-1.51785	-0.14889	0.05208	0.15514	0.05225	0.39254	0.33428	0.39421	0.90809	1.15605	1.22871	1.11207	-0.57092	-1.28945	-0.94659	-1.34877	0.14431	0.52448	-0.35981	-0.43426	-1.18418
746	-0.17911	1.26194	-1.34201	-0.81134	-1.17445	0.64517	2.90099	-0.79708	-2.18554	-0.94522	-0.84069	-1.05737	-1.16247	-0.15823	0.70998	0.62812	0.3306	0.61984	2.5641	2.29639	1.80873	2.73733	-0.60633	-0.15981	-1.28731	-0.0098	2.90885
747	-0.08367	-1.03746	-1.22435	-1.02531	-1.25987	-0.5295	-0.4492	-1.13643	-1.90967	-0.687	-0.82631	-1.04491	-1.12466	-0.9977	-0.73191	-0.44346	-0.34671	-0.45772	-0.52353	-0.39053	-0.08327	-0.37909	-0.04077	0.00933	-0.62455	-0.476	-0.2266
749	0.99994	2.5543	-0.05008	0.26896	0.51777	2.63838	-0.61352	0.34087	0.19606	0.22596	0.01874	0.70156	0.36338	1.71168	2.53564	2.60173	2.41944	2.47841	0.87736	-1.71272	-1.19221	-0.54193	1.68946	2.33127	-0.54163	0.18727	-1.41634
750	1.1687	0.59877	-0.76068	-0.42094	-1.00545	0.23217	1.70341	-0.37714	-0.63637	-0.8138	-1.57114	-0.71856	-0.98945	-0.06803	0.40732	0.21625	-0.07412	0.08399	1.49114	1.67992	1.15996	1.13377	-0.24055	0.35077	-1.05064	0.33974	1.61045
751	0.75991	-0.25877	-1.19327	-0.41651	-0.6453	-0.01674	-0.26017	-0.39752	-1.78364	-0.57377	-0.54442	-0.6813	-0.37176	-0.17371	-0.05294	-0.02024	0.02757	0.06047	0.45307	0.0012	-0.04234	-0.39602	-0.39357	-0.42338	-0.62072	0.15404	-0.07753
752	0.15597	-0.11243	2.30285	1.48389	1.5009	0.13323	-0.26464	1.74638	1.23189	1.21402	1.13421	1.54253	0.20286	-2.04919	-1.28212	0.3331	0.72273	0.80854	0.08163	-0.9884	-1.83388	-0.32478	2.36092	2.80992	3.93391	-3.45471	-1.71894
753	0.21538	-0.42194	1.51238	1.04952	1.12778	-0.02675	-1.41436	1.13463	1.01599	0.95933	0.935	1.33454	0.79867	-0.67268	-0.59101	0.08652	0.45012	0.3292	-1.48528	-1.10395	-0.80395	-2.13713	0.52218	1.18499	1.49432	-1.99058	-1.36954
754	0.03729	-0.83886	0.01141	0.24832	0.09314	-0.62574	-0.76764	0.11305	0.48116	0.30804	0.38352	-0.067	0.28617	-0.14233	-0.50415	-0.60064	-0.53941	-0.70892	-1.34929	-0.71081	-0.26814	-0.34547	-0.4486	-1.05557	-0.06788	0.21962	-0.35451
755	-0.47104	1.08021	1.43246	1.19896	1.31593	1.19755	-0.80153	1.38398	1.00165	0.98636	0.95983	1.27262	0.93894	0.65254	0.86093	1.24147	1.30326	1.30564	0.22735	-0.47955	-0.51694	-1.03356	0.60646	0.92128	1.62083	-0.63973	-1.03521
757	0.48441	-2.98168	-0.31447	-0.01984	-0.78122	-3.08254	-0.25779	-0.20027	0.16315	0.03671	0.08404	-0.87084	-0.47674	-1.85924	-3.20684	-3.03435	-2.58875	-2.64133	-1.43042	-0.72486	-0.2088	0.26695	0.62443	-0.01104	0.03854	-0.55208	-0.45152
758	0.04551	-0.37055	0.49656	0.75122	0.50153	0.3048	-1.71195	0.73088	0.82177	0.7301	0.72105	0.76747	0.34872	-0.73967	-0.28192	0.46119	0.70772	0.5501	-1.00238	-1.4229	-1.00952	-2.26525	0.09409	0.64093	0.6678	-1.44819	-1.37797
760	-0.92538	0.49666	0.57043	0.15688	0.87064	0.67366	-1.44675	-0.05412	0.46264	0.45868	0.47176	0.84562	1.08679	1.25349	0.92567	0.60066	0.63003	0.48198	-1.31667	-1.31751	-0.83557	-1.34596	-0.00562	-0.09104	-0.12756	0.68474	-1.0598
762	-0.75149	-1.87399	2.08729	1.51095	1.37121	-2.55031	-0.72984	1.79633	1.2022	1.16354	1.0942	1.0124	1.00196	-0.25213	-2.1311	-2.66595	-2.46294	-2.54221	-1.69967	-0.04537	-0.4331	-0.30703	0.48284	-0.70487	2.54837	0.72222	-0.84227
763	1.20049	-0.36044	-1.24168	-3.03405	-1.73479	-0.10035	0.44858	-2.29565	-1.61087	-2.78149	-2.77862	-1.40529	-1.87336	-1.17208	-0.32882	0.01657	-0.03006	-0.0844	0.16644	0.59869	0.47537	0.3137	-0.09942	0.21861	-0.72866	-0.7075	0.47439
764	-0.51059	0.12427	0.36948	0.14579	0.59975	0.28513	-1.40042	0.00851	0.41181	0.30813	0.26912	0.61702	0.8916	0.93259	0.50961	0.2037	0.31889	0.20206	-1.20518	-1.17459	-0.73461	-1.21119	-0.04039	0.11342	-0.32801	0.33564	-0.84821
766	-1.53306	-0.89185	0.18662	0.11204	-0.16836	-1.44658	1.15338	-0.24784	0.49205	0.35317	0.36221	0.08095	-0.31905	-0.95392	-1.45804	-1.49359	-1.39358	-1.10229	0.88505	1.18752	0.80587	0.47727	-1.08653	-0.48792	0.24952	-0.53568	1.50939
767	-1.63336	0.2694	0.80363	0.73854	0.79015	0.10475	0.05285	0.84988	0.69393	0.56261	0.54606	0.67631	0.74769	0.45043	0.05557	0.09935	0.14199	0.2014	0.4683	-0.25223	-0.02374	0.04522	0.54899	0.33969	0.89722	0.13211	-0.45544
768	-1.27941	0.7001	0.68616	0.44052	0.31342	-0.30317	2.13097	0.29692	0.79759	0.50203	0.44476	0.6157	0.42902	-0.16978	-0.11137	-0.37029	-0.56046	-0.20443	1.7907	1.82376	1.14503	1.29019	-1.11362	0.07418	-0.14251	-0.50867	2.56311
772	-0.28498	-0.19769	-0.19434	0.65012	-0.89527	-0.7328	1.6892	0.7213	0.56215	0.25182	0.06597	-0.71071	-1.55756	-0.92802	-0.73165	-0.71954	-0.95158	-0.67454	1.4334	1.35594	0.89446	0.97938	-0.9409	-0.46361	-0.1081	-0.09255	2.01444
774	-0.16367	-0.92498	1.3732	1.15025	1.14578	-1.63807	0.40508	1.20068	1.13525	1.03876	1.14028	1.05996	0.86784	-0.72006	-1.74441	-1.66002	-1.41167	-1.13469	0.20899	0.61057	0.40011	-0.11048	-1.44705	-1.4681	1.53423	-0.52742	0.74449
778	0.52416	-0.4674	-0.14392	0.43917	-0.17832	0.01213	-0.81002	0.52814	0.34173	0.22758	0.13835	-0.04841	-0.40616	-0.95991	-0.48664	0.11063	0.25923	0.26202	0.33021	-0.31885	-0.27337	-1.50447	-0.4452	-0.03298	0.26439	-0.96339	-0.39118
780	1.29679	-0.28334	-1.02679	-0.08488	-0.8862	-0.34299	0.74029	-0.03508	-0.27633	-0.49791	-0.50667	-0.90013	-0.75097	-0.46848	-0.25457	-0.32657	-0.47888	-0.38979	0.96463	1.23893	0.91767	0.0744	-1.23533	-1.06657	-0.76124	0.4583	1.08575
782	0.81918	0.60054	0.57352	0.58795	0.54043	0.36034	0.76164	0.64998	0.54707	0.47157	0.49532	0.34777	0.36468	0.72189	0.52289	0.32735	0.18859	0.23958	0.42957	0.20908	0.34255	1.29818	1.04858	0.3107	0.43005	0.78088	-0.13377
783	-0.55401	0.00681	0.03395	0.24105	-0.05148	0.32297	-0.33901	0.15279	0.364	0.29178	0.21021	0.08254	-0.16965	0.1651	0.27085	0.36077	0.33895	0.20775	-0.49545	-0.51327	-0.3359	-0.22865	0.87716	0.82765	-0.10619	-0.03087	-0.70518
784	-0.35867	0.32019	-0.51458	-0.80109	-0.56961	0.5456	-0.04168	-0.67518	-1.35869	-0.71321	-0.44221	-0.82627	-0.69672	0.29422	0.62179	0.58484	0.38971	0.26442	-0.28572	-0.26085	-0.24125	0.34221	0.77217	0.32994	-0.42721	0.50358	-0.4472
785	-0.24443	-0.09135	0.30171	0.31446	0.24162	-0.13351	0.23372	0.17438	0.56918	0.40636	0.42649	0.36912	0.26232	-0.12377	-0.19041	-0.11368	-0.0632	-0.06917	0.06668	0.39304	0.33896	-0.05359	-0.40551	-0.04607	0.05301	-0.37616	0.37663
787	0.43933	-0.39131	1.23858	1.1646	0.78663	-0.42186	0.20669	1.28631	1.04099	0.98108	0.90921	0.84359	0.28816	-0.09362	-0.58925	-0.39613	-0.27697	-0.28997	-0.32539	-0.31428	-0.18836	0.34657	1.62232	1.44908	1.31075	-0.41888	-0.76928
788	0.42449	0.56516	0.70905	0.99979	0.50643	-0.03074	1.21231	1.15435	0.85356	0.65868	0.56304	0.38673	0.52415	0.72572	0.36819	-0.13655	-0.38769	-0.23043	1.09017	1.08226	0.68032	1.03434	-0.10499	-0.13609	0.11989	0.99051	1.0891
789	0.75423	-0.8865	1.6996	1.56228	1.34787	-1.52706	0.29037	1.75348	1.34713	1.29974	1.26724	1.26381	0.96018	-0.28661	-1.67926	-1.59848	-1.30098	-1.02524	0.52451	0.54005	0.17702	-0.27471	-0.21574	-0.23292	2.07709	-0.29431	0.25947
790	0.55293	0.65768	0.69696	0.15582	1.08552	0.6308	-1.20912	-0.14167	0.53975	0.52198	0.54647	1.06042	1.42287	1.33515	0.90335	0.49532	0.64861	0.60989	-0.66179	-0.5743	-0.44915	-1.09745	-0.78274	-0.58647	-0.12923	0.37758	-0.54229
792	-0.32538	-0.25478	0.72053	0.61508	0.65665	-1.44448	1.33358	0.45371	0.84183	0.64902	0.69693	0.47515	0.75748	0.73547	-0.55371	-1.78863	-2.14274	-1.60946	1.05116	1.21302	0.69446	0.82521	-1.55123	-1.80038	0.22273	1.49054	1.86113
793	1.08442	1.04454	-0.23244	-0.07174	0.20083	0.85364	0.54446	-0.12503	-0.02357	0.01475	-0.04617	0.18565	0.42654	1.06784	1.03588	0.76246	0.68111	0.77862	1.0275	0.66985	0.54267	0.70475	0.0899	0.26494	-0.62734	0.62745	0.40283
795	-0.01444	0.36332	-0.75676	-0.33926	-0.37964	0.50419	0.03172	-0.41651	-0.32823	-0.22914	-0.28676	-0.31176	-0.26469	0.26079	0.56764	0.50066	0.40455	0.39807	0.28985	0.32061	0.29951	-0.07282	-0.2345	-0.16805	-0.78928	0.3795	0.12789
796	-0.48752	0.49897	1.18959	0.78954	0.99389	0.02922	-0.109	0.93181	0.69151	0.59284	0.52284	0.68247	1.05056	1.84411	0.89989	-0.20881	-0.42434	-0.51306	-1.19263	-0.51784	-0.43978	1.32759	1.41744	0.41271	0.31741	2.49173	-0.78937
797	0.47622	-0.96299	-1.39692	-0.62119	-1.61073	-0.45078	-0.28958	-0.66701	-1.88313	-0.84857	-1.13013	-1.40632	-1.66612	-1.12209	-0.59967	-0.34555	-0.3705	-0.48756	-0.3949	-0.08448	0.02878	-0.54762	-0.03763	-0.0099	-0.81377	-0.17942	-0.18337
798	-0.50338	0.03343	2.8379	1.94222	2.04179	-0.36331	0.0055	2.29544	1.5473	1.55008	1.46622	1.6933	1.09886	0.43798	-0.79719	-0.45355	-0.01287	-0.00472	0.04597	0.1423	-0.27312	1.64653	1.36494	0.4438	4.34625	-0.57011	-0.25248
799	0.19655	-2.29088	1.20165	1.2673	0.67374	-2.43654	-1.08582	1.49208	1.03467	0.91049	0.8488	0.61868	0.64117	-1.89251	-2.83499	-2.32171	-1.84131	-1.87134	-0.75027	0.11164	-0.10566	-1.9611	-1.39673	-1.33789	1.39878	-1.00772	-0.26981
800	0.1985	-2.14551	1.31453	1.32229	0.88638	-2.241	-1.1241	1.51713	1.09464	1.03744	0.96855	0.88027	0.54804	-1.60291	-2.9613	-2.23935	-1.50788	-1.35631	-0.25375	0.15681	-0.16442	-2.19752	-1.74597	-1.10096	1.85931	-1.17272	-0.02238
801	0.95563	0.56976	1.05506	0.92373	0.7668	0.37201	0.96189	0.96341	0.8953	0.86243	0.80561	0.89224	0.16719	0.30338	0.23487	0.35771	0.38661	0.47968	0.57389	0.66233	0.52875	0.87787	0.68316	0.80922	0.99457	-0.42894	0.43256
802	0.34438	2.62943	0.9684	0.76889	1.20198	1.97828	1.54875	0.8518	0.71785	0.67051	0.5997	1.13499	1.08644	2.38366	2.42106	1.80218	1.41191	1.61069	1.92389	1.47396	0.94421	0.83335	0.10974	0.59265	-0.16804	2.36546	1.14636
804	0.35191	0.73257	-0.00649	0.26174	0.22784	0.5725	0.87289	0.21405	0.20728	0.27216	0.31328	0.20241	0.08866	0.64695	0.58139	0.52151	0.46367	0.61411	1.27476	0.395	0.30202	0.96124	0.83188	0.652	0.07686	0.44448	0.16339
805	0.10262	1.16022	1.39083	1.15035	1.48204	0.35113	0.97043	1.22403	1.1452	1.01235	0.99963	1.35303	1.59303	1.6672	0.93025	0.12787	-0.08464	0.14152	1.11397	1.1439	0.62208	0.56334	-0.61393	-0.48365	0.47012	1.62178	1.00644
807	0.74798	1.24547	1.06836	0.31867	1.34394	0.79288	-0.22523	0.11399	0.6403	0.6158	0.55846	1.30811	1.64787	2.1546	1.47748	0.54584	0.42353	0.45489	-0.24145	0.28646	0.06865	-0.15791	0.21899	0.35576	-0.37888	1.98042	-0.32631
808	0.47684	0.60846	-1.21351	-0.99412	-0.405	0.86798	-0.39916	-0.91697	-1.9887	-0.67391	-0.74249	-0.35447	-0.08792	0.50113	0.88742	0.83648	0.80777	0.8431	0.66997	-0.27497	-0.27258	-0.24045	0.30534	0.3696	-1.02863	0.36458	-0.54116
808-R	0.47684	0.21965	-1.253	-0.92305	-0.60337	0.60404	-0.67613	-0.89772	-1.9887	-0.70228	-0.74865	-0.52689	-0.26346	0.09462	0.59317	0.6131	0.59214	0.55416	0.13135	-0.3799	-0.30064	-0.53063	-0.02427	0.03576	-1.08477	0.14368	-0.54223
809	0.66914	1.05105	1.16514	0.9295	1.15266	0.36413	0.91901	1.08809	0.83864	0.68198	0.73463	0.81386	1.35005	1.59545	0.97369	0.24925	-0.05191	-0.02188	0.51556	0.53932	0.4718	1.50908	1.21017	0.15514	0.46041	1.81197	-0.16031
810	0.83348	-1.92037	0.19212	0.5878	-0.11696	-2.02857	-0.3816	0.56593	0.64353	0.46035	0.5054	-0.25866	-0.09898	-1.07345	-1.86617	-2.0146	-1.90524	-1.93217	-1.08592	-0.07537	-0.0143	-0.43943	-0.83487	-1.33546	0.23195	0.03899	0.05406
812	0.59439	-1.20731	0.47081	0.59308	0.25651	-0.83383	-1.0351	0.48134	0.72696	0.64295	0.62603	0.28651	0.13255	-0.27233	-0.87931	-0.79755	-0.62343	-0.81515	-1.57882	-1.53697	-0.96059	-0.81643	0.93677	0.52256	0.53846	-0.17363	-1.3138
813	0.78827	-1.65272	0.54797	0.60788	0.22275	-2.6012	0.50988	0.52653	0.76691	0.53159	0.53869	0.03573	0.24402	0.15274	-1.52556	-2.94111	-3.24761	-2.9278	-0.54145	0.56527	0.39984	0.04362	-0.77256	-1.4641	0.13335	1.53507	0.73991
814	-0.6132	-0.45091	0.66136	0.58489	0.69623	-0.93585	0.35595	0.60537	0.62669	0.50953	0.54942	0.61007	0.74797	0.29511	-0.69521	-1.05104	-0.95398	-0.74128	0.66	0.78771	0.56776	-0.54345	-0.88163	-0.87758	0.56051	0.61989	0.45641
815	1.18785	-0.57216	-0.54978	-0.37334	-0.3813	-0.64353	0.14804	-0.55727	-0.10868	-0.21361	-0.34592	-0.29004	-0.06218	0.03872	-0.35291	-0.7408	-0.72894	-0.67486	0.27917	0.78442	0.57538	-0.38708	-1.57416	-1.20115	-0.77309	0.54216	0.87561
815-R	1.18785	-0.98131	-0.64906	-0.54285	-0.57756	-0.89598	-0.2595	-0.82684	-0.0739	-0.30137	-0.38243	-0.50173	-0.19651	-0.29273	-0.58587	-0.94312	-0.95411	-1.02585	-0.53188	0.5668	0.47006	-0.70494	-1.88783	-1.63256	-0.92097	0.45558	0.72658
816	-0.23971	-1.48049	-1.1897	-0.58644	-2.04734	-1.32939	0.50241	-0.58926	-1.66049	-1.02275	-1.53059	-1.38618	-2.08766	-2.951	-2.0645	-1.16129	-0.86969	-0.77025	0.68296	0.8253	0.53058	-0.00987	-0.84238	-0.11793	-0.15547	-1.80315	0.87149
817	-0.07493	-0.11927	1.76395	1.22427	1.3283	-0.35711	0.05241	1.45231	0.98134	0.96955	0.94204	1.11079	0.76608	-0.14884	-0.93698	-0.32002	-0.01852	0.11748	0.55149	-0.43205	-0.61988	0.4038	1.59023	1.11975	2.90255	-0.85415	-1.02062
818	-0.95074	0.50148	0.20313	0.44349	0.25294	0.17033	0.87928	0.43313	0.51016	0.329	0.33857	-0.12005	0.20411	1.31479	0.79907	0.04385	-0.37303	-0.39397	0.06088	0.38768	0.36549	1.2606	1.05861	0.04795	-0.36758	2.30341	0.10396
822	-1.96696	0.67132	0.74456	1.08825	0.80624	0.62788	-0.17737	1.19743	0.95954	0.84224	0.6692	0.72245	0.58894	1.40844	0.96512	0.48826	0.34513	0.35793	0.18512	0.01085	-0.20516	-0.32234	0.18447	-0.08411	0.27242	1.61234	-0.23207
823	-0.63623	-1.3669	-0.42884	0.1398	-0.54952	-1.21332	-0.37121	0.05559	0.13708	0.03467	0.1472	-0.68337	-0.25801	-1.20526	-1.44721	-1.14392	-0.87828	-0.90349	-0.40224	-0.29032	-0.18782	-0.06187	-0.10439	-0.38214	0.09448	-0.75887	-0.23003
824	-1.44529	0.57842	-0.09262	0.05127	0.38652	0.6916	-0.66068	-0.02251	0.20244	0.14498	0.20512	0.05027	0.6425	1.36587	1.07656	0.61374	0.46151	0.30763	-1.00248	-1.69349	-0.74536	0.32903	0.76033	-0.33224	-0.54152	1.67142	-0.92036
825	0.4002	-0.98847	-1.22489	-1.58858	-1.81834	-0.79931	0.29285	-1.47473	-1.68953	-2.17734	-1.97731	-1.56266	-1.72053	-1.53137	-0.89456	-0.68687	-0.76398	-0.81329	-0.06309	0.80744	0.55491	-0.22766	-1.07275	-0.70715	-0.79302	-0.45098	0.77546
826	0.08201	0.81423	0.37709	-0.30072	0.7344	0.44526	-0.27452	-0.6245	0.20497	0.13482	0.0248	0.52928	1.13173	2.36204	1.50907	0.14362	-0.22585	-0.3367	-1.2032	-0.21988	-0.07469	0.14305	0.29524	-0.54518	-1.24254	3.6412	-0.33423
827	-0.09433	-1.54146	0.90796	1.14375	0.35743	-1.4553	-0.17579	1.21503	1.09966	0.9439	0.96197	0.40466	-0.03568	-1.78032	-2.10743	-1.26311	-0.93237	-0.99715	-0.77321	-0.50985	-0.26162	0.08768	1.01772	0.86132	1.27091	-1.48828	-0.70334
828	-0.68822	-2.96166	-0.93961	-0.27316	-0.65815	-1.89956	-3.66031	-0.52286	0.1369	-0.2752	-0.07314	-0.76783	0.08937	-1.83136	-2.01638	-1.78636	-1.34301	-1.67766	-3.16543	-2.31988	-1.80602	-4.00273	-2.68843	-2.72188	-0.38191	-0.57244	-1.17958
829	-0.07016	0.48769	0.17199	0.54155	0.40551	0.88309	-1.04424	0.54523	0.61532	0.47545	0.46651	0.51695	0.55973	0.18696	0.63085	0.94651	1.06052	0.95374	-0.45002	-0.84713	-0.62763	-0.71298	0.30362	0.52343	0.02236	-0.72732	-0.96884
830	-1.07266	-0.1786	-0.04329	-0.12198	0.37306	-0.00411	-1.40341	-0.35332	0.31297	0.12691	0.13508	0.20283	0.75863	1.08394	0.51597	-0.11896	-0.17867	-0.36185	-1.71857	-1.2981	-0.64235	-1.09985	-0.81468	-1.43532	-0.72289	1.55628	-0.53763
832	0.87358	-0.48852	0.40197	0.95062	0.25235	-0.16477	-0.66034	1.03366	0.88743	0.71133	0.70465	0.18451	0.07154	-0.58454	-0.44474	-0.05636	0.05827	-0.06757	-0.71607	-0.50639	-0.28826	-0.33903	-0.1326	-0.37915	0.54309	-0.61208	-0.44577
833	0.88132	-0.47283	-0.21286	0.31118	-0.53078	-0.43443	0.28546	0.29031	0.44003	0.11473	0.14061	-0.52042	-0.53009	-0.76898	-0.45911	-0.36214	-0.41612	-0.46275	-0.10846	0.51967	0.35663	0.30642	-0.69278	-0.76888	-0.23165	-0.31759	0.56583
834	0.94168	-1.62257	-0.70349	-0.07013	-0.5669	-1.11118	-1.5971	-0.13934	-0.11798	-0.26079	-0.06729	-1.13134	-0.24264	-0.27787	-0.75419	-1.11291	-1.14401	-1.39535	-2.00352	-1.74098	-1.15907	-1.27679	-0.26815	-1.42288	-0.40452	0.93293	-1.15113
836	-0.01675	-0.27026	1.19954	0.79072	1.06594	-0.16383	-0.95932	0.79774	0.88769	0.77531	0.80143	1.08962	0.8535	0.11836	-0.25672	-0.12117	-0.00772	-0.09176	-1.39374	-1.06835	-0.4876	-1.46747	-0.02213	-0.01848	1.07792	-0.29596	-0.85946
837	-1.44412	1.37101	0.13828	0.23799	0.34663	1.36676	-0.86062	0.30629	0.25265	0.10738	-0.06003	0.34536	0.48317	1.51036	1.72299	1.25907	1.05478	1.03685	-0.03587	-0.14576	-0.28743	-0.88188	-0.06314	0.32099	-0.91955	1.24233	-0.43432
839	-0.27815	-0.35304	-1.54275	-1.1627	-1.33227	-0.14407	0.38166	-1.36021	-0.97275	-0.91028	-0.87108	-1.4021	-1.16545	-0.1674	0.14209	-0.12291	-0.38669	-0.49122	-0.37688	0.3542	0.65222	0.57945	-0.24221	-0.69356	-1.53207	0.97691	0.47729
841	-1.35957	-1.04362	-0.83565	-0.38339	-0.45791	-0.93369	-0.63032	-0.55781	-0.16216	-0.31903	-0.12977	-0.6881	0.01659	-0.35035	-0.70434	-0.96903	-0.89892	-0.92776	-0.47719	0.00517	0.01318	-0.64782	-1.76477	-2.03919	-0.6187	0.41754	0.30167
842	0.2504	0.79247	2.434	1.21164	1.77977	0.18131	-0.4061	1.51281	0.94244	0.90366	0.82714	1.43123	1.41978	0.91081	-0.0061	0.09507	0.41107	0.4672	0.37528	-0.61363	-2.15345	1.67727	1.17812	0.44986	4.18233	-0.99021	-0.71342
845	0.60741	-0.44151	0.38268	0.65202	0.22088	-0.43249	-0.3766	0.72821	0.67126	0.40852	0.27482	-0.03457	0.2381	1.07118	0.31958	-0.57699	-0.85543	-1.07875	-1.58758	-0.39415	-0.06585	-0.16944	-0.10065	-1.30962	-0.36705	2.25248	-0.20437
846	1.11656	-0.67267	0.64871	1.06161	0.22845	-0.90165	0.57727	1.21138	0.96643	0.70027	0.72877	0.00507	0.17699	-0.77953	-0.92221	-0.80331	-0.87542	-0.89656	0.07688	0.48131	0.39894	0.88379	0.31673	-0.23728	0.60263	-0.19904	0.13121
847	0.43771	1.56454	0.63256	0.6946	0.67812	1.19066	1.39729	0.64743	0.80975	0.71393	0.73385	0.93497	0.42608	0.31259	0.90715	1.20152	1.18813	1.40553	1.89034	1.12915	0.64201	0.94243	-0.32076	0.6935	0.40631	-0.9669	1.3964
848	-0.58735	0.69231	2.33223	1.5773	1.90923	-0.84996	2.07561	1.78012	1.38665	1.3627	1.41951	1.80649	1.55236	0.61307	-0.46748	-0.97168	-1.26398	-0.73051	1.64912	1.50013	0.92918	0.9908	-0.12912	0.03519	2.36415	0.36916	1.60786
850	-0.48389	-1.45167	2.20555	1.38589	1.40838	-2.18252	-0.52921	1.73191	1.04922	0.94818	0.87914	1.06855	1.54574	-2.76404	-3.33971	-1.88402	-1.1114	-1.22081	0.42947	0.18991	-0.3703	0.20791	0.84261	-0.06816	3.46386	-3.22495	-1.13872
853	1.39768	-0.10223	3.06584	2.0291	2.45696	-1.91949	1.42859	2.30128	1.78746	1.72087	1.70776	2.14822	1.83938	1.86056	-0.59005	-2.45112	-3.00326	-2.58392	-0.3515	0.92982	0.50658	1.67274	1.88183	0.49694	3.37258	2.68189	0.23528
854	0.35149	-1.44532	0.09367	0.37967	-0.25441	-0.99719	-0.94234	0.25562	0.65344	0.3626	0.39023	-0.26524	-0.33784	-0.72416	-0.95782	-0.89538	-0.88266	-1.16964	-2.09134	-1.04259	-0.48681	-0.91612	0.2126	-0.25104	0.00083	-0.00149	-0.85191
858	1.53952	0.97166	0.74082	0.6986	0.58965	0.97492	0.03461	0.83584	0.5926	0.49331	0.44665	0.48887	0.22662	0.42521	0.8085	0.99544	0.92136	0.96812	0.52973	-0.08264	-0.0249	0.29163	0.68385	0.56056	0.84077	-0.26173	-0.43046
860	-0.47275	-0.13153	-0.2172	0.1343	-0.31331	-0.1721	0.22694	0.05248	0.35986	0.02703	-0.08326	-0.39858	-0.20135	0.32242	0.15262	-0.20427	-0.42099	-0.49049	-0.24471	0.47243	0.29547	0.08458	-0.24085	-0.41045	-0.55415	0.85854	0.34429
861	-0.91692	-0.82068	0.5872	0.43904	-0.20252	-1.57272	1.73997	0.27968	0.67862	0.48929	0.43404	0.10489	-0.73052	-0.7637	-1.40366	-1.6121	-1.74534	-1.50459	0.52085	1.10977	0.85549	1.1831	0.86381	1.09656	0.31581	-0.26145	1.16005
862	0.18161	-0.32198	-0.48675	-0.04727	-0.61142	-0.51974	0.6966	-0.1613	0.18738	-0.13802	-0.11388	-0.71113	-0.44018	-0.16551	-0.21317	-0.53411	-0.75236	-0.74652	0.1193	0.80278	0.60864	0.6021	-0.8304	-0.97674	-0.72798	0.58699	1.00155
864	0.82858	-0.45417	-0.8481	-0.83484	-0.54631	0.25417	-1.43283	-0.85665	-1.56297	-0.3753	-0.4815	-0.30058	-0.4081	-0.59017	-0.08885	0.34795	0.51411	0.37361	-0.648	-0.99997	-0.73526	-1.61703	-0.45022	-0.17682	-0.29135	-0.74266	-0.86441
865	-1.48976	0.50153	1.09794	0.63261	0.94973	0.33185	0.24715	0.38803	0.98549	0.85712	0.84084	1.12655	0.77485	0.7715	0.51989	0.28356	0.2135	0.1639	-0.43301	0.36338	0.22253	-0.15932	0.0537	0.45112	0.36086	0.18612	0.2069
866	-0.5607	0.40258	0.72373	0.52897	0.72253	0.253	0.13368	0.41093	0.77969	0.64723	0.57207	0.91375	0.78051	0.5274	0.33342	0.21463	0.23287	0.22572	0.04914	0.75391	0.4843	-0.64609	-1.14765	-0.30364	0.11984	-0.10637	0.7173
867	0.35068	0.15899	-0.15701	0.04372	-0.13132	0.1926	0.3995	-0.0878	0.171	0.18886	0.19779	0.06106	-0.12939	-0.36594	-0.06357	0.24438	0.32344	0.3708	0.64046	0.46911	0.29433	0.31047	-0.11117	0.28481	0.02077	-0.79539	0.40528
868	0.25408	0.09385	0.34585	0.30336	0.49123	0.00543	-0.1373	0.1675	0.54047	0.4291	0.49336	0.36267	0.77242	0.5136	0.23518	-0.03311	-0.03817	-0.10089	-0.55337	-0.25161	-0.13731	0.43789	0.57854	0.06584	-0.1318	0.35565	-0.4584
869	-0.40015	1.28979	1.20708	1.15086	1.03098	1.17077	0.61345	1.25758	1.06852	0.98567	0.92538	1.04318	0.52247	1.06629	1.15083	1.15657	1.04097	1.03338	0.28691	0.14606	0.13222	0.70369	1.55572	1.45468	0.87313	0.31975	-0.37682
871	-2.65184	0.31134	3.52605	2.01514	2.79419	0.10973	-1.32042	2.36245	1.6494	1.72393	1.7033	2.54016	1.69028	-0.50537	-1.17333	0.22908	0.77743	0.90114	-0.73893	-2.26339	-11.263	-0.66434	2.26782	1.35129	6.38546	-2.71974	-2.68856
872	-0.05753	0.60872	-0.13636	0.59493	-0.33528	1.22963	-0.71498	0.73333	0.45932	0.28205	0.11256	0.03293	-0.68852	-0.75327	0.70356	1.4001	1.35906	1.22453	-0.05952	-0.50861	-0.29054	-1.09206	0.79706	1.43779	-0.09538	-1.46935	-0.95899
873	-0.3533	0.10359	1.24265	0.76643	1.18536	-0.50403	0.41236	0.69826	0.91228	0.82345	0.86952	1.15079	1.18868	0.83651	-0.08772	-0.6566	-0.63134	-0.52454	-0.07171	0.79708	0.58436	-0.16817	-1.50252	-1.16378	0.67425	0.54525	0.95789
874	-0.43399	-0.17207	0.33319	0.48409	0.03328	0.05513	0.14753	0.45009	0.57987	0.43639	0.35658	0.29033	-0.44972	-0.13929	-0.0852	0.10845	0.07162	0.01121	-0.13345	0.09985	0.16606	-0.56957	0.82595	1.15882	0.2042	-0.16696	-0.36015
875	-0.46961	1.00808	-0.78126	-0.43826	-0.39391	0.86574	1.08185	-0.49677	-0.48558	-0.30019	-0.2351	-0.29956	-0.30877	0.19255	0.81901	0.88019	0.72679	0.83109	1.34683	1.04567	0.74819	0.8677	-0.80459	-0.32441	-0.71859	-0.03431	1.29329
876	0.91549	-0.29968	0.62355	0.12324	0.5428	-0.1722	-0.9208	-0.23929	0.6633	0.48436	0.38047	0.65113	0.83786	0.7276	0.22202	-0.23686	-0.24953	-0.50538	-2.07475	-0.67833	-0.43318	-0.85995	0.54783	0.54886	-0.34075	0.49827	-0.89669
878	1.09264	-0.68537	1.95414	1.48357	1.64061	-0.7432	-0.76414	1.62063	1.40983	1.30207	1.36949	1.58501	1.11989	-0.65904	-1.21123	-0.59292	-0.38747	-0.40308	-1.00165	-0.41731	-0.34666	-1.49306	0.12688	0.03117	2.35985	-0.87667	-1.01493
880	0.80669	-0.89012	-0.19263	0.14678	-0.63122	-0.29281	-0.73979	-0.01032	0.44273	0.19868	0.18092	-0.33348	-0.78722	-1.30579	-0.65984	-0.11053	-0.03425	-0.26573	-1.38061	-0.75388	-0.36173	-0.68667	0.5893	0.72775	-0.11196	-1.05721	-0.87102
881	-0.1076	1.073	0.34283	0.26959	0.5236	1.263	-0.6007	0.23143	0.38797	0.36477	0.25238	0.80736	0.45857	0.51436	1.00794	1.27702	1.31958	1.35855	0.38435	-0.55639	-0.38928	-1.22805	0.767	1.70247	0.05205	-0.95801	-0.89337
883	1.25691	0.3929	0.66732	0.85186	0.75748	-0.04577	0.39058	0.88875	0.86988	0.67366	0.59429	0.55832	0.85566	1.37932	0.62521	-0.2501	-0.54309	-0.4663	0.26331	0.6331	0.28159	0.09768	-0.24692	-0.66844	-0.10627	2.03376	0.38819
884	-1.74049	-1.1611	-0.10944	0.54648	-0.33924	-0.53358	-1.13163	0.54363	0.56522	0.39335	0.47233	-0.37506	-0.48472	-1.41542	-0.92314	-0.33435	-0.22855	-0.46595	-1.45849	-1.16374	-0.68693	-0.87371	0.11241	-0.27704	0.2036	-0.83138	-0.99559
885	-0.39172	-0.46469	1.39121	0.79646	1.10916	-1.80527	1.05371	0.53873	1.19741	0.95122	0.89343	1.3845	1.31431	0.15985	-1.08968	-2.10039	-2.16246	-1.69477	0.61554	1.57851	0.92467	-0.75507	-3.16165	-1.25207	0.32537	0.01784	2.30522
886	0.71078	-0.18092	0.14561	0.06967	0.46776	-0.26827	-0.59429	-0.17895	0.45442	0.29558	0.45894	0.25512	0.93353	0.47008	0.03255	-0.34436	-0.26785	-0.311	-0.59271	-0.31771	-0.26559	-0.11742	-0.73459	-1.18406	-0.25519	0.35727	-0.14711
887	0.88278	-1.46001	-0.25833	0.1056	-0.26034	-1.28624	-0.85244	0.10101	0.19662	-0.00298	-0.0018	-0.49987	-0.05867	-0.206	-0.97294	-1.2939	-1.26054	-1.44422	-1.62481	-1.07299	-0.22561	-0.39171	-0.80343	-1.65266	-0.3645	0.89404	-0.06595
888	0.08526	-1.54436	-0.83911	-0.30788	-1.12677	-1.38837	0.23579	-0.43964	-0.07831	-0.30694	-0.32142	-1.02512	-1.0499	-1.59497	-1.34048	-1.28643	-1.3539	-1.44218	-0.71632	0.93211	0.92166	-0.13141	-1.54283	-1.42224	-0.89703	-0.05867	0.98366
889	-0.32768	1.88921	0.22945	0.07726	0.55829	1.6985	0.75331	0.0001	0.26465	0.29056	0.1898	0.66169	0.64017	1.41349	1.80428	1.63722	1.45621	1.51508	1.10513	0.55177	0.26312	0.76993	0.40905	0.8793	-0.53309	0.53711	0.49045
891	0.84972	-0.61492	-0.83474	-0.83327	-1.16247	-0.99592	1.05341	-1.01881	-0.60328	-0.80428	-0.76296	-1.04181	-0.83941	-1.01154	-0.90396	-1.00399	-1.07003	-0.87668	0.79483	1.01903	0.68558	0.76786	-1.12019	-0.72422	-0.67489	-0.27805	1.49114
892	0.26178	-0.58234	1.08935	1.25217	0.60887	-0.47037	-0.13663	1.39592	1.12523	0.97321	0.96875	0.56228	0.24035	-0.78197	-0.88151	-0.3307	-0.1654	-0.29723	-0.69506	-0.54067	-0.30569	0.37416	1.36357	1.07294	1.19696	-1.03789	-0.80924
893	0.72334	-0.49973	0.53776	0.62279	0.58583	-0.42125	-0.54942	0.61901	0.67936	0.568	0.63376	0.55846	0.5479	-0.3818	-0.65751	-0.37087	-0.16412	-0.15751	-0.20887	-0.19083	-0.05776	-0.84309	-0.5775	-0.53689	0.63036	-0.52769	-0.27002
895	-0.5939	-0.3315	0.61083	0.82653	0.63131	-0.12291	-0.83652	0.85521	0.82399	0.73125	0.77644	0.67055	0.65802	-0.44284	-0.43366	-0.04816	0.18504	0.12999	-0.364	-0.3699	-0.33005	-0.89235	-0.77516	-0.53176	0.62069	-0.94818	-0.35371
896	0.78548	-0.22162	-0.31871	-0.26844	-0.10753	0.11754	-0.75729	-0.36381	-0.35144	-0.02469	0.03704	0.03087	0.27774	-0.61224	-0.24689	0.19781	0.44645	0.37904	-0.1563	-0.37779	-0.36604	-0.57436	-0.2725	0.03996	-0.03035	-1.19534	-0.44618
897	1.07334	-0.60935	-0.619	-0.60048	-0.57556	-0.77903	0.79328	-0.90813	-0.15628	-0.28533	-0.26843	-0.4707	-0.29877	-0.6173	-0.68131	-0.78415	-0.76086	-0.71978	0.28719	1.27267	1.15138	0.4626	-1.8234	-1.38352	-0.79032	-0.18225	1.56124
901	-0.5949	1.82204	0.71034	0.6374	0.86645	1.69899	0.57664	0.65514	0.64574	0.65172	0.55282	0.96581	0.6669	1.45772	1.68908	1.64812	1.54548	1.59194	0.81617	0.19424	0.15322	0.82139	1.47432	1.67077	0.19299	0.32751	-0.3354
903	0.00375	0.44267	0.80868	0.49717	0.75245	-0.02142	0.20812	0.55873	0.52178	0.39306	0.34984	0.47345	0.80412	1.80256	0.9105	-0.2636	-0.56737	-0.63209	-0.8824	0.34606	0.47441	0.6286	-0.39178	-1.59254	-0.09132	2.91622	0.33565
904	-0.34545	1.32389	0.92776	0.67429	1.01682	1.10337	0.34523	0.6823	0.75032	0.66096	0.70886	0.94454	1.00663	1.08337	1.17334	1.08735	0.99377	0.98833	0.15373	0.26908	0.31016	0.54882	0.62228	0.58437	0.35213	0.14825	-0.14781
905	-0.48793	0.6869	0.58378	0.60803	0.41094	0.82709	-0.02326	0.70837	0.52471	0.4654	0.39896	0.45469	-0.00537	0.27225	0.6741	0.86489	0.78693	0.77775	0.14016	-0.01503	0.13273	-0.07441	0.43042	0.5356	0.54531	-0.25663	-0.29226
906	-0.82062	0.27372	0.15554	0.77448	-0.08356	0.26231	0.53152	0.84258	0.72908	0.47964	0.34985	0.02178	-0.32217	-0.0941	0.17932	0.29069	0.23114	0.2637	0.58274	0.5889	0.34312	0.44267	0.26468	0.45867	0.01224	-0.17048	0.31265
907	-0.74881	1.76826	2.57754	1.62214	2.42141	1.0478	0.30778	1.82418	1.39238	1.46604	1.48901	2.23437	2.042	2.28574	1.39656	0.84748	0.77571	0.96161	0.55987	0.20236	-0.14951	-0.06804	1.43464	1.26204	2.68475	1.58679	-0.83176
907-R	-0.74881	1.84572	2.64536	1.61133	2.48154	1.02159	0.56424	1.80348	1.39306	1.4766	1.50296	2.31264	2.12167	2.33003	1.3663	0.80719	0.75217	0.98357	0.7911	0.33179	-0.05934	0.04059	1.76548	1.73346	2.7822	1.44488	-0.837
908	0.4518	0.96002	-0.59541	-0.21662	-0.35925	0.81503	1.08981	-0.25222	-0.3113	-0.22822	-0.47005	-0.27957	-0.39008	0.93086	1.08186	0.73059	0.48197	0.57011	1.15033	0.92498	0.69815	0.90466	0.64447	0.7057	-0.96558	1.17391	0.53779
910	0.05942	-0.31182	0.38368	0.26814	0.63044	0.01354	-1.29206	0.07848	0.5138	0.51187	0.5384	0.74901	0.75364	0.01084	-0.22497	0.04211	0.30972	0.2515	-0.66821	-1.26873	-0.76697	-1.49842	-0.15119	0.12857	0.41308	-0.70197	-0.91161
911	0.13002	1.32004	-0.47579	-0.36349	-0.66576	0.86466	2.03613	-0.25771	-1.54449	-0.49886	-2.42586	-0.08201	-1.05902	-0.01643	0.70697	0.84842	0.71057	0.99321	2.38938	1.68563	1.03589	1.16364	-0.63731	0.66363	-0.4659	-0.60061	2.27735
912	1.38461	1.15568	0.52672	0.64988	0.62687	1.43997	-0.36098	0.62217	0.72023	0.68636	0.59783	0.96135	0.43122	0.28293	0.99427	1.50631	1.6162	1.60519	0.39855	-0.30723	-0.31067	-0.39867	1.06104	1.81613	0.35123	-1.35425	-0.86623
913	0.36556	-0.64814	-0.9661	-0.3573	-0.78927	-0.19263	-0.8281	-0.43013	-0.36517	-0.4841	-0.42234	-0.822	-0.5174	-0.61264	-0.24812	-0.1251	-0.10115	-0.23908	-0.68401	-0.21937	-0.15567	-0.78838	-0.88747	-0.92615	-0.64621	-0.13134	-0.20354
916	0.66393	0.40701	-1.37605	-0.92154	-1.31825	0.30384	1.3995	-0.76844	-1.89055	-1.34443	-2.06362	-1.0444	-1.31161	-0.30825	0.28595	0.3229	0.14076	0.26895	1.46558	1.46575	1.09736	0.96099	-0.02466	0.45849	-1.05589	0.07674	1.15928
917	0.4783	-1.23932	-0.51725	0.26504	-0.59618	-1.10163	-0.04229	0.25721	0.28299	0.03955	0.06588	-0.73909	-0.49889	-0.93001	-1.14942	-1.0482	-0.98751	-1.0128	-0.14543	0.24948	0.28226	-0.12675	-0.63558	-1.00452	-0.17676	0.00711	0.20142
920	0.46212	0.13023	-1.36872	-3.13399	-0.80979	0.27132	0.13578	-1.36221	-1.76077	-2.86757	-1.16996	-1.07168	-0.52679	0.23861	0.38726	0.25777	0.13452	0.15251	0.48236	-0.02432	-0.04684	0.4028	0.36107	-0.10514	-0.8018	0.72675	-0.14071
921	0.33965	0.56228	-1.12958	-0.66968	-1.16812	0.22328	1.76816	-0.68769	-0.96968	-0.86335	-0.8025	-0.96412	-1.15735	-0.61305	0.21914	0.24891	0.03243	0.22293	1.6465	1.56824	1.12975	1.3302	-1.12492	-0.53372	-1.00524	-0.19372	2.06363
922	0.05792	-1.25872	1.16935	1.08922	0.83311	-0.97568	-1.31917	1.22182	0.9836	0.89787	0.89155	0.75474	0.58068	-1.38995	-1.48233	-0.81932	-0.49095	-0.60246	-1.62861	-1.33149	-0.87515	-1.04242	-0.19281	-0.58592	1.4242	-1.30552	-0.9703
924	-0.0133	0.14953	0.12522	0.13377	0.13265	0.47493	-1.11863	0.11837	0.24274	0.13643	0.05139	0.29723	0.19162	-0.15046	0.24311	0.52803	0.59967	0.52729	-0.57394	-0.56787	-0.25482	-1.79478	-0.3753	0.42728	-0.15148	-1.05094	-0.46417
925	0.7632	-1.34844	-0.45977	0.16318	-1.08049	-1.12649	0.3585	0.16739	0.17895	-0.02976	-0.1508	-0.85005	-1.25989	-1.59058	-1.36028	-0.99946	-0.95238	-1.04611	-0.34125	0.36064	0.41946	0.33653	0.10383	0.07873	-0.26015	-0.66809	0.30039
926	-0.15289	-0.58321	-0.48259	-0.37151	-0.4628	0.07174	-1.42002	-0.63907	0.06083	-0.09173	-0.10563	-0.35949	-0.25997	-0.34753	0.0452	0.16072	0.16293	-0.11376	-1.80676	-1.2365	-0.76615	-1.23913	0.02361	-0.16307	-0.65213	-0.1559	-1.06283
926-R	-0.15289	-0.54185	-0.47274	-0.6294	-0.43518	0.14731	-1.51754	-1.05661	0.00845	-0.11052	-0.13089	-0.27642	-0.24975	-0.3439	0.10064	0.23701	0.25049	-0.03016	-1.88219	-1.2899	-0.80002	-1.37842	-0.04819	-0.13061	-0.67282	-0.2331	-1.08512
927	0.28375	0.9214	0.5621	0.55087	1.0292	1.16497	-1.30953	0.50403	0.59456	0.65197	0.68857	1.04086	1.10936	0.97856	0.98906	1.14137	1.30418	1.30895	0.09824	-1.08492	-0.89184	-1.30473	-0.03532	0.2396	0.45763	-0.25532	-1.07147
928	1.44509	0.48178	-0.17557	-0.16407	-0.39574	0.41834	1.28202	-0.38487	0.17795	0.06589	-0.06832	0.04811	-0.67621	-0.44682	0.19748	0.45715	0.43578	0.52026	0.99313	1.33896	1.10875	0.92061	0.0425	0.87046	-0.39319	-1.00814	1.08806
931	-2.87988	-1.04349	-0.8587	-1.36585	-0.94107	-0.5183	-0.79697	-1.37815	-1.50852	-0.63778	-0.64414	-1.00576	-0.96148	-0.4636	-0.55727	-0.45444	-0.42686	-0.61764	-1.01798	-0.82993	-0.45444	-0.80509	0.10133	-0.21296	-0.30882	0.12006	-0.63934
933	-0.43929	1.26005	2.89386	1.6942	2.35582	1.00317	-1.95632	2.03435	1.35564	1.34903	1.31545	2.0292	1.90596	-0.00541	-0.09218	1.06892	1.60634	1.71872	0.81539	-0.98981	-11.0797	0.15116	0.99422	1.14039	5.10377	-3.45137	-1.6548
935	0.09646	-0.70408	-1.23881	-2.87734	-2.30519	-0.40738	0.44816	-1.79871	-1.52269	-3.3305	-4.2991	-1.67704	-3.24095	-1.6614	-0.8299	-0.26697	-0.2325	-0.24403	0.39234	0.45213	0.25367	0.20854	0.23732	0.66555	-0.3361	-1.08655	0.34224
936	-0.42179	-0.6439	-0.29853	0.1485	-0.14142	-0.38113	-0.47242	0.10373	0.1691	0.14928	0.12126	-0.10982	-0.1177	-0.43576	-0.54215	-0.35115	-0.20512	-0.21484	-0.1364	-0.4919	-0.1948	-0.40116	-0.22238	-0.39106	-0.01554	-0.26826	-0.26865
937	-0.46934	0.98686	-0.61584	-0.59049	0.10459	1.15819	-0.43915	-0.61726	-1.91132	-0.21576	-0.34571	0.12496	0.40724	1.08793	1.21254	1.10091	1.08052	1.07672	0.49811	-0.33188	-0.26446	-0.01826	0.31902	0.45981	-0.73076	0.5144	-0.43186
938	1.36984	-1.32631	0.49527	0.49987	0.10367	-1.85083	0.39865	0.40118	0.67549	0.47477	0.46582	-0.18803	0.28875	0.19881	-1.08401	-2.01873	-2.18743	-2.22308	-1.1734	0.07101	0.13603	0.82184	0.60778	-0.45875	0.07196	1.03479	0.05819
940	-0.91231	2.01471	-0.06665	-0.47238	0.64045	2.04892	0.02978	-0.40071	-1.43326	0.13997	-0.00245	0.782	0.66622	1.42633	1.96289	2.00638	1.94464	1.98957	1.06747	0.14341	-0.07924	-0.10425	0.29038	0.76668	-0.38408	0.271	-0.15053
941	0.00547	-0.62554	0.11268	0.01005	0.14372	-0.39148	-0.50162	-0.26369	0.19894	0.32691	0.26831	0.26743	0.21245	0.0206	-0.47954	-0.42634	-0.1704	-0.19847	-0.36777	-0.92108	-0.58156	-0.17647	0.87344	0.74866	0.21843	-0.35261	-0.85195
942	1.464	0.56796	-0.22321	-0.15025	-0.07991	0.69803	0.19246	-0.30745	0.05595	0.05144	-0.01757	0.0881	-0.07217	0.40693	0.70249	0.68936	0.64179	0.63202	0.28761	0.13715	0.18605	0.19855	0.52669	0.73805	-0.52015	-0.01696	-0.12522
944	1.39988	0.25892	-0.42979	-0.06987	-0.5981	0.14368	0.99013	-0.12799	-0.09842	-0.13832	-0.21241	-0.77052	-0.70928	0.3887	0.39051	0.11735	-0.11077	-0.13447	0.26262	0.48484	0.43619	1.49274	1.17951	0.66033	-0.59023	0.78	0.26207
945	-2.03503	-1.49526	0.75223	1.12138	0.27803	-1.8049	0.49849	1.22089	1.03417	0.85029	0.84864	0.08226	-0.38351	-0.75132	-1.8071	-1.81188	-1.76796	-1.60821	0.05845	0.31672	0.23928	0.35654	0.34059	-0.41397	1.10013	0.28372	0.09615
946	0.79024	-1.51553	-2.46001	-3.52162	-3.36972	-1.00994	0.39627	-3.89059	-2.10613	-3.92649	-4.9045	-3.27401	-3.74606	-2.0689	-1.23571	-0.85511	-0.92621	-1.03182	-0.22075	0.26036	0.40137	0.49955	0.22761	0.00763	-1.14466	-0.34149	0.25484
947	1.12701	0.82778	1e-05	-0.05274	0.65957	0.65885	-0.19195	-0.11153	0.03834	0.12419	0.34445	0.14205	1.03475	1.68492	1.20879	0.51402	0.30134	0.24964	-0.23615	-0.56983	-0.3187	0.65439	0.40252	-0.9316	-0.47373	2.19414	-0.43244
948	0.74365	-0.11199	-1.20348	-0.62589	-0.68026	-0.17326	0.37089	-0.57221	-1.83299	-0.88993	-0.88175	-0.79998	-0.27913	0.09424	0.00371	-0.23898	-0.28061	-0.16787	0.83028	0.54492	0.34859	0.31754	-0.52033	-0.5681	-0.83297	0.59705	0.53084
949	-0.09493	0.19512	-0.80054	-1.52705	-0.2445	0.18966	-0.02119	-1.22331	-1.69934	-0.75861	-0.51812	-0.54709	0.12384	0.6898	0.47695	0.10336	0.01491	0.0348	0.24329	-0.2125	-0.24112	0.44971	0.38192	-0.21373	-0.62356	0.98711	-0.20604
950	1.34234	0.14223	-0.41475	-1.10021	0.22288	0.37869	-1.05096	-1.31348	-1.64284	-0.16704	-0.14061	0.16615	0.63092	0.79729	0.57762	0.29761	0.35207	0.29911	-0.3208	-0.65532	-0.52986	-0.92321	-0.5153	-0.63853	-0.57767	0.69706	-0.57551
951	1.98298	-0.11633	0.42282	0.0279	0.50145	-0.4251	0.07181	-0.22374	0.53521	0.28066	0.31665	0.19782	0.87778	1.34301	0.40386	-0.59607	-0.85155	-1.06245	-1.63335	-0.25661	0.13631	0.75704	0.47661	-0.62026	-0.52104	2.00473	-0.09884
952	0.957	-0.12426	0.66504	0.89541	0.40718	-0.81633	1.26532	0.98659	0.79773	0.66643	0.69929	0.13531	0.33199	0.04889	-0.50232	-0.87526	-1.04946	-0.86484	0.64201	0.82666	0.58064	1.48898	0.39011	-0.29826	0.44863	0.55994	0.82985
953	0.22909	1.4169	-0.33897	-0.75189	0.50811	1.54302	-0.64138	-0.84314	-0.71979	-0.04859	-0.03449	0.45163	0.82988	1.44881	1.64917	1.47272	1.42841	1.39836	0.33088	-0.368	-0.29979	-0.20464	-0.36246	-0.28952	-0.69325	0.70666	-0.29685
955	0.2705	1.46658	-0.01155	-0.24813	-0.2468	0.40761	2.77108	-0.33752	0.07414	-0.23342	-0.24562	-0.23977	-0.38587	0.7006	0.80276	0.27481	-0.18587	0.22307	2.43113	1.90003	1.19479	2.35123	-0.82758	-0.38396	-0.57649	0.81076	3.25778
956	0.72801	-1.17907	-0.41494	-0.01193	-0.46489	-1.22646	0.16339	-0.14462	0.13191	0.00596	0.03133	-0.43513	-0.25237	-0.94963	-1.33147	-1.21386	-1.00232	-0.94725	0.1003	0.40866	0.34158	0.01863	-0.56752	-0.57832	-0.07095	-0.45682	0.42489
957	0.08956	1.72409	1.32654	0.81892	1.60693	1.31562	0.11166	0.78103	0.95017	0.90045	0.87966	1.56859	1.69475	2.11731	1.62042	1.13752	1.13061	1.21038	0.45788	0.2095	0.10709	0.18236	0.56119	0.74603	0.47711	1.09281	-0.20859
958	1.47804	-1.43313	-1.06721	-2.79493	-2.71821	-0.85057	-0.16838	-3.10055	-1.47673	-3.24761	-4.21988	-3.35127	-4.53328	-1.34469	-1.12842	-0.68905	-0.66113	-0.91294	-1.21921	-1.43253	-0.77784	0.57751	2.35204	1.70379	-0.07161	-0.63516	-1.3755
959	-0.3442	0.63575	-0.65038	-0.38295	-0.05319	0.98354	-0.84314	-0.46663	-0.54475	-0.10783	-0.25506	0.12457	0.03624	0.57558	0.88357	0.97435	0.98866	0.97743	0.22081	-0.73961	-0.47601	-0.94148	-0.01266	0.35019	-0.55079	0.06155	-0.58511
960	0.20785	1.8895	0.30843	0.06432	0.77102	1.40975	0.88003	-0.02936	0.28821	0.21197	0.21831	0.63889	0.96099	2.06694	1.89259	1.23694	0.99118	1.09835	1.07522	0.99999	0.85389	1.00613	-0.25273	-0.25858	-0.6806	1.91056	0.81681
962	-0.41633	-0.96551	-1.00692	-1.11116	-0.81844	-0.63511	-0.69023	-1.14643	-1.85766	-0.80058	-0.72791	-0.99038	-0.33419	-0.25369	-0.46255	-0.63965	-0.60845	-0.72724	-0.78849	-0.74555	-0.49731	-0.11439	0.34383	-0.16172	-0.74987	0.37528	-0.67375
963	-1.26258	-0.0515	-0.60169	-0.6504	-0.15143	0.13095	-0.49359	-0.79496	-0.61492	-0.25666	-0.26133	-0.26621	0.17682	0.55467	0.3352	0.08157	0.06817	-0.02307	-0.40305	-0.35801	-0.13821	-0.0936	-0.25266	-0.59758	-0.64097	0.70691	-0.18198
964	1.62259	-1.31252	-0.9098	-0.9772	-1.10793	-0.4374	-1.44473	-1.10712	-1.57747	-0.4446	-0.7532	-0.89734	-1.26546	-0.9234	-0.78228	-0.32389	-0.11259	-0.34052	-1.44001	-2.26649	-1.32571	-1.18677	0.78069	0.61836	-0.12116	-0.64961	-1.42854
965	-0.33105	1.7821	0.70605	0.71639	1.07469	1.89398	-0.69614	0.73495	0.77336	0.68439	0.70346	1.11461	1.01791	1.33698	1.7843	1.88594	1.82991	1.83137	0.42739	-0.33348	-0.31629	-0.9878	0.34127	0.88556	0.1894	0.05975	-0.8325
966	-3.51123	0.28557	0.11429	0.57735	0.15111	0.06822	0.80423	0.63563	0.53712	0.37727	0.32377	-0.03179	0.01038	0.62017	0.33068	-0.00503	-0.14717	-0.08713	0.58248	0.69968	0.61536	0.912	-0.02315	-0.55134	-0.03764	1.07844	0.63735
967	0.22648	-1.06982	0.78744	0.92544	0.53784	-1.05108	-0.05806	0.98784	0.88238	0.76784	0.83747	0.55727	0.32931	-1.60574	-1.88972	-0.87075	-0.48423	-0.42438	0.08398	-0.32153	-0.16638	-0.11957	1.01279	1.05456	1.30364	-1.64184	-0.74737
968	-0.19282	0.14706	1.00143	0.39626	1.10111	-0.0821	-0.49571	0.21018	0.67189	0.60636	0.6636	1.08106	1.27177	0.93577	0.10989	-0.20145	0.05521	0.06604	-0.69243	-0.65551	-0.27536	-0.23248	0.49414	0.54939	0.50989	-0.10072	-0.65757
969	0.55673	-0.72492	0.25799	-0.37621	0.3453	-0.27812	-1.5499	-1.31601	0.35931	0.37619	0.4211	0.26549	0.56521	0.42126	-0.09601	-0.28777	-0.19591	-0.47513	-2.23018	-2.23891	-1.31598	-0.92093	0.70815	0.08509	0.05939	0.35325	-1.51132
970	-0.69179	0.96411	1.71358	0.98497	1.59899	0.51955	0.17974	1.0561	0.97738	0.93253	0.99285	1.46278	1.387	1.23507	0.65858	0.46228	0.45488	0.50906	-0.23261	0.03058	0.14062	-0.09763	0.81941	0.64841	1.65072	0.36854	-0.58396
971	0.62279	0.80508	0.31609	0.37677	0.67202	0.89776	-0.26094	0.3121	0.43196	0.50218	0.52162	0.695	0.70385	0.81389	0.77523	0.88271	0.94699	0.9545	0.44726	-0.28011	-0.23637	-0.14033	0.19791	0.40261	0.28585	-0.06133	-0.3163
972	0.88566	0.08059	-0.26248	0.02949	-0.47605	-0.39547	1.58521	0.0079	0.06881	-0.08176	-0.26319	-0.52765	-0.45459	0.67857	0.23191	-0.5275	-0.93017	-0.82788	0.71498	1.29684	1.00683	1.45333	0.58916	0.29048	-0.87063	1.75231	1.07311
973	1.8454	2.52965	0.54218	0.22431	1.24263	2.44491	-0.99936	0.1531	0.39746	0.4339	0.43095	1.13671	1.36366	2.63632	2.72075	2.30746	2.12272	2.13062	0.30317	-1.34972	-0.94163	-0.82824	0.8357	0.83384	-0.39685	1.98253	-1.23536
976	-0.46886	0.73189	0.54511	0.57307	0.53324	0.07191	1.86159	0.53141	0.69579	0.54897	0.59162	0.60754	0.43197	-0.01336	-0.00506	0.03224	0.04987	0.34567	1.84722	1.71831	1.26488	1.48132	-0.68761	-0.20526	0.37298	-0.54827	1.85474
977	-0.29135	1.12377	-0.29124	-0.4959	0.06851	0.9922	0.56863	-0.61656	-0.14628	-0.16415	-0.23042	0.17096	0.39764	0.85648	1.16115	0.94076	0.81888	0.84567	0.75315	0.81445	0.66726	0.46486	-0.2491	0.1892	-0.98983	0.27963	0.58403
978	-2.3624	0.85606	1.03128	0.5181	1.33504	0.55731	-0.056	0.31913	0.76372	0.77296	0.82029	1.292	1.37298	1.54441	0.84168	0.401	0.43364	0.54133	0.35565	-0.0716	-0.06713	-0.19875	0.21463	0.13654	0.59073	1.06086	-0.32538
980	0.94563	-0.39411	-0.39592	-0.16226	-0.1006	-0.06651	-0.97379	-0.30116	-0.02422	-0.02546	0.02675	-0.28773	0.15666	0.48793	0.20576	-0.09614	-0.1477	-0.31267	-1.09795	-1.26732	-0.80457	-0.57274	0.53013	-0.20805	-0.52577	0.9412	-1.06678
982	0.02014	0.46291	-1.26239	-1.71162	-1.08852	0.44833	0.95483	-0.99412	-1.73557	-3.11958	-1.58678	-1.15331	-1.19276	0.08885	0.51141	0.46136	0.24852	0.30765	0.96916	0.73024	0.52941	0.91131	0.61963	0.49505	-0.82328	0.54425	0.43169
983	-1.10282	-0.32857	-0.73799	-0.20673	-0.53626	-0.23868	0.20144	-0.25466	-0.40262	-0.21517	-0.26204	-0.50693	-0.23413	-0.4234	-0.34702	-0.22469	-0.11211	-0.08408	0.36917	0.29539	0.27155	0.49583	0.01021	0.01144	-0.44674	-0.43147	0.20518
984	0.42205	0.6457	-1.2252	-2.33371	-0.9313	0.5527	1.04115	-0.95907	-1.69324	-3.47513	-4.46377	-0.98031	-0.98087	0.21077	0.59484	0.5342	0.36731	0.48642	1.33054	0.86312	0.53137	1.02234	0.19544	0.16309	-0.72948	0.44354	0.76486
985	-0.06369	0.01086	1.00392	0.84097	0.87162	-0.07106	-0.07472	0.9483	0.76422	0.69324	0.70857	0.79375	0.67281	-0.10821	-0.38906	-0.01877	0.14242	0.18761	0.2258	0.01639	0.09942	-0.21939	0.25088	0.27705	1.27396	-0.70328	-0.3404
986	0.73702	-0.71871	-0.58883	-0.48738	-0.45722	-0.14599	-1.1262	-0.74846	-0.19677	-0.11824	-0.17658	-0.32764	-0.31401	-0.28054	-0.25452	-0.08702	0.0168	-0.16654	-1.27401	-1.79999	-0.82487	-0.89806	0.29926	0.17307	-0.40907	-0.20537	-0.90182
987	0.04439	-0.09742	0.25171	0.30899	0.15236	-0.23558	0.58649	0.20962	0.48693	0.33457	0.37675	0.15894	0.03676	0.03012	-0.09864	-0.25172	-0.31095	-0.27583	0.07348	0.5615	0.54967	0.52414	-0.06518	-0.27427	-0.06038	0.22462	0.3839
989	0.6684	1.20191	-0.78895	-0.54551	-0.08301	1.33261	-0.70651	-0.59885	-0.42955	-0.34185	-0.4551	-0.02953	0.22339	1.08027	1.4541	1.28532	1.14833	1.14398	0.40156	-0.05082	0.10435	-0.67162	-0.83882	-0.35006	-1.19959	0.54596	0.0525
990	-0.55499	1.61839	-0.95598	-0.60255	-0.88247	1.19076	2.2338	-0.44407	-1.78707	-0.87769	-2.10642	-0.2895	-1.13445	-0.28724	0.92745	1.20556	1.05141	1.36189	2.70657	1.72745	1.11728	1.33968	-0.94067	0.55103	-0.76478	-0.9236	2.50998
991	0.05501	1.25811	0.37499	0.40366	0.53133	1.22208	-0.33582	0.47745	0.36171	0.31367	0.14114	0.48639	0.5059	1.60677	1.47263	1.11449	0.98939	0.97532	-0.13487	-2.40994	-1.24962	0.34586	1.40325	1.15525	-0.15009	1.21411	-0.92788
993	-0.31064	3.32878	-0.842	-0.12856	0.27246	3.2289	0.79645	0.02938	-1.67652	-0.16776	-0.52008	0.61795	0.09661	1.58372	2.97869	3.19683	2.98864	3.18801	2.70734	1.21779	0.79764	-0.20153	-0.94991	0.93811	-0.94836	-0.38587	1.04326
1000	0.20428	-0.72243	1.74934	1.26289	1.49585	-1.03778	-0.19964	1.26893	1.2886	1.25426	1.31569	1.56572	1.21485	-0.33508	-1.28629	-1.00083	-0.71383	-0.63461	-0.5203	-0.11274	-0.16542	-0.79602	0.35593	0.53526	1.83971	-0.92017	-0.58812
1002	-1.16868	-1.19578	0.14884	0.88277	-0.81088	-1.62452	0.95106	0.97332	0.81524	0.42697	0.27807	-1.4286	-1.49792	-0.18091	-0.93278	-1.71042	-2.24335	-2.22162	-0.37059	0.61678	0.44039	0.96793	0.49195	-0.51882	-0.04122	1.38657	0.60041
1005	-0.36666	-0.92432	0.40508	0.81824	-0.16944	-0.58108	-0.25593	1.0014	0.63051	0.47867	0.31568	-0.15475	-0.54938	-1.18993	-0.88616	-0.47218	-0.36766	-0.45535	-0.40195	-0.59579	-0.35514	0.10262	0.76775	0.42113	0.55917	-0.7547	-0.60057
1006	-0.21959	-0.82846	0.45529	0.84451	0.3173	-0.05049	-2.17912	0.88042	0.88079	0.67917	0.64914	0.57762	0.2762	-1.32711	-0.59249	0.11339	0.40299	0.21298	-1.4196	-1.07037	-0.96115	-3.06022	-0.79136	-0.13097	0.32662	-1.53169	-1.27723
1007	0.87266	-1.07791	-0.62385	0.11115	-1.44365	-0.68781	0.37141	0.04331	0.1101	-0.05996	-0.12138	-1.19784	-2.25884	-1.7272	-1.10598	-0.51276	-0.49632	-0.59981	-0.27459	-0.0976	0.09583	0.56093	1.08124	0.87696	-0.12716	-0.86665	-0.25699
1008	0.02998	-0.27569	-0.27173	-0.11138	-0.40547	-0.20128	0.62552	-0.27436	0.12505	0.03359	0.03839	-0.27176	-0.4828	-0.55387	-0.32333	-0.1365	-0.14268	-0.165	0.01236	0.34767	0.55829	0.84743	0.53447	0.47431	-0.27639	-0.48272	0.19525
1009	-0.16762	-0.76636	-1.2085	-0.77775	-1.24472	-1.10375	1.38741	-0.86342	-1.61604	-0.80888	-0.81816	-1.03621	-0.87229	-1.30785	-1.18106	-1.10174	-1.0357	-0.80072	1.36447	1.72834	1.31445	0.78574	-1.42368	-0.85565	-0.78103	-0.47975	1.8322
1010	1.08153	-0.34316	-1.8237	-0.84147	-1.93556	-0.17812	0.73719	-0.61879	-1.74546	-3.54912	-2.00261	-1.80716	-2.20019	-1.49683	-0.51229	-0.06657	-0.07129	0.00445	0.90114	0.72574	0.48627	0.63757	0.12428	0.28306	-0.60124	-0.80236	0.5202
1015	-0.01994	1.31183	-0.23213	-0.39548	0.28288	1.19248	0.55595	-0.54086	-0.45372	0.04099	-0.12184	0.49287	0.44993	0.94074	1.1487	1.11846	1.14332	1.28804	1.38255	0.64532	0.42557	0.44693	0.39947	1.07237	-0.45448	-0.15229	0.27259
1017	0.88775	0.56683	-0.31736	-0.03759	0.08899	0.91187	-0.71564	-0.07556	-0.13028	0.11537	-0.01579	0.36396	0.22091	0.12071	0.64307	0.95364	1.03944	1.02639	0.30983	-0.21239	-0.30362	-1.04096	-0.00782	0.65514	-0.24272	-0.66047	-0.59062
1018	1.15274	0.73351	-0.82489	-0.18139	-0.84467	0.43047	1.40328	-0.11403	-0.64316	-0.80395	-0.93086	-0.72058	-1.03994	-0.13171	0.45994	0.4278	0.21347	0.38331	1.59335	1.43648	0.91372	0.67728	-1.60005	-0.98227	-0.66719	0.10947	1.95896
1019	0.41808	0.93335	-0.83807	-0.59405	-0.5125	0.97192	0.59154	-0.52762	-1.69588	-0.56074	-0.60742	-0.39038	-0.33242	0.14471	0.89793	0.99457	0.89415	0.93538	0.88682	0.44777	0.25115	0.834	0.51098	0.77151	-0.82521	-0.23302	0.24282
1020	0.67187	0.30785	2.61559	1.61903	2.60725	-0.7538	-0.64668	1.75867	1.5046	1.52876	1.62541	2.27364	2.59275	1.98176	0.08588	-1.01228	-1.04267	-0.95571	-1.42338	-0.77424	-0.65447	-0.37098	0.79263	-0.46389	2.56811	2.04143	-1.352
1021	0.81133	-0.22607	-0.20825	-0.36623	0.16005	0.0793	-1.08677	-0.71746	0.06374	0.09233	0.11912	0.17155	0.46653	0.31217	0.11246	0.064	0.20607	0.08474	-0.83394	-0.75674	-0.40679	-0.91542	-0.72171	-0.73823	-0.33059	-0.02744	-0.38287
1022	0.69769	-0.78306	0.18986	0.22921	0.08303	-0.6528	-0.17181	0.14339	0.40046	0.27288	0.3254	0.09316	-0.05071	-0.58435	-0.72818	-0.58266	-0.53783	-0.60548	-0.75424	-0.07448	0.25678	-0.39673	-0.40062	-0.58045	0.16196	-0.16397	-0.01993
1024	0.37208	0.92082	0.00936	0.07014	0.19041	0.85705	0.60157	-0.01671	0.25639	0.17745	0.12917	0.29054	0.14257	0.7059	0.88457	0.84242	0.7376	0.7574	0.51067	0.48607	0.6033	0.5368	0.49557	0.69955	-0.30831	0.20421	0.23284
1025	-2.31094	0.21478	0.19154	0.06692	0.49174	0.34232	-0.85016	-0.16402	0.48229	0.30972	0.34852	0.38274	0.71587	0.99994	0.68986	0.28028	0.20761	0.0394	-1.37266	-0.83701	-0.31391	-0.56525	-0.26722	-0.76764	-0.42144	1.06903	-0.47807
1026	-0.02633	-2.29745	-1.30913	-0.9694	-1.62745	-2.07278	-0.28041	-1.33618	-0.37378	-0.81417	-0.68427	-1.56883	-1.10768	-2.1754	-2.08582	-1.97421	-1.86546	-1.96649	-0.91221	0.58868	0.55183	-0.68447	-2.46538	-2.256	-0.9242	-0.38261	0.94439
1027	1.21737	-0.59984	0.27084	-0.38297	-0.02656	-1.038	1.07506	-1.09656	0.36046	0.18991	0.19769	0.03682	0.09402	0.08571	-0.66282	-1.10337	-1.19625	-1.21131	-0.27363	0.76008	0.73811	1.13182	0.6058	0.48838	-0.17559	0.35948	0.68022
1028	-0.10111	-0.24987	0.02165	0.42088	-0.00716	0.4145	-1.61904	0.39461	0.52176	0.38119	0.37239	0.08065	0.01688	-0.41489	0.19743	0.55331	0.58626	0.29973	-1.96515	-1.42609	-0.84378	-1.22546	0.08352	0.0337	-0.19626	-0.67141	-1.15467
1029	-0.55499	-0.32208	-1.01981	-1.02925	-0.75154	0.02281	-0.50855	-1.17324	-0.65272	-0.60332	-0.62386	-0.59237	-0.44871	-0.40746	0.05353	0.06277	0.01838	-0.07648	-0.37077	0.29065	0.26665	-0.66038	-1.27427	-0.93494	-1.011	-0.01362	0.27373
1030	0.4597	-0.39932	-0.25065	-0.72258	-0.10546	-0.16844	-0.71541	-1.10782	-0.12548	-0.08121	-0.19548	-0.00198	0.36969	0.04654	-0.12477	-0.18115	-0.04027	-0.14933	-0.69888	-0.36557	-0.28684	-0.41302	0.01897	0.16148	-0.45412	-0.26838	-0.46356
1031	0.86041	-2.53872	0.03086	0.20959	-0.25573	-3.66041	0.34674	0.02947	0.4716	0.20041	0.39574	-0.95103	0.18932	-0.5623	-2.53944	-3.91538	-4.08029	-3.91127	-1.51897	0.04444	0.2476	1.05167	-0.28536	-1.88234	-0.07444	1.0513	0.46051
1032	-0.2247	2.42692	0.77939	-0.092	1.05829	2.2117	0.31041	-0.34837	0.53444	0.4677	0.30733	1.03377	1.24478	2.41333	2.61675	2.08996	1.78616	1.67034	-0.40535	-0.14967	-0.13402	1.15513	2.14184	1.88827	-0.99665	1.82757	-0.84062
1033	-0.11542	0.50982	0.40762	0.79745	0.46553	0.75841	-0.71455	0.85033	0.80911	0.59506	0.62255	0.26134	0.34851	0.7957	0.95894	0.76171	0.5949	0.41874	-1.04793	-0.7493	-0.43084	-0.06581	0.18369	-0.56986	-0.1139	0.92935	-0.70075
1034	-1.61121	1.45477	-0.81517	-0.83548	0.04734	1.39315	0.22311	-0.67824	-1.89406	-0.52701	-0.4054	-0.11149	0.32699	1.39951	1.65857	1.32339	1.07846	1.09972	0.73353	0.33565	0.3187	0.51727	-0.07486	-0.35568	-1.12988	1.53953	0.15751
1035	0.4651	0.85736	1.85294	1.57357	1.45713	1.13325	-0.91914	1.81132	1.36277	1.25553	1.15638	1.52898	0.88935	0.22695	0.5898	1.18768	1.43424	1.39525	-0.14469	-1.24363	-1.00384	-0.45839	1.27981	1.55519	2.08145	-1.63883	-1.34242
1036	0.31899	0.47793	-1.27929	-1.17073	-1.31729	0.59961	0.82807	-0.9178	-1.70583	-1.62388	-1.43148	-1.25433	-1.55778	-0.27323	0.55668	0.66242	0.45661	0.43793	0.60292	0.76909	0.61203	0.91478	0.35713	0.39664	-0.97949	0.0606	0.48385
1037	0.03922	-0.78449	0.46341	0.26232	0.20915	-0.68578	-0.0061	0.07152	0.52929	0.42724	0.46325	0.34461	0.00253	-0.5043	-0.76867	-0.62349	-0.54481	-0.64146	-0.94817	-0.08732	0.19529	-0.32379	0.17777	0.21278	0.31997	-0.42522	-0.1488
1038	-0.0473	0.82398	-0.51047	-1.29559	-0.38506	1.00006	0.33289	-2.02664	-0.34399	-0.21258	-0.38721	-0.06587	-0.62415	0.4907	1.03576	1.0116	0.83417	0.77873	0.08449	0.45098	0.4778	0.12052	0.19827	0.67348	-0.85265	0.29076	0.2398
1039	0.04829	-0.18694	-1.06722	-0.39396	-0.8192	-0.02248	0.1083	-0.43683	-0.32292	-0.54046	-0.39283	-1.03429	-0.56339	-0.22865	0.08805	0.01608	-0.10582	-0.19874	-0.21978	0.38547	0.46491	0.3694	-0.70162	-1.05467	-0.91351	0.3738	0.46288
1040	-0.14803	-1.41943	-1.6006	-2.29379	-1.80892	-1.13479	-0.00101	-2.16742	-1.95459	-1.6317	-1.23346	-1.64511	-1.45588	-1.80106	-1.30235	-1.0199	-0.98234	-1.02391	-0.19266	0.54184	0.45261	-0.4624	-1.61531	-1.28425	-0.86277	-0.49319	0.79123
1041	0.13533	-0.63546	1.21006	0.86072	1.07902	-0.64065	-0.74446	0.79515	0.98631	0.91868	1.01481	1.11302	0.92155	-0.32949	-0.7792	-0.55727	-0.41323	-0.50106	-1.17767	-0.21097	-0.11846	-1.50039	-0.91777	-0.61638	1.06666	-0.59152	-0.32437
1042	0.62882	1.17873	-1.07785	-2.26163	-1.49217	0.79161	2.22517	-0.93192	-1.56974	-3.42673	-4.38921	-0.96695	-2.32307	-0.34766	0.62784	0.80569	0.61989	0.88806	2.32074	1.59865	1.05484	1.9515	0.8321	1.5321	-0.72572	-0.52782	1.67973
1043	-0.26684	-0.73525	-1.05648	-0.46088	-0.88684	-0.17413	-1.0224	-0.41199	-1.49712	-0.70347	-0.46785	-0.70708	-0.55919	-1.4567	-0.62968	-0.02832	0.17126	0.07074	-0.34315	-0.22868	-0.29449	-1.24803	-1.28398	-0.84637	-0.25411	-1.23742	-0.20701
1044	0.30945	-0.60677	0.21215	0.03027	0.11918	-0.53398	-0.19576	-0.22137	0.43234	0.25216	0.24081	0.17902	0.19488	0.12505	-0.29929	-0.553	-0.54768	-0.68565	-1.32251	-0.22903	0.2151	-0.07675	-0.09277	-0.28397	-0.25317	0.32816	-0.03742
1045	-0.41665	0.71696	0.2133	0.42935	0.44756	0.69093	-0.0919	0.42063	0.52175	0.36691	0.36099	0.35812	0.57293	0.94401	0.90163	0.64481	0.53039	0.48043	-0.02767	0.18729	0.18757	0.04719	-0.23353	-0.32045	-0.3389	0.77664	0.04507
1046	-0.00013	1.0738	0.40496	0.25258	0.66996	0.89234	0.59522	0.06476	0.56638	0.49333	0.46088	0.90926	0.75184	0.4792	0.69759	0.86029	0.97695	1.12127	1.27136	0.96033	0.63874	-0.00315	-0.88299	0.15801	0.09599	-0.82395	0.89216
1047	-0.82843	-0.37257	-0.06113	0.28585	0.08027	0.29176	-1.64653	0.20717	0.41443	0.33465	0.35036	0.17639	0.12434	-0.41291	-0.04319	0.40853	0.56121	0.35236	-1.35029	-1.65035	-0.94997	-1.4767	-0.12234	-0.07068	0.03755	-0.82454	-1.1093
1048	-0.46707	-0.14276	0.06354	0.36066	0.06546	0.17197	-0.57129	0.34462	0.44805	0.31286	0.25177	0.24705	-0.02887	-0.42856	-0.09902	0.24083	0.33294	0.29775	-0.26434	-0.28308	-0.01768	-0.86587	-0.26417	0.14341	0.04604	-0.76203	-0.2622
1049	-1.12737	-0.50491	-0.39401	-0.65303	-0.11493	0.15561	-1.77441	-1.06708	-0.04315	-0.02041	0.00553	0.10527	0.30033	-0.74398	-0.21669	0.2639	0.52867	0.34646	-1.18128	-1.16071	-0.7655	-1.602	-0.74617	-0.29118	-0.37486	-1.34944	-0.86632
1050	-1.15983	-0.65864	0.71639	0.43998	0.67239	-0.89224	-0.64677	0.4265	0.5069	0.43813	0.41052	0.48868	0.84894	0.91461	-0.30963	-1.09103	-0.92099	-1.0049	-1.60313	-1.1046	-0.50292	0.05625	0.24668	-0.56559	0.22469	1.05358	-0.51348
1051	-0.07153	1.41043	-0.06339	0.17957	0.3563	1.40543	0.11694	0.1311	0.3229	0.19424	0.09924	0.48879	0.5186	0.99219	1.46267	1.36318	1.25296	1.29906	0.8776	0.56541	0.30206	-0.22544	-0.53572	0.20454	-0.7142	0.30528	0.30807
1052	-0.94206	0.97727	0.45805	0.22818	0.80653	1.29507	-1.25227	0.05155	0.55795	0.54123	0.49352	0.99043	0.90608	0.86816	1.16711	1.31167	1.36035	1.24729	-0.60737	-0.73077	-0.5385	-1.62551	-0.12721	0.45559	-0.03006	-0.30861	-0.87187
1054	-0.35415	-0.04586	0.35431	0.29415	0.00444	-0.05703	0.75886	0.18502	0.49503	0.35891	0.2692	0.29684	-0.33648	-0.09561	-0.12352	-0.02851	-0.07543	-0.09922	0.07698	0.68287	0.63732	0.17982	0.63302	1.1533	0.04669	-0.31453	0.34023
1055	0.17985	-1.62528	-1.17992	-0.38711	-1.49822	-1.70139	1.1722	-0.46694	-0.36429	-0.47631	-0.52633	-1.27441	-1.36619	-2.50404	-2.13987	-1.60435	-1.40157	-1.23233	0.8816	1.38523	1.20824	0.8961	-0.76776	-0.48104	-0.6383	-1.04378	1.31763
1056	-0.21175	0.71959	0.42125	0.47867	0.35636	-0.05104	1.98177	0.39021	0.68582	0.47948	0.48247	0.47804	0.33883	0.14217	0.0435	-0.12249	-0.20386	0.08608	1.81881	1.89235	1.33719	1.35025	-1.67049	-0.84163	0.02773	-0.21857	2.56799
1058	-1.00956	-0.39416	0.82599	0.67404	0.61686	-0.19607	-0.42094	0.62612	0.75296	0.70498	0.7716	0.64328	0.46058	-0.48933	-0.50087	-0.08486	0.08663	-0.0358	-1.08447	-1.14442	-0.58666	0.21259	1.48239	1.11162	0.77525	-1.03805	-1.25241
1059	0.74433	0.36139	0.75816	0.53735	0.9941	0.61673	-1.48858	0.48145	0.66551	0.64315	0.65159	1.15586	0.93322	0.13715	0.25667	0.65039	0.85741	0.90236	0.04668	-0.51725	-0.45852	-3.02375	-1.25888	-0.22545	0.77187	-1.0039	-0.61296
1060	-0.63368	1.15169	0.48155	0.00435	0.58102	1.15275	0.32116	-0.30257	0.55106	0.49837	0.44107	0.9449	0.64868	0.27805	0.84338	1.19491	1.27051	1.29739	0.76208	0.49177	0.23155	-0.1801	0.09838	1.15989	0.08269	-1.21241	0.23247
1061	-0.11817	0.16488	0.64649	0.57813	0.69647	0.47404	-1.20644	0.61446	0.58613	0.5345	0.5604	0.80277	0.5994	-0.66133	-0.11519	0.5891	0.80383	0.82738	0.07449	-0.57059	-0.48857	-2.12689	-0.38901	0.40305	0.83686	-1.76594	-0.86157
1063	-0.35978	0.79685	1.14842	1.00325	0.82667	0.8828	0.19134	1.11941	0.91456	0.82971	0.76789	0.92901	0.23656	0.26106	0.58896	0.91003	0.96291	0.97146	0.16998	0.19026	0.19032	0.03602	0.74401	1.13661	1.09769	-0.88075	-0.22658
1064	-0.29575	1.23092	0.20419	-0.12714	0.16544	1.36359	0.42981	-0.39027	0.23677	0.25262	0.14116	0.517	-0.00614	0.45103	1.2087	1.4016	1.31227	1.26951	0.27226	0.2268	0.22005	0.25889	1.36241	2.0299	-0.38746	-0.74464	-0.38037
1065	-0.53792	0.16111	0.13863	0.65545	0.00857	0.38134	-0.07948	0.74644	0.60735	0.37053	0.33507	0.1043	0.00769	-0.21313	0.18656	0.47164	0.45769	0.37527	0.0747	-0.12774	-0.09391	-0.02824	0.89795	0.86924	0.04566	-0.47313	-0.66446
1068	-1.87722	0.4528	0.63973	1.04396	0.31153	0.75213	-0.09571	1.17527	0.9214	0.7858	0.63428	0.57083	-0.2117	-0.20444	0.37004	0.85008	0.88785	0.80828	0.07581	0.02096	-0.01529	-0.24112	0.61125	1.07682	0.59257	-0.97025	-0.33945
1069	-1.0159	0.28869	0.32792	0.04434	0.44734	0.43205	-0.49171	-0.25144	0.39214	0.40104	0.2623	0.56882	0.62435	0.81261	0.52263	0.36696	0.44557	0.37146	-0.32422	-0.56123	-0.48235	-0.32582	0.81721	0.96951	-0.07437	0.12246	-0.72693
1070	0.12741	-0.79509	-0.57334	0.03647	-0.71452	-0.44421	-0.14546	-0.0317	0.18651	-0.02349	-0.06209	-0.44231	-0.72065	-1.42277	-0.80534	-0.30762	-0.22073	-0.28074	-0.14419	0.39196	0.40984	-0.6063	-0.65398	-0.24309	-0.31822	-0.94013	0.20762
1071	-0.53121	0.59627	-1.24082	-1.18133	-0.73171	0.58545	0.59247	-1.01645	-1.93803	-1.12149	-1.00895	-0.90027	-0.54773	0.64517	0.92082	0.53538	0.23885	0.24313	0.57129	0.81051	0.64789	0.54583	-0.34186	-0.71571	-1.35471	1.44334	0.54363
1073	0.10456	0.52367	-0.59439	-0.60809	-0.28927	0.17846	1.1286	-0.69411	-0.84743	-0.4101	-0.36839	-0.25787	0.02385	0.22067	0.3167	0.11361	0.02938	0.20811	1.36666	1.28585	0.86618	0.81573	-1.00912	-0.61862	-0.68549	0.21817	1.41324
1074	0.34686	0.04658	1.08597	1.05905	1.16957	0.3239	-1.60916	1.10784	1.0867	0.94328	0.92024	1.14649	1.17099	0.73512	0.29139	0.28569	0.51358	0.39682	-1.19964	-1.63868	-1.0747	-1.25793	-0.13581	-0.25543	0.7956	-0.0472	-1.0988
1075	0.0103	-0.22336	-1.12323	-1.18874	-1.62476	-0.58895	1.54241	-1.04958	-1.72303	-3.5221	-1.23385	-1.87317	-1.5659	-0.82977	-0.43018	-0.57373	-0.81426	-0.65906	1.02171	1.32723	0.92114	1.5234	-0.34036	-0.4475	-0.84136	0.09249	1.53865
1078	-1.74645	-0.66625	0.4214	0.34245	0.3295	-0.64946	-0.05818	0.17975	0.59672	0.46519	0.53013	0.33431	0.28103	-0.21462	-0.60696	-0.62693	-0.56597	-0.60906	-0.68823	-0.29338	0.02459	0.08701	0.35835	0.02886	0.27299	-0.02292	-0.35612
1079	-0.74949	0.30163	0.00431	0.53891	-0.07856	0.34583	0.57067	0.56056	0.47013	0.3876	0.3567	-0.03202	-0.3531	-0.11352	0.13149	0.40287	0.38858	0.40577	0.58506	0.22349	0.17983	0.75942	1.14479	1.09492	0.1792	-0.3748	-0.17009
1080	-1.65905	1.0085	-0.71865	-0.66479	0.12312	1.39031	-1.50682	-0.79538	-0.59524	-0.16227	-0.24261	0.33173	0.32637	0.6574	1.24733	1.38383	1.40656	1.4112	0.2319	-0.92942	-0.66968	-1.94032	-0.93988	-0.21308	-0.76122	-0.21955	-0.56226
1082	0.12523	2.19224	-0.0746	-0.06814	-0.02886	1.48328	2.46959	-0.11878	0.23798	-0.09913	-0.52349	0.2352	0.01995	1.28314	1.86343	1.36959	0.90165	1.1273	2.28277	2.06428	1.41988	1.75434	-1.10778	0.19693	-1.46968	1.12918	2.85178
1083	0.15939	-1.97099	-1.21454	-0.02824	-1.66944	-1.7131	-0.22769	-0.0166	-0.15726	-0.51812	-0.38867	-1.70752	-1.26603	-2.6411	-2.12758	-1.52817	-1.35577	-1.38783	-0.33593	0.24819	0.18701	-0.44371	-1.29249	-1.2101	-0.38643	-0.98254	0.42233
1084	0.4453	1.11665	-0.34607	-0.21797	0.34677	1.33557	-0.83261	-0.30677	-0.25769	0.08726	-0.00525	0.56496	0.42208	0.6739	1.09599	1.31275	1.39761	1.49767	0.96893	-0.53896	-0.46394	-1.38771	-0.27961	0.49828	-0.20774	-0.55022	-0.51837
1086	0.74341	0.77073	-0.2794	-0.21678	-0.86592	0.78637	1.05882	-0.10588	-1.34172	-0.24229	-0.62533	-0.46033	-1.90445	-0.35792	0.39917	0.87854	0.83117	0.88665	1.11018	0.35809	0.12297	1.24545	1.71786	2.0442	0.14511	-0.98671	0.18706
1088	1.05663	0.03376	2.09205	1.59673	1.62328	-0.36151	0.60276	1.78725	1.44726	1.35634	1.34411	1.67658	1.13495	0.05779	-0.67681	-0.33042	-0.10972	-0.03284	0.34518	0.11314	0.05859	0.41436	1.74783	1.81306	2.36039	-0.98591	-0.57983
1089	0.94586	0.01975	0.40226	0.6237	0.34414	0.37405	-0.31202	0.64321	0.57681	0.57244	0.46251	0.6631	-0.04035	-0.34119	-0.21241	0.44399	0.67835	0.72946	0.55899	-0.72835	-0.5162	-0.88636	1.31235	1.91865	0.81374	-1.29348	-1.0397
1090	-0.07552	0.80448	-1.53374	-3.26698	-1.05162	0.87438	0.88968	-3.61294	-1.8951	-3.69034	-4.65536	-0.96177	-1.09247	0.362	0.86453	0.87013	0.70279	0.7664	1.17345	0.55665	0.42398	0.99394	0.56168	0.62377	-0.95496	0.41388	0.50444
1091	0.30103	-0.36634	-0.84527	-0.4371	-0.68764	-0.21528	0.16188	-0.59392	-0.18534	-0.31175	-0.22432	-0.60875	-0.48115	-0.81919	-0.28841	-0.15118	-0.16111	-0.17986	0.11999	0.59258	0.53916	-0.08828	-1.0342	-0.90059	-0.7802	-0.33937	0.56043
1092	-2.99933	0.63944	0.98757	0.18648	1.18732	-0.34923	0.66358	-0.11775	0.61251	0.49999	0.48022	0.8716	1.60491	2.58038	1.09079	-0.87166	-1.20236	-1.15087	-0.69813	0.33374	0.32077	1.45512	0.75081	-0.38226	-0.58044	3.52642	0.31826
1093	-1.19978	0.75814	-0.47142	-1.69942	-0.1553	0.56436	0.5961	-1.83835	-0.61819	-0.5119	-0.4862	-0.30192	0.25956	0.99147	1.00071	0.47809	0.21108	0.18565	0.24333	0.50505	0.36002	0.91942	0.15614	-0.07902	-1.1244	1.19792	0.47587
1094	0.83342	-0.26909	-0.31583	0.30898	-0.12592	-0.05067	-0.19863	0.3356	0.24167	0.15004	0.11808	-0.19982	-0.20332	0.05154	-0.10798	-0.06217	-0.00296	0.00795	0.34219	-0.22098	-0.0523	-0.21224	-0.16134	-0.54328	-0.04318	0.31704	-0.15908
1094-R	0.83342	-0.49431	-0.35787	0.16348	-0.07762	-0.2798	-0.50511	0.13313	0.1974	0.09752	0.12388	-0.21825	-0.02799	0.13719	-0.19629	-0.30706	-0.25953	-0.28483	-0.149	-0.42038	-0.13778	-0.47032	-0.61316	-1.12982	-0.18461	0.62451	-0.14609
1095	2.00573	2.39152	-0.33851	-0.23635	0.59244	2.01728	1.20928	-0.17972	-1.86132	-0.02075	0.03076	0.5298	0.76135	1.7325	2.06614	1.92061	1.77013	1.98157	2.24298	0.96375	0.70273	1.50392	0.48289	0.71814	-0.52421	0.84798	0.68678
1096	0.4831	0.53583	-1.54367	-3.18391	-0.97997	0.55347	0.96163	-1.36836	-1.77631	-3.61495	-2.30205	-0.85386	-0.93454	-0.1181	0.33944	0.54797	0.57636	0.76013	1.68509	0.58374	0.38322	1.20851	1.01317	1.17044	-0.57121	-0.33073	0.20885
1097	0.30372	-1.35779	-0.21581	0.37242	-0.90243	-0.74259	-0.42032	0.43573	0.33125	0.14898	0.04808	-0.60107	-1.23962	-1.92123	-1.18517	-0.51814	-0.46847	-0.69882	-1.20974	-1.03519	-0.43329	-0.5982	1.24332	1.09802	0.01773	-1.11473	-1.11957
1099	-0.28924	1.32848	0.13478	0.39784	0.31347	1.5858	0.0837	0.38976	0.35902	0.42495	0.33997	0.58634	0.01811	0.42825	1.16984	1.64338	1.66849	1.68896	0.84734	-0.28205	-0.18871	-0.00799	1.52268	2.10088	0.20456	-1.01372	-0.77411
1101	-0.15532	0.19882	0.23297	0.51415	0.56923	0.23729	-0.51982	0.49896	0.56841	0.45348	0.53269	0.37979	0.67182	0.74109	0.42011	0.17913	0.18057	0.16761	-0.09735	-0.37145	-0.23539	-0.40084	-0.44527	-0.94937	0.06503	0.80345	-0.32059
1102	-0.46789	0.01862	-0.27372	-0.15876	-0.09724	0.26077	-0.42027	-0.26706	-0.00412	-0.01461	-0.0754	0.0823	-0.06283	-0.02069	0.15191	0.27172	0.30881	0.31945	0.21002	-0.01962	0.07866	-1.05442	-0.28278	0.29373	-0.3681	-0.31368	-0.18538
1103	-1.65176	1.27206	1.24035	1.29238	0.88424	1.54002	-0.48485	1.54242	1.03167	0.9051	0.72655	0.93207	0.37474	0.80165	1.23575	1.55725	1.58865	1.54586	0.55995	-0.84557	-0.78354	-0.07738	1.89537	2.1685	1.28059	-0.57938	-1.26989
1105	0.54125	1.92644	0.86048	0.41557	1.2229	1.5932	0.43271	0.34291	0.60826	0.62262	0.56852	1.22117	1.31756	2.10778	1.9124	1.44881	1.28126	1.33873	0.77068	0.45444	0.28187	0.42901	0.45779	0.64347	-0.08223	1.52279	0.08886
1106	-0.26384	-0.00059	-0.88989	-0.65606	-0.85703	0.07258	0.66536	-0.79158	-0.72476	-0.42453	-0.59923	-0.43867	-0.71661	-0.96144	-0.25806	0.13817	0.2091	0.30238	1.01936	0.93933	0.65798	0.18759	-1.016	-0.03498	-0.58333	-1.07786	1.0817
1107	-0.2374	-0.4312	0.04128	0.17954	0.04099	-0.28261	-0.00558	0.01756	0.21092	0.38072	0.36259	0.28873	0.00283	-0.71853	-0.75463	-0.22898	0.07733	0.16009	0.49484	-0.11909	-0.11619	0.02437	0.49629	0.86176	0.49565	-1.27387	-0.25216
1109	0.23871	0.20394	0.0211	0.19182	-0.06274	0.56322	-0.5229	0.15972	0.32549	0.17326	0.17368	-0.00054	-0.17776	-0.07934	0.48763	0.6616	0.54172	0.3638	-1.21102	-1.14701	-0.33979	-0.21895	0.93092	0.77279	-0.32751	-0.24608	-0.90474
1110	-0.19479	-0.10392	-1.01737	-0.54087	-0.70841	0.18333	-0.11038	-0.57543	-1.86485	-0.45667	-0.31923	-0.72882	-0.49169	-0.52631	-0.0172	0.25341	0.30022	0.25767	0.16292	-0.11455	-0.04855	0.20182	-0.06634	-0.2245	-0.50604	-0.48567	-0.06848
1111	0.3994	0.60959	-0.66899	-0.35483	-0.42305	0.58976	0.85163	-0.43999	-0.50879	-0.22235	-0.31288	-0.17877	-0.2809	-0.15365	0.38767	0.60351	0.62678	0.74738	1.28852	0.74987	0.58325	0.88497	0.72121	1.2293	-0.62721	-0.71574	0.30784
1113	0.7355	0.41192	-0.1237	0.18583	-0.02187	0.62499	-0.13786	0.18643	0.23577	0.1571	0.05313	0.18202	-0.03627	0.07157	0.481	0.65246	0.67013	0.66046	0.22926	-0.0882	0.06609	-0.24826	0.32295	0.56476	-0.26838	-0.45055	-0.31517
1114	0.85319	1.25795	0.90099	1.21048	0.83071	1.01654	1.12991	1.37732	0.98338	0.93819	0.8639	0.87066	0.46667	0.23294	0.54497	1.03086	1.17076	1.37597	1.84695	0.72848	0.42762	1.53976	1.13079	1.491	1.17976	-1.25459	0.41327
1116	-1.03514	0.01048	1.95607	1.50247	1.34766	0.37564	-1.55249	1.76196	1.28406	1.16502	1.04799	1.30074	0.62608	-0.01593	0.00265	0.4102	0.6572	0.52157	-1.38862	-2.02228	-1.65129	-0.42093	0.26769	0.14652	2.37522	-1.02486	-0.94781
1117	0.86977	-0.38687	0.31638	0.13889	0.50414	-0.56843	-0.32713	-0.07805	0.46648	0.36306	0.31515	0.59028	0.97046	0.2054	-0.42159	-0.66982	-0.40836	-0.35039	-0.06294	0.30139	0.11911	-0.43106	-0.60651	-0.21334	-0.1345	-0.28867	0.09089
1119	-0.30064	-0.80166	0.71439	0.40324	0.48992	-0.84829	0.09186	0.42937	0.40606	0.39056	0.38056	0.58827	0.31503	-1.0442	-1.50314	-0.77967	-0.38748	-0.2356	0.48896	-0.16316	-0.04324	-0.61889	0.74053	1.19361	1.24923	-1.66246	-0.55013
1119-R	-0.30064	-0.95771	0.7191	0.30324	0.48772	-1.02023	0.09141	0.26896	0.3763	0.36978	0.37444	0.61306	0.33087	-1.11905	-1.66393	-0.94568	-0.53873	-0.40317	0.2217	-0.20791	-0.00776	-0.72773	0.78309	1.2967	1.17863	-1.68611	-0.58685
1120	0.10136	1.78828	1.42978	0.66667	1.51324	1.21967	0.51092	0.72964	0.65673	0.66517	0.73134	1.3788	1.38341	1.18272	1.0388	1.19375	1.19865	1.43993	1.49622	0.71485	0.50754	-0.40929	0.5538	1.13372	1.82629	-0.61158	-0.39401
1121	-0.8532	0.5939	0.21201	0.33923	0.73945	0.62959	-0.56192	0.27322	0.41544	0.44003	0.4683	0.7247	1.00943	0.80219	0.61696	0.56204	0.71788	0.77109	0.44518	-0.21293	-0.24764	-0.58792	-0.45562	-0.34421	0.07775	0.03346	-0.28576
1122	0.5869	-0.9635	-0.78431	-1.13714	-0.69585	-0.86046	-0.02472	-1.34248	-1.73807	-0.42527	-0.45417	-0.499	-0.3892	-0.98943	-1.18109	-0.8489	-0.52535	-0.42579	0.44112	0.06499	-0.0077	-0.1723	-0.4663	-0.14906	-0.08986	-0.92211	0.26141
1123	0.08452	0.41383	0.14935	1.09507	-0.9895	0.12943	1.69113	1.26812	0.76412	0.54435	0.04563	-0.78583	-2.98016	-0.55431	-0.14963	0.16699	0.09192	0.24649	1.49244	0.89756	0.50395	1.98165	1.30611	1.49837	0.44299	-0.75373	1.20998
1124	-0.51719	0.50949	1.11576	0.69133	1.2925	0.42237	-0.92267	0.59506	0.87434	0.79697	0.86915	1.1075	1.41174	1.60824	0.8769	0.29367	0.27828	0.13287	-1.55478	-1.47205	-0.82578	-0.27747	0.84482	0.03812	0.42563	1.30933	-1.21034
1125	-0.46072	1.42062	-0.1944	-0.61058	0.26493	1.77811	-0.81571	-0.77797	-0.47142	0.04686	-0.22336	0.48742	0.35045	1.21372	1.73038	1.76649	1.69742	1.60461	-0.10516	-0.92867	-0.73653	-0.56938	1.31996	1.72942	-0.67566	0.16401	-1.26617
1126	0.40455	-0.24755	-0.38886	-0.69471	-0.22346	-0.33318	0.15103	-1.03205	-0.49166	-0.2157	-0.19806	-0.33244	0.13998	0.45242	0.04406	-0.43992	-0.46918	-0.46037	-0.12562	-0.09751	-0.0409	0.45364	0.6653	0.18256	-0.64476	0.72811	-0.23045
1127	1.49344	-0.1399	-0.80946	-0.72027	-1.47086	0.32684	-0.09233	-0.6182	-1.53312	-0.84699	-4.29594	-0.95892	-2.33991	-0.64937	0.141	0.43591	0.32871	0.20012	-0.28591	-0.17425	-0.24189	-0.46436	1.33713	1.52023	-0.5195	-0.3578	-0.8256
1129	-0.98903	0.51184	0.03115	0.42111	0.25054	0.86461	-0.55541	0.40241	0.14379	0.45093	0.38839	0.24245	-0.07203	0.60607	0.69543	0.88267	0.91807	0.84331	-0.0946	-1.00072	-0.7883	-0.15305	1.14053	0.85717	0.35394	0.0798	-1.03839
1130	0.20961	0.08249	0.45514	0.89177	0.28028	-0.18401	0.65399	0.98889	0.7971	0.58338	0.51546	-0.05415	0.11809	0.86544	0.2709	-0.27708	-0.56738	-0.57385	0.12395	0.22263	0.14877	1.04933	1.18458	0.31494	0.13414	1.5722	-0.1076
1131	-1.16096	-0.41533	-1.34227	-3.06456	-2.15948	-0.12504	0.5758	-2.32085	-1.68735	-3.51419	-4.45478	-2.10864	-2.89353	-0.58822	-0.18218	-0.04779	-0.20804	-0.30482	0.01653	-0.06171	0.03319	0.86494	1.53872	1.21125	-0.68375	0.02984	-0.25069
1133	-1.14972	-0.58075	-0.31049	-0.23688	-0.57757	-0.85555	0.87558	-0.46208	0.12398	-0.11352	-0.11751	-0.58251	-0.47694	-0.20044	-0.41131	-0.89503	-1.16784	-1.15334	-0.05208	0.86383	0.67853	0.57654	-0.15431	-0.40891	-0.75756	0.80563	0.73543
1136	0.56204	-0.24682	0.35864	0.77635	-0.06208	0.22758	-0.6126	0.94806	0.57759	0.45859	0.25604	-0.10719	-0.56993	0.01236	0.07319	0.25194	0.31011	0.1587	-0.69435	-2.02102	-1.1247	0.55958	1.33601	0.89287	0.47982	-0.07146	-0.91469
1137	0.57544	0.8182	1.42728	1.06198	1.14444	0.49581	1.08084	1.22704	0.88192	0.8798	0.84545	1.15988	0.55569	0.04643	-0.08636	0.50885	0.69781	0.95602	1.76451	0.94271	0.62296	0.74002	1.00081	1.64047	2.14843	-1.34858	0.22567
1138	0.13867	0.85817	0.01551	-0.48966	0.30342	0.91691	-0.39254	-0.87683	0.00066	0.03392	0.0283	0.4214	0.50915	0.70228	0.98457	0.89645	0.86208	0.8309	-0.26062	-0.13503	0.13204	-0.35401	-0.06559	0.43478	-0.63635	-0.22505	-0.21819
1139	0.03528	-0.66898	-0.09692	0.14513	-0.01747	-0.45411	-0.55318	0.00702	0.34708	0.22978	0.29176	-0.06636	0.19473	-0.32195	-0.48724	-0.4148	-0.30605	-0.40954	-0.72785	-0.47245	-0.23284	-0.17616	-0.01861	-0.28614	-0.07922	-0.21593	-0.43019
1141	0.22131	0.77504	-0.44043	-0.601	-0.25666	0.68733	0.80132	-0.89388	-0.16278	-0.19152	-0.25462	-0.15332	-0.16931	0.68779	0.92293	0.64567	0.44506	0.43443	0.33023	0.86485	0.84217	0.80735	-0.21138	-0.00113	-1.00491	0.60027	0.84017
1143	-0.2578	0.56965	-0.93526	-2.15073	-0.46649	0.82364	-0.26831	-1.41669	-1.82083	-0.81676	-1.02058	-0.42988	-0.29097	0.65336	0.96084	0.80224	0.65975	0.59616	0.01299	-0.24773	-0.18613	-0.01223	0.53258	0.43202	-0.99394	0.76549	-0.50923
1150	0.89949	0.71495	-0.80717	-1.01535	-0.19991	1.05041	-0.60284	-1.02652	-1.80609	-0.4055	-0.43035	-0.08084	0.07727	0.40113	0.97133	1.06433	1.05328	0.99823	0.19113	-0.16295	-0.13305	-0.49311	-0.53575	-0.16592	-0.82746	-0.12153	-0.19954
1151	0.22897	1.56507	1.00607	0.72023	1.16182	1.44705	-0.3269	0.76219	0.77859	0.67975	0.63114	1.24917	1.14905	1.21615	1.39136	1.39959	1.39953	1.47261	0.60701	0.19873	0.07499	-0.79002	0.30746	1.12206	0.43599	-0.28651	-0.5187
1153	1.14567	-0.11955	-1.07985	-0.94211	-0.69007	0.07952	-0.1239	-1.14324	-0.70784	-0.55824	-0.72438	-0.46019	-0.33613	-0.1313	0.09217	0.0753	0.07246	0.07214	0.35877	0.68072	0.6077	-0.72424	-1.21213	-0.51917	-1.1311	-0.05686	0.60066
1154	-0.00777	-0.5814	0.23681	0.45384	0.16911	-0.11505	-1.16011	0.39233	0.56243	0.47365	0.42461	0.31564	0.25311	-0.32424	-0.34733	-0.03851	0.15588	-0.03038	-1.15882	-0.94607	-0.63848	-1.07335	0.12909	0.28251	0.17569	-0.76668	-0.87414
1155	0.18343	2.08517	-0.45086	-0.03739	0.26	2.32827	-0.65041	0.01482	-0.24682	0.00946	-0.15036	0.50271	0.25576	1.06245	2.05986	2.33339	2.24722	2.31184	1.26703	-0.4362	-0.43702	-1.03068	0.70153	1.64678	-0.56101	-0.62554	-0.93485
1156	0.96607	0.4134	0.62641	1.15961	0.89051	0.90169	-1.7515	1.32774	1.05077	0.82941	0.89947	1.01054	1.16971	-0.87135	0.1886	1.09133	1.34126	1.26998	0.0843	-0.72044	-0.729	-2.46619	-0.70946	0.15175	0.73258	-2.04344	-1.24887
1157	-1.14533	0.20726	-0.94627	0.30593	-0.85089	0.41202	0.35087	0.42231	-0.45621	-0.18294	-0.32556	-0.56059	-0.92602	-1.17867	-0.1861	0.53259	0.6547	0.74884	1.22468	0.43344	0.15587	0.02607	-0.65515	0.08903	-0.03643	-1.41553	0.61413
1159	-0.37811	-4.01359	-0.22468	0.3874	-0.95932	-4.39505	-0.84902	0.24861	0.64738	0.20725	0.30033	-1.41844	-0.72531	-2.16738	-3.80168	-4.41165	-4.4035	-4.4453	-2.41422	-0.10482	0.00383	-1.21404	-1.7807	-2.53666	0.01588	0.2613	0.18474
1160	1.06748	1.97889	-0.40075	-0.12739	0.31615	1.55173	1.36568	-0.05622	-0.68088	-0.15323	-0.21906	0.43846	0.46533	1.11244	1.6195	1.46866	1.29487	1.54541	2.2717	1.50647	0.90087	0.68263	-1.44034	-0.37421	-0.74906	0.54393	1.81012
1162	0.01878	0.24138	0.74513	0.9635	0.56676	0.09698	0.40503	1.08098	0.89113	0.71513	0.68986	0.40413	0.4341	0.25625	0.17685	0.10183	0.0374	0.0213	0.00654	0.33535	0.32267	0.89979	0.41979	-0.11055	0.45198	0.24789	0.03658
1163	0.39987	0.22088	0.21906	-0.00441	0.42646	0.01376	-0.06034	-0.29283	0.57237	0.23227	0.28919	0.20345	0.76783	1.08599	0.63545	-0.11558	-0.36446	-0.46592	-0.69778	0.3114	0.21074	0.08499	-0.69962	-1.19857	-0.66373	1.56393	0.2991
1164	0.1931	0.51583	0.02129	-0.21465	0.39421	0.54795	-0.23867	-0.51243	0.19132	0.19274	0.12362	0.57175	0.60205	0.68457	0.58357	0.48214	0.56441	0.61927	0.4247	0.3087	0.24921	-0.57102	-0.5999	0.06725	-0.34295	0.03315	0.15657
1166	0.48097	-0.44413	0.41861	0.55257	0.28839	-1.14788	0.66069	0.49332	0.70864	0.44555	0.45062	0.05865	0.43931	0.67874	-0.22316	-1.37288	-1.83863	-1.68637	-0.07847	0.78364	0.4648	0.18295	-1.19062	-1.68716	-0.33958	1.81731	1.02918
1167	-0.37663	-1.15134	-0.34801	0.1636	-0.53446	-0.8492	-0.30415	0.11332	0.28718	0.08719	0.10394	-0.41155	-0.39997	-1.67933	-1.22028	-0.69793	-0.53573	-0.6289	-0.58648	0.14081	0.26532	-0.42345	-0.59	-0.43118	-0.23986	-1.09652	0.05946
1169	-2.53264	-1.35568	2.05214	1.65535	1.73083	-1.05341	-2.04502	1.74085	1.62197	1.52268	1.58091	1.79499	1.33335	-0.77296	-1.47442	-0.93987	-0.47823	-0.6676	-2.6159	-1.50172	-1.17291	-2.53363	-0.40912	-0.44658	2.08325	-1.33535	-1.53626
1170	-0.06873	-0.65157	-0.2497	0.00099	-0.0641	-0.17519	-1.5123	-0.19192	0.33635	0.13723	0.21057	-0.12154	0.26768	-0.16845	-0.09908	-0.1247	-0.08106	-0.31548	-1.61179	-0.87437	-0.63241	-1.37942	-0.96101	-1.18775	-0.44293	0.03989	-0.69328
1171	0.11539	-0.55576	0.15073	0.94711	-0.10908	-0.64647	0.19395	1.13978	0.74194	0.41193	0.4466	-0.52652	0.16574	-0.51138	-0.57033	-0.56209	-0.66874	-0.7418	0.0019	0.18477	0.12242	0.54888	0.14584	-0.64924	0.16891	0.09915	-0.05752
1172	-1.11052	0.07997	1.437	1.09649	1.27877	0.06943	-0.44229	1.00581	1.27224	1.14235	1.18487	1.33531	1.0101	0.72144	0.16786	0.0486	0.06799	-0.03285	-1.04894	-0.70244	-0.5199	-0.46487	1.18189	1.02083	1.00404	0.17906	-1.07191
1173	0.97355	-0.09694	-0.05697	-0.20657	0.30667	-0.21623	-0.26839	-0.4615	0.27554	0.0832	0.179	0.05492	0.6945	0.87769	0.2537	-0.33085	-0.43301	-0.5013	-0.4755	0.0722	0.07476	-0.11032	-0.77338	-1.23645	-0.42892	1.24203	0.20206
1174	0.99134	-1.365	2.01481	1.73819	1.53949	-2.6329	0.25623	1.93053	1.59631	1.43176	1.4301	1.42147	1.2321	-0.47743	-2.05127	-2.85035	-2.86228	-2.40159	-0.09695	1.20199	0.62094	-0.89211	-3.19494	-2.95649	1.75967	0.31364	1.42293
1175	0.64613	-0.86351	0.72914	0.7644	0.54886	-1.33423	0.19384	0.66902	0.97581	0.72289	0.80498	0.37922	0.64946	0.03511	-0.90842	-1.42028	-1.48366	-1.4203	-0.48685	0.22611	0.13499	0.17811	-0.10101	-0.61619	0.40017	0.52071	0.14243
1177	0.27736	-0.66605	-0.77828	-0.52004	-0.48485	-0.28488	-0.81003	-0.74009	-0.19974	-0.25407	-0.29064	-0.38135	-0.17229	-0.3566	-0.33677	-0.2523	-0.15382	-0.26185	-0.5641	-0.14909	0.03427	-1.03401	-1.21595	-0.96917	-0.66705	-0.13066	0.07685
1180	1.03107	-0.0208	0.20938	0.02472	0.19616	0.38691	-0.6643	-0.20711	0.34691	0.4018	0.41073	0.36122	0.16775	-0.03882	0.10827	0.47657	0.59527	0.42948	-0.84485	-1.22323	-0.66829	-0.2255	1.2727	1.32733	0.26379	-0.77021	-1.14601
1181	0.57458	0.97151	-0.08265	0.12753	0.53587	0.97562	-0.15307	0.06635	0.15986	0.23961	0.28072	0.49245	0.74867	0.94756	0.9511	0.92353	0.97558	1.04418	0.77665	-0.10791	-0.01564	0.05168	-0.00606	0.03299	-0.14508	0.23783	-0.16622
1182	-0.1151	-0.50919	-1.66469	-0.96059	-1.38971	0.18865	-0.94048	-0.92866	-2.10952	-0.88625	-1.27119	-0.91071	-1.28032	-1.11751	-0.17724	0.30871	0.34743	0.26032	-0.23273	-0.90124	-0.40851	-1.37336	-0.11564	0.49133	-0.99393	-0.84172	-0.49317
1183	0.55374	0.62593	-0.48309	-0.03519	-0.45909	0.63727	1.04521	-0.00758	-1.32634	-0.00541	-0.17811	0.04361	-0.62141	-0.9196	-0.02849	0.72692	0.90541	1.06974	1.74314	0.91456	0.59414	0.83013	0.14214	1.25153	0.18089	-1.9838	0.93207
1185	-1.20636	0.36519	-0.19497	0.10739	0.03305	0.52614	0.06187	0.0423	-0.09412	0.18004	0.1236	0.19467	0.05361	0.09079	0.26872	0.52976	0.6714	0.75095	0.7821	-0.28378	-0.26629	0.1305	1.26827	1.43036	0.01105	-0.58543	-0.69748
1186	0.39775	0.33416	-0.31767	0.05204	-0.00173	0.22178	0.66747	-0.01602	0.00879	0.08583	0.13602	-0.04678	0.08448	0.21106	0.19027	0.19081	0.22651	0.35253	1.00392	0.44513	0.40996	0.9209	0.39214	0.19185	-0.16389	0.05951	0.23254
1187	0.56066	-0.65197	0.52263	0.86458	0.47058	-0.4278	-0.59945	0.89753	0.86044	0.71407	0.78952	0.43501	0.54882	-0.81025	-0.91293	-0.29931	0.00426	-0.06427	-0.45971	-1.06581	-0.62182	-0.06409	1.05178	0.87357	0.80816	-1.24328	-1.09453
1188	-0.2282	0.63045	-0.04113	0.26289	0.26255	0.63589	0.21629	0.2423	0.05836	0.29912	0.28261	0.36573	0.25245	0.28265	0.44898	0.63895	0.70025	0.7881	0.92926	0.21906	0.00765	-0.01791	0.36542	0.62302	0.1434	-0.28738	-0.06914
1189	0.60382	3.12449	0.82949	-0.0177	1.2732	2.40918	1.96655	-0.23709	0.24486	0.44109	0.37471	1.2931	1.19237	2.87093	2.76571	2.18961	1.92264	2.18498	2.32114	1.08012	0.87718	2.09373	2.20524	2.55036	-0.09821	2.16367	0.32879
1190	0.65828	-0.64908	0.79399	0.62543	0.56154	-1.06887	0.49223	0.51854	0.77228	0.69619	0.67588	0.5717	0.52675	0.2571	-0.77208	-1.16864	-1.1506	-1.08651	-0.16402	0.27215	0.17217	0.37662	0.62077	0.40254	0.57848	0.33878	0.11122
1191	0.18619	2.06899	0.33898	-0.05855	0.54619	1.51773	2.41549	-0.20086	-0.39285	0.31034	0.20996	0.74794	0.26936	1.38878	1.36339	1.39911	1.39255	1.73883	2.81185	1.02738	0.77443	2.60423	2.89588	3.40152	0.46607	-0.25607	0.60226
1193	-0.40006	0.02747	1.08192	0.74236	0.79561	0.00797	-0.50598	0.8922	0.6397	0.55567	0.54961	0.66053	0.51654	-0.64509	-0.44304	0.11742	0.23237	0.26267	-0.06458	-0.0405	-0.0075	-0.48099	-0.32514	-0.31191	1.57881	-1.23532	-0.31205
1195	-0.719	0.21545	-1.07931	-0.67236	-0.69767	0.52596	-0.16266	-0.5464	-1.60742	-0.7145	-0.44326	-0.71042	-0.58669	-0.32097	0.33376	0.60018	0.58443	0.55276	0.27227	-0.05541	-0.0294	-0.00894	0.07981	0.0793	-0.53371	-0.30144	-0.21987
1196	0.35021	0.11316	-0.47096	-0.41443	-0.36765	0.30482	0.11894	-0.63868	-0.11239	-0.09873	-0.15594	-0.18032	-0.30056	-0.11085	0.22918	0.34322	0.32762	0.27468	-0.12178	0.00211	0.24446	0.25277	0.47726	0.58878	-0.57051	-0.32554	-0.13438
1198	0.53865	0.32903	-0.26565	-0.07622	-0.25993	0.14994	0.97113	-0.2418	0.29905	0.0416	0.00775	-0.00177	-0.20572	-0.36108	0.06748	0.17575	0.13562	0.22234	0.95	1.40012	1.02835	0.31308	-1.62409	-0.74977	-0.46841	-0.50231	1.60596
1199	-0.20013	-1.72925	-2.37756	-0.42712	-2.45019	-2.46573	1.21066	-0.22273	-1.54635	-3.39871	-4.36014	-2.89959	-1.95991	-2.67454	-2.65066	-2.49052	-2.35682	-1.73262	1.68867	1.37016	0.8189	0.52211	-1.59665	-1.13481	-0.35246	-0.61051	1.71742
1200	0.37944	-1.07092	-0.58527	-0.07763	-0.39249	-0.86651	-0.41077	-0.21668	-0.02515	0.01687	-0.02402	-0.12555	-0.18209	-1.26413	-1.2722	-0.82387	-0.48217	-0.39174	0.45819	0.50848	0.26204	-1.27332	-2.15314	-1.34219	0.01951	-1.06191	0.65249
1260	1.00126	-1.05622	1.00574	0.86843	0.66264	-0.71255	-1.48972	1.00527	0.7467	0.68586	0.66831	0.59107	0.44264	-1.26543	-1.24529	-0.55202	-0.27176	-0.40966	-1.57443	-1.39537	-1.05108	-1.67239	0.03687	-0.0855	1.29063	-1.33868	-1.13148
1261	1.3407	-1.53491	-0.64434	-0.47483	-1.04111	-1.40523	-0.09345	-0.78543	-0.117	-0.32009	-0.15701	-1.26764	-0.92208	-1.0379	-1.27952	-1.35009	-1.36012	-1.45915	-0.9423	-0.1322	0.03105	0.05906	0.10233	-0.41663	-0.35543	0.06217	-0.12441
1262	0.71977	-0.78673	-0.4686	-0.21581	-0.45219	-0.57798	-0.49099	-0.40751	0.16121	-0.14443	0.01172	-0.61077	-0.20178	-0.48603	-0.50516	-0.5328	-0.54877	-0.67272	-0.70023	0.01819	-0.01753	-0.59405	-1.15761	-1.40237	-0.32156	0.05431	0.12673
1263	-0.15432	-0.19656	1.95228	1.2797	1.32841	-0.38407	-0.03467	1.50652	1.03787	1.04572	0.96276	1.26191	0.62716	0.40378	-0.39441	-0.43401	-0.32182	-0.3502	-0.69334	0.25703	0.08531	-0.31318	0.62953	0.44316	2.39518	-0.00156	-0.32691
1265	1.06389	0.07967	0.67981	0.51195	0.42037	-0.27457	1.08801	0.60774	0.44004	0.38772	0.37049	0.36801	0.11779	-0.51423	-0.47274	-0.2278	-0.251	-0.08387	1.01534	1.48606	1.19491	0.52201	-0.58119	-0.34547	0.90133	-0.5068	0.92902
1266	-0.09162	1.22508	0.75239	0.57279	0.69273	1.2271	-0.18034	0.68158	0.47552	0.46886	0.41777	0.70269	0.44604	0.42123	0.97946	1.2572	1.22327	1.28389	0.54406	-0.02597	0.00776	-0.26215	0.5129	0.94247	0.78135	-0.93339	-0.50141
1272	-0.76253	-0.52474	-1.34991	-0.65553	-1.45158	-0.72265	0.95467	-0.64404	-1.74286	-1.51346	-1.05579	-1.39481	-1.09406	-1.21491	-0.66837	-0.6778	-0.81264	-0.65806	0.92151	1.39988	0.95995	0.39692	-1.37548	-0.89461	-0.98016	-0.09384	1.4097
1277	0.12576	0.73718	1.41436	0.90598	1.27515	0.49944	-0.10943	1.01432	0.83402	0.79215	0.78843	1.16098	1.03816	1.05637	0.54266	0.4208	0.50955	0.57269	0.00873	-0.33913	-0.23988	0.03074	0.87604	0.58686	1.44579	0.1442	-0.7192
1278	-0.32841	1.19108	-1.18307	-0.7286	-0.41787	1.18384	0.90502	-0.30065	-1.5633	-1.03651	-1.4762	-0.20155	-0.47307	0.22214	0.8206	1.16976	1.25112	1.5058	2.21584	0.41263	0.09218	0.93094	1.70075	2.05084	-0.20195	-0.60906	-0.33823
1279	-1.25928	-1.06728	-0.17281	0.39816	-0.19269	-0.78658	-0.50075	0.35671	0.34941	0.3318	0.36099	-0.15389	-0.16947	-1.00328	-1.17308	-0.70023	-0.42837	-0.44609	-0.1813	-0.45557	-0.32832	-0.52217	0.07381	-0.01651	0.40169	-0.86076	-0.47164
1280	1.72436	0.49143	-0.56123	-2.50223	-1.04347	0.23063	1.6732	-3.02872	-0.48016	-0.70304	-1.39424	-0.66203	-1.19203	0.04618	0.46055	0.22046	-0.08988	-0.06349	0.82541	1.55257	1.18281	1.30709	0.14973	0.6162	-1.13622	0.34862	1.4542
