# Supplementary material for: Influence of adiposity and physical activity on the cardiometabolic association pattern of lipoprotein subclasses to aerobic fitness in prepubertal children
Source: PLoS One. 2021 Nov 18;16(11):e0259901. doi: 10.1371/journal.pone.0259901 (PMC8601570; doi:10.1371/journal.pone.0259901)
Supplement: S5 Table — Data for 841 children where 7 have replicated lipoprotein analysis (implied by sample label containing R). (XLSX) [file pone.0259901.s005.xlsx]

## Sheet: Adjust age sex Adi_PC1 PA_PC1-4
	Andersen	TC	TG	CM	VLDL	LDL	HDL	CM-1	CM-2	VLDL-L1	VLDL-L2	VLDL_L3	VLDL-M	VLDL-S	LDL-L	LDL-M	LDL-S	LDL-VS	HDL-VL1	HDL-VL2	HDL-L	HDL-M	HDL-S	HDL-VS	VLDL-Size	LDL-Size	HDL-Size
2	0.33839	-0.18953	-0.61222	-0.33388	-0.77253	0.0206	0.37708	-0.52241	-0.05641	-0.1316	-0.14608	-0.52343	-0.92449	-0.82727	-0.19211	0.11926	0.0802	0.03136	0.14491	0.48396	0.37178	0.22653	-0.53253	-0.21464	-0.45656	-0.65492	0.60052
3	-1.55135	0.69	0.71138	0.91211	0.41548	0.30598	1.39045	1.02548	0.68192	0.67879	0.51037	0.33742	0.09106	0.85258	0.54569	0.19221	0.07459	0.15585	0.8085	1.02859	0.80577	1.84788	0.40682	0.11639	0.4149	0.7738	1.14162
4	-0.2097	1.46992	-0.14373	-0.18482	0.33493	1.23917	0.95388	-0.25789	0.06667	0.07876	0.0593	0.42001	0.4054	0.93691	1.26854	1.18938	1.08207	1.21105	1.48134	1.21881	0.8665	0.57573	-1.09228	-0.33692	-0.50173	0.21135	1.28991
5	0.36439	-1.04971	-0.55194	0.24136	-0.59091	-0.76444	-0.38834	0.23152	0.10278	0.01217	0.047	-0.57602	-0.44465	-1.03551	-0.96301	-0.66955	-0.56524	-0.62539	-0.30935	-0.15997	-0.10329	-0.55481	-0.42483	-0.5347	-0.18837	-0.40263	-0.12024
8	-0.44447	1.14156	0.27572	-0.09687	0.35218	0.86271	0.85329	-0.19346	0.13979	0.12027	0.0253	0.40886	0.41621	1.29539	1.20527	0.75942	0.57417	0.59387	0.36276	0.86931	0.80097	0.75221	0.55196	0.82633	-0.57818	0.83568	0.45085
10	-0.33058	1.24459	-0.4062	0.113	0.10248	1.28975	0.14853	0.12179	0.0186	0.028	0.05148	0.09424	0.08098	0.79521	1.30526	1.28082	1.13347	1.17141	0.75937	0.16727	0.22317	0.34224	0.12963	0.12658	-0.54467	0.49223	-0.04036
11	-0.06001	0.47253	-0.69634	-0.17899	-0.1836	0.43748	0.32607	-0.27342	-0.20679	-0.11808	-0.17598	-0.06283	-0.01686	0.13137	0.34937	0.41561	0.43159	0.57356	1.1862	0.68125	0.64254	0.17628	-0.50952	-0.07402	-0.54532	-0.1792	0.51826
12	-1.79188	2.83897	1.07942	0.40844	1.59314	2.65484	-1.07031	0.34452	0.60417	0.61198	0.56387	1.47616	1.7598	3.17332	3.12523	2.47202	2.21755	2.15126	-0.79666	-2.48546	-1.6967	-0.01243	2.17133	1.9315	-0.57307	2.71723	-2.05426
14	-0.11834	-1.89654	-0.59443	-0.3069	-0.25423	-1.39399	-1.70171	-0.61605	-0.22571	0.04135	0.11487	-0.19822	0.22169	-1.35261	-1.76388	-1.34141	-0.8181	-0.85578	-0.90918	-1.5753	-1.0845	-1.66666	-0.9501	-1.01874	0.02098	-1.01543	-0.74518
15	-0.7625	-0.3553	0.78132	0.58296	0.61855	-0.2039	-0.306	0.4914	0.80388	0.74128	0.71856	0.82863	0.52945	-0.37245	-0.53571	-0.12073	0.08576	0.01446	-0.55229	-0.35953	-0.18401	-0.45805	0.80422	1.21424	0.72266	-1.12133	-0.65446
18	-2.09993	0.25027	-0.16031	-0.15137	-0.014	-0.52063	1.58794	-0.36089	0.06237	-0.01028	0.13203	-0.31508	0.18662	0.77052	0.18713	-0.69611	-1.07706	-0.84091	0.95558	1.15802	0.84593	1.48251	-0.67164	-1.30464	-0.62949	1.74242	1.64582
20	0.20369	-0.02091	0.09273	-0.0523	-0.14534	-0.04248	0.65566	-0.20927	0.26854	0.19293	0.1925	-0.17223	-0.2215	0.10654	0.01625	-0.00938	-0.09643	-0.20642	-0.36901	-0.01966	0.17729	1.31491	1.54381	1.117	-0.09893	-0.00062	-0.21795
21	0.97277	-1.54839	-0.27317	0.32949	-0.07521	-1.27984	-1.03549	0.34087	0.25978	0.21705	0.38753	-0.32903	0.13837	-1.12338	-1.59935	-1.22038	-0.81639	-0.82235	-0.54555	-1.12228	-0.77187	-0.48314	-0.36385	-1.10402	0.35433	-0.60594	-0.73228
22	-0.00015	0.41984	1.29381	0.99907	0.94306	0.53729	-0.66862	1.24215	0.74658	0.71548	0.67496	0.75516	0.5305	0.12437	0.18453	0.61027	0.69514	0.63247	-0.20666	-1.36149	-1.18517	0.29823	1.15371	0.78684	1.78708	-0.70103	-1.04753
23	1.37931	-1.57717	-1.89164	-1.19518	-2.68252	-1.58325	0.75032	-0.98707	-1.81751	-3.56219	-1.42908	-3.00735	-2.70157	-2.76478	-2.15858	-1.41382	-1.26247	-1.12906	0.62658	0.57621	0.44065	0.74994	-0.91162	-0.91308	-0.28705	-1.12815	1.14966
28	-0.39886	0.04141	0.18375	0.33615	0.32968	0.25959	-0.77954	0.22561	0.47623	0.41191	0.37525	0.41451	0.63284	0.04254	0.1711	0.2852	0.42143	0.34179	-0.64959	-0.86613	-0.52523	-0.38051	0.65595	0.62321	-0.13533	-0.57793	-0.98986
29	0.24451	-0.14352	-1.12336	-1.20299	-0.81339	-0.37235	0.95278	-1.48973	-0.68925	-0.72022	-0.65648	-0.79064	-0.31074	-0.25164	-0.10517	-0.41938	-0.51763	-0.42717	0.75416	1.44599	1.17478	0.7211	-1.91134	-1.59284	-1.36793	0.33181	1.67908
30	0.91035	-0.08797	-0.79335	-0.58765	-0.58632	-0.04071	0.38744	-0.85441	-0.26857	-0.2725	-0.24373	-0.47094	-0.34074	-0.39691	-0.07186	-0.00871	-0.03179	-0.02685	0.35982	0.72037	0.66754	0.24841	-0.94772	-0.68453	-0.72219	-0.19704	0.80121
31	-0.08958	0.63111	-0.72484	-0.81666	-0.54692	0.65657	0.59078	-0.66124	-1.49482	-0.53381	-0.41311	-0.57373	-0.56494	0.14093	0.62546	0.69152	0.56462	0.53798	0.43726	0.52814	0.42141	0.77338	0.01967	-0.0398	-0.53491	0.06552	0.5681
32	0.02137	-0.33446	0.59234	0.55834	0.6398	-0.70598	0.20193	0.43958	0.75081	0.54035	0.55467	0.51825	0.90943	0.4963	-0.34083	-0.81461	-0.72552	-0.71683	-0.50129	0.34294	0.55881	0.44854	-0.5194	-0.94211	0.10735	0.55329	0.41315
33	0.06166	-1.51032	-0.06791	0.39739	-0.59994	-1.38755	0.36507	0.34242	0.47487	0.20629	0.13482	-0.46581	-0.83952	-1.29895	-1.46081	-1.30654	-1.25833	-1.3224	-0.75765	0.13315	0.46955	0.12279	0.49862	0.33358	-0.05351	-0.26831	-0.04052
35	-0.99264	-0.66698	0.03739	0.17429	0.28956	-0.19852	-1.65533	-0.24231	0.66699	0.46709	0.54857	0.37402	0.54454	-0.41261	-0.36184	-0.14292	0.08249	-0.07229	-1.28054	-0.6859	-0.43328	-1.86957	-1.97611	-1.71068	0.10422	-0.62797	-0.30459
36	0.33794	0.41031	-1.81516	-3.26262	-1.49553	0.24239	1.58299	-1.3192	-1.9278	-3.7438	-2.79466	-1.67826	-1.58369	-0.02595	0.34703	0.22188	-0.00145	0.15769	1.51166	1.03256	0.86319	1.82045	0.59297	0.27015	-1.00433	0.68012	1.04023
37	0.89894	1.28961	0.2935	0.2496	0.39561	0.50061	2.06654	0.1789	0.35166	0.23938	0.23982	0.4275	0.44362	1.06653	0.88326	0.35005	0.10293	0.39642	1.93512	1.68625	1.22374	1.5488	-0.88219	-0.3264	-0.36048	0.95149	2.26951
38	0.23427	0.95724	-0.71926	-0.31621	-0.28475	1.32592	-0.52904	-0.31804	-0.31184	-0.28019	-0.35889	-0.26903	-0.1119	0.68416	1.33877	1.36116	1.2035	1.05964	-0.33938	-0.56816	-0.34446	0.00212	0.74124	0.64965	-1.01174	0.35685	-0.75965
39	-0.52905	-0.82181	0.4386	0.59737	0.21744	-0.49534	-0.71551	0.55329	0.90602	0.61969	0.67666	0.2772	0.06302	-0.64256	-0.64072	-0.37305	-0.3471	-0.54044	-1.28639	-0.37011	-0.22007	-0.99506	-0.10989	-0.16585	0.32735	-0.4425	-0.58893
40	0.52694	-0.26982	-0.97275	-1.61338	-0.836	-0.01442	-0.30966	-1.45305	-1.79928	-1.20581	-0.8597	-1.21094	-0.52408	0.24165	0.29715	-0.00131	-0.2295	-0.43417	-0.98269	-0.24566	-0.14172	0.04528	0.14535	-0.49282	-0.96742	0.94993	-0.27902
42	0.634	-1.04155	-0.17321	0.25522	-0.3126	-0.76225	-0.59158	0.06042	0.50252	0.25147	0.26329	-0.16098	-0.14365	-0.94669	-0.95205	-0.68645	-0.50139	-0.60874	-0.69916	-0.07573	-0.0469	-0.88689	-1.05525	-0.87274	-0.10872	-0.73733	0.06692
43	1.91533	-0.44633	0.14118	0.21586	-0.21343	-0.96499	1.29728	0.03329	0.46896	0.29086	0.26358	-0.10274	-0.21427	-0.51249	-0.70574	-0.99184	-1.12488	-1.01349	0.35933	1.36474	1.05529	0.81568	-1.42355	-1.09243	-0.30079	-0.00207	1.80096
45	0.05157	-0.17602	-1.1057	-1.02164	-1.62232	0.12248	0.65065	-1.04769	-1.91652	-0.7804	-1.17396	-1.2386	-2.02883	-0.94596	-0.12005	0.23795	0.1514	0.07246	0.16209	0.21749	0.26031	0.9104	1.1751	1.19509	-0.66791	-0.65365	0.00868
46	0.21013	-0.98161	0.20418	0.28697	0.13161	-0.7869	-1.20797	0.29254	0.29091	0.2245	0.17173	-0.00814	0.21928	0.17807	-0.4414	-0.85025	-0.76742	-0.9238	-1.88049	-1.55668	-0.9839	-0.87201	-0.24185	-1.04951	-0.18024	0.74114	-0.68081
48	0.72875	-0.43062	1.42302	1.19618	0.92053	-0.12293	-1.38409	1.37435	1.01147	0.88752	0.79658	0.87728	0.56601	-0.28086	-0.49008	-0.06737	0.2022	0.06711	-1.31987	-2.29846	-1.80852	-0.67526	0.73573	0.69528	1.70389	-1.1229	-1.1865
49	-0.31851	-0.49757	-0.21997	0.21056	-0.37231	-0.084	-0.70182	0.12279	0.35654	0.151	0.15952	-0.45238	-0.34554	-0.31048	-0.09847	0.00036	-0.02532	-0.25631	-1.29529	-0.72347	-0.46747	-0.29066	0.36688	-0.07022	-0.27707	-0.06343	-0.71555
50	0.0326	0.71213	-0.7183	-0.17563	-0.17209	0.70262	0.23965	-0.19485	-0.29929	-0.23443	-0.31635	-0.18207	0.08416	0.6994	0.88736	0.651	0.49606	0.54308	0.76484	0.64087	0.40469	-0.07426	-0.75266	-0.56107	-0.92473	0.86475	0.51258
51	0.48193	1.21719	1.14743	0.90158	1.17457	1.24192	-0.28521	0.94926	0.86519	0.8496	0.86763	1.25154	0.9849	0.5217	0.89268	1.29067	1.36003	1.40595	0.48627	-0.18866	-0.19933	-0.69982	0.97837	1.54984	1.03923	-1.10447	-0.97277
52	-0.58488	-1.74204	-0.83277	-0.57049	-1.13084	-1.42246	-0.47259	-0.87931	-0.10012	-0.35212	-0.3173	-1.13489	-0.71382	-1.44334	-1.35911	-1.30945	-1.26385	-1.51858	-1.77458	-0.14022	0.10543	-0.08395	-0.60333	-0.91942	-0.8589	-0.35004	0.06321
53	-0.84005	0.17786	0.81195	0.29447	0.93097	0.30474	-0.71641	-0.10411	0.77628	0.68856	0.74767	1.11395	0.95119	0.24136	0.12284	0.31199	0.5303	0.50026	-0.43511	-0.19292	-0.0792	-1.54129	-0.81787	-0.04491	0.46049	-0.83975	-0.25064
54	-0.0004	-0.91902	-0.89907	-0.50535	-1.06691	-1.4302	1.43261	-0.6434	-0.19553	-0.55672	-0.62404	-0.9826	-0.63114	-0.82477	-1.05716	-1.48694	-1.6221	-1.45851	0.79285	1.83105	1.4595	0.754	-2.10673	-1.71744	-1.16443	0.38885	2.17446
55	-0.36156	-1.28847	-0.81662	-0.49722	-1.66692	-1.28011	0.5082	-0.67064	-0.18053	-0.58708	-0.75274	-1.4277	-1.74758	-1.59123	-1.3197	-1.18424	-1.27063	-1.28732	-0.16209	0.5475	0.37424	0.15162	-0.55312	-0.41331	-0.5287	-0.43679	0.75845
56	0.95531	-1.83233	-1.45882	-2.73101	-2.69894	-1.62306	0.00382	-1.36499	-1.47601	-3.23064	-4.233	-3.76997	-2.97847	-1.64893	-1.56979	-1.53217	-1.65243	-1.69742	-0.49801	0.12152	0.03572	-0.12032	-0.13973	-0.54361	-0.42751	0.03291	0.05384
59	-0.16156	0.36381	0.02831	0.14492	0.07042	0.31168	0.30863	0.04573	0.31037	0.16657	0.19678	-0.04825	0.12057	0.65093	0.64299	0.29617	0.05414	-0.06523	-0.52798	0.28001	0.42502	0.52726	0.0496	-0.43558	-0.5238	1.00548	0.18916
60	1.15773	0.70771	-0.57264	-0.68975	-0.76285	0.66575	1.0984	-0.81278	-0.47022	-0.44289	-0.5717	-0.74642	-0.94564	0.62503	0.98613	0.65738	0.26493	0.19351	0.17737	0.47026	0.40848	1.38665	1.69787	1.33659	-1.12587	1.11561	0.04061
61	0.11522	0.03268	-0.53703	-0.40747	-0.47231	0.60537	-0.76344	-0.57629	-0.09496	-0.12116	-0.10498	-0.30871	-0.53826	-0.26547	0.40821	0.70501	0.69718	0.52318	-0.75958	-0.87886	-0.54085	-0.58426	0.70301	0.64523	-0.48918	-0.42166	-0.98303
62	0.41077	0.34484	-0.24015	-0.1228	0.17876	0.32052	-0.16211	-0.15871	-0.14571	-0.0282	-0.00895	0.14809	0.57289	0.38582	0.42037	0.27623	0.27835	0.30706	0.3592	0.35323	0.03347	-0.11294	-0.79401	-0.59961	-0.44417	0.16517	0.24405
63	-0.50595	0.63583	-0.65708	-0.30993	-0.65248	0.11322	2.13147	-0.38959	-0.20613	-0.35564	-0.36775	-0.83855	-0.67084	0.65868	0.66032	0.01212	-0.40383	-0.27874	1.16552	1.68168	1.45155	2.26884	0.14446	-0.48722	-1.17298	1.66054	1.689
74	0.04395	0.19033	1.52955	1.23564	1.12598	-0.19624	0.32879	1.44391	0.99989	0.94486	0.84804	0.89608	0.86314	1.24337	0.33152	-0.36485	-0.44993	-0.51887	-0.45267	0.1518	0.16726	0.76693	0.58357	-0.35661	1.25901	1.41123	0.04251
75	-1.50668	-0.51214	1.00433	1.05983	0.80995	-0.40581	-0.56681	1.22099	0.95136	0.80895	0.79104	0.79817	0.55974	-0.75376	-0.87182	-0.3197	-0.04405	-0.03888	0.03805	0.23672	0.12501	-0.94913	-1.0415	-0.73839	1.20456	-1.01001	0.00946
76	-0.51321	-0.26286	0.70134	1.04633	0.65054	-0.5585	-0.03622	1.18951	0.92696	0.73793	0.72557	0.30206	0.78553	0.4994	-0.20883	-0.64658	-0.67446	-0.67	-0.23172	0.14323	0.03532	0.5474	-0.1438	-0.79412	0.40885	0.7799	0.09532
78	-0.92207	0.35892	2.82928	1.34942	2.4393	-1.25859	0.05131	1.62198	1.23024	1.18226	1.19379	2.12539	2.47289	1.23601	-0.7967	-1.44935	-1.06494	-0.83853	-0.19326	0.75344	-0.00718	0.61767	1.11145	0.74086	3.71562	-0.04731	-1.09855
79	0.55174	-1.00912	0.20262	0.82761	0.06431	-0.90606	-0.81115	0.9733	0.69537	0.43606	0.42767	-0.38322	0.25615	0.20661	-0.41505	-0.93553	-1.08296	-1.31968	-1.48405	-0.64747	-0.4146	-0.26872	-0.41442	-1.5783	-0.08587	1.1901	-0.4077
80	0.27874	0.44918	2.01308	1.51328	1.44531	0.6023	-1.29566	1.7552	1.26579	1.14782	1.08726	1.29794	0.76447	0.00504	0.07125	0.65415	0.85458	0.8559	-0.21165	-2.48824	-10.8656	-0.59876	1.02226	0.7288	3.00523	-1.24698	-1.45214
81	1.12296	0.14244	-0.40611	-0.42357	-0.27136	0.05317	0.36957	-0.6038	-0.10919	-0.2721	-0.19343	-0.63871	-0.22458	1.032	0.68156	-0.044	-0.43063	-0.56411	-0.61734	0.2361	0.26376	0.5675	-0.1228	-1.11049	-0.8491	2.0778	0.40337
84	-0.49529	-1.61329	-0.08852	0.34627	-0.4026	-1.90823	0.44824	0.27728	0.53131	0.22357	0.25293	-0.35873	-0.23684	-1.51194	-1.82678	-1.8669	-1.79724	-1.73859	-0.19263	1.25979	0.94523	-0.27084	-2.28602	-2.04646	-0.18811	-0.34242	1.40799
85	-1.38223	0.78283	1.87086	1.52127	1.5989	0.79923	-0.06447	1.68698	1.33269	1.32583	1.38574	1.59458	0.97429	-0.36755	0.0906	0.96526	1.10682	1.1321	0.26774	-0.27577	-0.32045	-0.28637	1.45238	1.65562	2.26688	-1.71796	-1.10247
86	0.22576	-0.11121	0.34572	0.8922	0.25219	-0.11885	-0.07872	0.98851	0.84255	0.58308	0.53452	-0.05465	0.27034	0.4677	0.19336	-0.15331	-0.29473	-0.40139	-0.5585	-0.05681	0.03606	0.47653	0.02595	-0.83986	-0.01272	0.97479	-0.09524
87	0.3322	-0.30191	-0.21965	-0.57464	-0.39829	-0.19806	0.59744	-0.91795	-0.13969	-0.14245	-0.19134	-0.19177	-0.54899	-0.17269	-0.15982	-0.17927	-0.21992	-0.28117	-0.3661	0.25926	0.51577	0.5045	0.73286	0.8402	-0.48524	-0.12302	0.13087
88	0.22133	-0.69785	1.17755	0.75971	1.03161	-0.26985	-1.66046	0.69108	0.90773	0.88147	0.93847	1.0743	0.83907	-0.12443	-0.49339	-0.1705	0.06241	-0.19546	-2.55215	-1.96478	-1.10241	-1.64874	0.40088	0.26731	1.0383	-0.75812	-1.5014
89	-1.58799	-0.54689	-0.11951	0.12571	-0.03045	-0.54374	-0.24963	0.10025	0.24581	0.08132	0.05271	-0.0588	0.13443	0.18343	-0.21643	-0.5961	-0.66358	-0.70319	-0.28153	0.4393	0.36906	-0.82295	-1.28221	-1.27254	-0.47198	0.8513	0.37706
91	-1.58895	-0.28236	1.207	0.80843	0.76354	-1.03336	1.38244	0.81366	0.82589	0.75248	0.77595	0.71166	0.27826	0.48514	-0.53374	-1.12642	-1.44734	-1.33653	-0.10231	0.85864	0.72299	1.00041	0.80235	0.47974	0.89521	1.03119	0.70293
99	-0.34311	-1.2249	0.96383	1.37041	0.45796	-1.04143	-0.45805	1.53685	1.16471	0.98717	0.92547	0.44214	0.06993	-1.56564	-1.61779	-0.89494	-0.60089	-0.65211	-0.43736	0.05577	0.01823	-0.49659	-0.33879	-0.28789	1.29745	-1.28835	-0.14038
100	0.09593	0.08144	0.09297	0.18588	-0.10574	-0.83197	1.90219	0.06371	0.3328	0.16331	-0.10686	0.0117	0.05943	0.47415	-0.17032	-1.03543	-1.38759	-1.04573	1.44781	1.82591	1.19986	1.10988	-0.59739	-0.17576	-0.61793	1.29951	2.03147
101	1.08165	-0.45613	0.93043	1.14728	0.64946	-0.25978	-0.27572	1.21527	1.01962	0.8289	0.95271	0.68955	0.29513	-1.31034	-0.96975	-0.06351	0.16463	0.12287	-0.29258	-0.52747	-0.18847	-0.32739	0.78334	0.83144	1.3155	-1.6515	-0.77985
104	0.2916	-0.63349	-0.20934	0.39176	-0.20367	-0.47787	-0.46255	0.41467	0.58878	0.07289	0.15019	-0.20741	0.17811	-0.61637	-0.52219	-0.40868	-0.35761	-0.45949	-0.41196	0.3649	0.26717	-0.88986	-1.73766	-1.41971	-0.20881	-0.377	0.44743
105	0.06814	-0.3946	-0.66232	-0.39138	-1.67277	-0.8589	1.47544	-0.51119	-0.26223	-0.7854	-0.48496	-1.46442	-1.93277	-1.84042	-1.09745	-0.74749	-0.84524	-0.61619	1.15317	1.20694	0.7448	1.13352	-0.35117	0.12816	-0.23953	-1.08595	1.58293
106	-2.25723	0.37286	-0.03923	0.36006	-0.53619	0.86194	0.07641	0.37186	0.36385	0.25852	0.05227	-0.23577	-1.35075	0.04617	0.71133	0.96724	0.78997	0.58048	-1.03847	-1.85793	-0.8165	0.72727	3.10028	2.99511	-0.28588	-0.16465	-1.70051
107	-0.4611	-0.12807	0.84052	0.64938	0.84649	-0.35448	0.10328	0.64558	0.66532	0.70837	0.75656	0.77361	0.66146	0.1549	-0.34559	-0.35991	-0.32481	-0.2454	0.09576	0.31338	0.20864	-0.43047	-0.81664	-0.87134	0.88488	0.13819	0.25289
109	-0.63358	0.21721	-1.40256	-1.0392	-0.98603	0.28336	0.59813	-0.97391	-1.8924	-0.97344	-0.95999	-0.87887	-0.73986	-0.32639	0.26526	0.30369	0.20501	0.26344	0.88792	0.90728	0.69614	0.35785	-0.78689	-0.49833	-1.08106	0.02962	0.82509
110	-0.37336	-0.08199	0.4949	0.5961	0.55195	0.27916	-1.10793	0.55033	0.76522	0.60331	0.59166	0.58252	0.48367	0.50349	0.29786	0.29968	0.32647	0.13834	-1.3321	-1.14494	-0.65526	-1.13844	0.17355	0.03703	0.24937	0.27766	-0.90507
111	0.26347	-0.07818	0.46575	0.51649	0.09878	0.29961	-1.04054	0.6574	0.44395	0.29692	0.14167	0.13881	-0.21084	-0.23165	0.11796	0.34449	0.37265	0.26762	-0.73608	-1.2329	-0.87629	-0.69613	0.14945	0.33164	0.41888	-0.60796	-0.53205
113	-0.68619	0.32719	-0.05609	-0.24796	-0.2508	0.09968	0.9067	-0.5791	0.36215	0.11353	0.12671	0.04265	0.01983	-0.76821	-0.07204	0.16145	0.17353	0.2547	0.75417	0.8909	0.54373	0.77583	-0.53342	0.22672	-0.45185	-1.18941	1.08674
115	-0.68292	-0.47702	-0.5925	-0.5911	-0.18372	-0.05724	-1.24575	-0.87313	-0.05421	-0.19366	0.0382	-0.40488	0.15771	0.05474	0.09107	-0.02194	-0.04779	-0.26497	-1.34948	-0.82227	-0.51004	-0.91368	-1.04618	-1.57836	-0.5859	0.44122	-0.47648
116	-1.5537	0.14581	-1.65074	-1.35476	-2.1282	-0.13401	1.46993	-0.66069	-1.43628	-3.24672	-4.18867	-2.01164	-2.4911	-1.71494	-0.5492	-0.02615	-0.07924	0.20606	1.73752	0.9623	0.55761	1.28205	-0.32193	0.1925	-0.36754	-1.11495	1.52638
118	0.45241	0.38714	0.92901	0.64809	0.90241	0.15145	0.35192	0.74383	0.69615	0.60283	0.68495	0.78138	0.72294	0.04038	-0.05227	0.20442	0.25558	0.3452	0.45822	0.41564	0.439	0.26591	-0.11283	-0.2134	1.09621	-0.45619	0.09481
119	-0.99663	-0.16403	-0.99938	-1.2952	-1.47578	0.08211	0.85625	-1.60217	-0.92269	-0.64925	-0.94227	-0.98444	-1.58086	-0.94862	-0.11191	0.17873	0.13283	0.04352	-0.12175	0.40394	0.61914	1.33918	1.40989	1.66108	-0.97102	-0.97778	0.1046
120	-0.43129	-0.23555	-0.66045	-0.33442	-0.84137	-0.21352	0.59978	-0.47509	-0.03674	-0.21601	-0.31014	-0.51284	-0.61674	-1.21931	-0.468	-0.12328	-0.0906	-0.04501	0.58751	0.82983	0.54802	0.31027	-0.6567	0.05493	-0.62868	-1.06203	0.82897
121	0.20068	1.59984	-0.71371	-3.28279	0.27438	1.68563	-0.31149	-2.23101	-1.87512	-0.38124	-0.38785	0.27406	0.5327	1.44733	1.75814	1.61789	1.52366	1.56272	0.77718	-0.39097	-0.28105	-0.01642	0.5483	0.5756	-0.85269	0.86044	-0.59089
122	0.53875	-1.04174	-1.06236	-0.87107	-0.99118	-0.87828	-0.45699	-0.77326	-1.48162	-3.20709	-0.78793	-1.20775	-0.62578	-0.98729	-0.8578	-0.82841	-0.8438	-0.85152	-0.16638	0.27182	-0.02623	-0.97544	-1.8818	-1.80543	-0.42357	-0.07089	0.41926
124	-0.02524	-0.02791	-1.47057	-3.05964	-0.89039	0.30112	-0.35996	-1.13717	-1.64293	-3.42448	-1.31198	-1.0806	-0.71914	-0.12159	0.28413	0.34269	0.24632	0.20986	0.17399	-0.06508	-0.13791	-0.37548	-0.11458	-0.33463	-0.74018	0.43341	-0.33375
125	-0.38784	0.5497	0.20352	0.24672	0.23074	0.53827	0.27791	0.11577	0.52919	0.3432	0.32722	0.40274	0.33283	0.13521	0.46016	0.55761	0.5714	0.5613	0.26056	0.44028	0.3226	0.11278	-0.14415	0.36791	-0.24647	-0.5403	0.32662
127	1.53113	-0.1621	-0.20306	-0.04473	-0.28043	0.31718	-0.85727	-0.17261	0.24106	0.08681	0.14336	-0.4149	-0.22172	0.02381	0.30616	0.40102	0.35652	0.07525	-1.70955	-1.47218	-0.73824	0.04321	1.07917	0.45781	-0.29394	-0.01068	-1.20708
128	0.50669	-0.12045	-1.44869	-1.21329	-1.20271	-0.11744	0.55469	-1.03102	-1.90145	-1.95444	-1.72673	-1.09082	-1.00185	-0.6393	-0.15962	-0.09394	-0.19038	-0.06541	0.98035	0.76023	0.40613	0.00098	-1.17852	-0.72154	-0.87029	0.01221	0.94055
131	0.90463	-0.93842	0.27259	0.42348	-0.11633	-1.21856	0.83073	0.50716	0.42933	0.32759	0.20541	-0.09216	-0.2436	-0.77618	-1.23012	-1.25873	-1.0964	-0.98675	0.3434	1.0837	0.86496	0.75487	-0.69912	-0.62921	0.20791	-0.37861	1.06095
133	-0.57289	-0.75526	-1.94686	-2.16403	-1.74926	-0.1317	-0.49685	-1.71539	-2.13578	-1.70866	-1.18179	-1.95186	-1.60288	-0.77602	-0.14156	-0.01504	-0.15741	-0.38643	-1.06577	-0.92279	-0.22135	-0.03137	0.27878	-0.41171	-1.24034	0.30988	-0.4917
135	-0.22664	0.72343	-0.51131	-0.16695	-0.39607	0.27323	1.66336	-0.223	0.05041	-0.15594	-0.28505	-0.36578	-0.1917	0.43681	0.59441	0.20289	-0.06229	0.05952	1.26729	1.70357	1.27501	1.40721	-1.10968	-0.70806	-1.11619	0.71262	2.01303
136	-0.2195	-1.10495	-0.39971	-0.25944	-0.51762	-0.68946	-0.68785	-0.4883	0.09303	-0.01714	0.07209	-0.43167	-0.29983	-1.22252	-0.98539	-0.56248	-0.36414	-0.52937	-1.00836	-0.46377	-0.24151	-0.37894	-0.32978	-0.35246	-0.14557	-0.98806	-0.32483
140	-0.09364	-1.44797	0.72467	0.84489	0.56247	-1.35243	-1.11276	0.83897	0.88035	0.78224	0.79262	0.50911	0.54266	-0.45499	-1.24385	-1.33424	-1.19762	-1.33032	-1.45306	-0.47122	-0.37694	-1.4845	-1.02806	-1.24458	0.60757	0.04856	-0.46407
142	1.30707	-1.27737	0.87106	1.29842	0.00435	-1.01558	-0.02995	1.30307	1.21774	1.02515	1.01283	0.13655	-1.15733	-1.45754	-1.36974	-0.81514	-0.80465	-0.99817	-1.44576	-0.53722	-0.22338	0.04073	1.38412	1.02927	1.00385	-0.82559	-0.81397
143	0.46123	0.39186	0.619	0.60365	0.74556	0.48609	-0.49209	0.46725	0.77049	0.73144	0.73477	0.86243	0.77603	0.37338	0.40648	0.48517	0.57298	0.56229	-0.07962	-0.19066	-0.27791	-0.788	-0.15306	0.2378	0.27635	-0.33461	-0.38985
146	-1.30508	-0.01774	0.78155	1.01373	0.66397	0.01546	-0.13482	1.06008	1.08335	0.85547	0.947	0.58341	0.52815	-0.08702	-0.12419	0.0977	0.1008	0.0224	-0.33558	-0.19117	-0.18388	0.11045	0.44396	0.23589	0.65773	-0.33599	-0.39585
147	-0.2547	0.51523	1.53862	0.92244	1.45731	0.40588	-0.94013	0.92925	0.96421	0.94488	0.95341	1.476	1.43987	0.73917	0.36713	0.38791	0.56953	0.51637	-1.05059	-0.31376	-0.18696	-1.31558	-0.17669	0.40598	1.135	-0.733	-0.68072
159	0.47443	-1.01881	-1.1036	-0.64899	-1.29169	-0.89875	0.35122	-0.79561	-1.90638	-0.62677	-0.4564	-1.45133	-1.01051	-1.13721	-1.01509	-0.82801	-0.76534	-0.7784	-0.03874	0.00552	0.13063	0.93828	0.51471	0.03207	-0.5162	-0.38752	0.05972
160	-0.27083	-0.17965	-1.18487	-0.71236	-1.30782	-0.41128	1.2289	-0.67639	-1.78804	-1.21092	-0.74768	-1.57416	-1.24981	-0.57319	-0.30141	-0.3848	-0.60716	-0.49832	0.86839	0.93361	0.70063	1.25375	-0.20904	-0.48314	-0.73258	0.30281	1.16992
161	-0.95297	-0.75145	-0.89042	-0.63397	-1.05591	-0.11026	-0.69478	-0.7708	-1.85015	-0.35994	-0.59534	-0.59669	-0.90813	-1.49783	-0.64764	0.02794	0.26304	0.17957	-0.36194	-0.96638	-0.73985	-0.37094	1.44616	1.69629	-0.41208	-1.50583	-1.31381
162	0.7016	1.78619	0.11578	-1.0043	0.69291	1.55349	0.31367	-1.0708	-0.55143	-0.07359	-0.17144	0.45238	0.92794	2.34143	2.14413	1.37964	1.00671	0.95276	0.15333	0.02682	-0.07444	0.87342	1.0467	0.43813	-1.01662	2.8013	-0.2206
163	-1.52472	1.57894	0.01175	0.25046	0.69291	1.74824	-0.78734	0.25008	0.15523	0.27152	0.26798	0.67525	0.90028	1.37379	1.69353	1.70004	1.73059	1.73197	0.48338	-0.81108	-0.66957	-0.22463	0.69261	0.81468	-0.28124	0.1153	-0.98239
164	0.91313	-0.29835	-2.01779	-2.48971	-2.21457	-0.08778	0.86811	-1.8525	-2.16642	-3.97715	-1.89183	-2.31731	-2.29088	-0.98696	-0.06095	0.01332	-0.24572	-0.32104	0.20949	0.75538	0.73493	1.02498	0.0089	-0.25786	-1.41431	0.19141	0.71357
165	-0.40417	-0.02298	-0.7162	-0.41669	-0.53907	0.40777	-0.4761	-0.54758	-0.32474	-0.19165	-0.29941	-0.33021	-0.43197	-0.3093	0.21818	0.47338	0.5055	0.4082	-0.19389	-0.2718	-0.13082	-0.46305	-0.00705	0.20489	-0.58195	-0.47802	-0.34378
166	0.91278	-1.2904	-1.59143	-0.81673	-1.78064	-1.30202	0.76986	-0.91888	-0.72391	-1.03834	-0.8179	-1.78292	-1.22505	-2.12225	-1.38428	-1.19603	-1.19764	-1.14679	0.2975	1.13254	1.00573	0.83565	-1.06684	-1.01013	-1.24245	-0.50693	1.11871
167	-0.08171	0.03337	-1.49917	-1.93726	-0.91954	0.22887	0.0855	-1.26058	-1.8656	-1.5757	-1.33058	-1.00872	-0.73346	0.11699	0.3323	0.21619	0.10179	0.11238	0.51157	0.2313	0.17956	-0.02828	-0.4766	-0.61295	-0.91749	0.70854	0.2728
168	0.43771	0.1278	-0.38693	-0.32823	-0.2348	0.14414	0.1345	-0.48341	-0.00328	-0.15526	-0.13329	-0.19551	0.03542	0.15694	0.35262	0.15007	0.01262	-0.06073	-0.32636	0.52006	0.58146	0.1257	-0.49371	-0.42852	-0.92673	0.33611	0.37357
169	0.34717	-0.08843	-0.76871	-0.10797	-0.61707	-0.56626	1.33479	-0.12687	-0.62191	-0.4007	-0.2985	-0.81902	-0.48645	0.01935	-0.24976	-0.67003	-0.87807	-0.59381	1.46431	1.18112	0.82402	0.89208	-0.97902	-1.1616	-0.54044	0.92022	1.47337
170	0.92121	-1.04446	-0.49813	-0.34646	-0.1851	-0.52639	-1.72842	-0.66101	0.1001	0.01344	-0.03782	-0.10359	0.26158	-0.33115	-0.52096	-0.50123	-0.32421	-0.50534	-1.42247	-0.86479	-0.57533	-1.78199	-1.3837	-1.16202	-0.47952	-0.12509	-0.46027
172	-0.13808	0.28437	-1.79532	-1.09364	-1.511	-0.03416	1.90576	-0.97118	-2.09767	-1.62746	-1.5358	-1.30325	-1.4706	-0.69895	-0.03493	-0.03631	-0.20542	0.03444	2.03077	2.14518	1.63575	1.20434	-1.69909	-1.03049	-1.15733	0.01237	2.39162
173	0.59667	-0.47787	-0.94505	-0.68871	-0.62155	-0.57658	0.44661	-0.83561	-0.40966	-0.51587	-0.43839	-0.75001	-0.22215	-0.11914	-0.31411	-0.61595	-0.66505	-0.65113	0.21472	0.93057	0.81022	0.48339	-1.50905	-1.69565	-0.97457	0.56412	1.13219
174	-0.13161	0.29767	-0.82476	-0.79081	-0.63305	0.06772	1.08956	-0.83782	-1.7546	-0.66458	-0.49755	-0.81815	-0.40583	0.22703	0.32246	0.02661	-0.18426	-0.10391	0.847	1.02041	0.77566	1.2381	-0.02904	-0.27442	-0.88747	0.74067	0.88766
176	0.14176	1.534	-0.56327	-0.06322	0.3581	1.88504	-0.96275	0.01502	-1.19146	-0.02717	-0.0173	0.32653	0.53287	1.16049	1.74763	1.87932	1.86187	1.83894	0.5205	-0.97547	-0.83235	-0.55566	0.75993	0.81997	-0.46223	0.21048	-1.22763
177	-1.27606	0.46837	-0.81271	0.03065	-0.34385	0.66838	-0.16552	0.03178	-0.14181	-0.16668	-0.19446	-0.35065	-0.22107	0.19019	0.63154	0.68267	0.61791	0.62964	0.48612	-0.04675	0.13421	-0.05558	-0.07603	-0.1093	-0.66245	0.2363	-0.14802
180	-0.76653	-1.72512	-1.07035	-0.6523	-1.53348	-1.91777	0.80747	-0.93953	-0.13861	-0.59599	-0.45061	-1.6642	-1.31378	-1.53144	-1.69693	-1.86285	-1.98923	-1.99979	-0.33285	1.08458	0.99934	0.51887	-1.62872	-1.81459	-0.84276	0.16287	1.47538
181	-0.52766	0.06869	-0.7188	-0.61698	-0.35973	0.15103	-0.04848	-0.59975	-1.56808	-0.5251	-0.12952	-0.73474	-0.03146	0.1495	0.25634	0.16595	0.08483	0.0236	-0.08813	-0.00374	-0.00165	0.4357	-0.22081	-0.73616	-0.49631	0.37705	0.0772
182	0.20549	0.73698	-0.90907	-1.64832	-0.51305	1.0673	-0.22098	-0.99152	-1.44949	-0.68659	-0.47427	-0.36426	-0.55233	-0.04593	0.83983	1.14593	1.09431	1.03233	0.18338	0.02136	0.06429	-0.14034	-0.20195	0.08807	-0.55182	-0.42277	-0.07181
183	-1.44031	-0.62168	-0.28759	-0.08205	-0.5452	-0.72833	0.81286	-0.28539	0.11577	0.06203	0.0264	-0.41706	-0.51284	-0.69407	-0.82768	-0.70443	-0.6198	-0.56446	0.37578	0.64658	0.57974	0.91945	0.33486	0.33942	-0.12753	-0.52152	0.54964
185	1.27522	0.78112	-0.98998	-1.0408	-0.40491	0.83587	0.22362	-1.14657	-1.30293	-0.56593	-0.63086	-0.3852	-0.08185	0.70437	1.00538	0.79128	0.65431	0.66036	0.57397	0.41973	0.45452	0.63814	-0.13013	-0.02778	-1.23788	0.64399	0.2974
186	0.02473	-0.03947	-1.44858	-1.15813	-0.98722	0.23449	-0.09004	-1.28622	-0.97442	-0.86753	-0.88403	-0.83433	-0.6931	-0.2581	0.27663	0.25702	0.16173	0.13258	0.2137	0.57314	0.60536	-0.42399	-1.16023	-0.77762	-1.41669	0.10257	0.58084
187	-1.08918	1.96946	-1.00193	-0.76173	-0.15638	1.75431	1.09259	-0.67243	-2.14061	-0.45388	-0.71284	-0.00746	-0.07088	1.29234	1.8187	1.6827	1.46271	1.62809	1.90993	1.0409	0.83856	1.17262	0.59909	1.12072	-1.14862	0.73413	0.56674
188	-0.9212	1.69368	-0.7994	-0.73436	-0.60438	1.3252	2.0853	-0.59346	-1.68798	-0.5631	-0.82104	-0.18403	-0.80192	0.03713	1.09674	1.32859	1.18952	1.46688	2.53437	1.54116	1.0366	1.7142	0.04751	1.10297	-0.66348	-0.76896	1.89452
190	0.18414	-0.11382	-0.75166	-0.77176	-0.37982	0.28913	-0.84549	-0.97423	-0.51913	-0.32264	-0.35411	-0.29435	-0.07751	0.05387	0.29001	0.31002	0.3304	0.2131	-0.50523	-0.46375	-0.27249	-0.76794	-0.38516	-0.29771	-0.75151	0.03453	-0.41498
192	1.60692	-0.56067	0.92802	0.89054	1.04626	-0.53354	-1.21768	0.86719	0.91152	0.76148	0.88432	0.81029	1.18501	0.8492	-0.16359	-0.61785	-0.52435	-0.6817	-1.63017	-1.69307	-0.93279	-0.71854	0.13607	-0.76689	0.6797	0.92307	-1.07578
193	-0.13578	-0.23612	-0.3246	-0.43632	-0.10916	-0.08	-0.43851	-0.61652	-0.61595	-0.0523	0.02874	0.08899	0.42162	-0.88083	-0.47019	-0.01692	0.2981	0.3424	0.27438	-0.02727	-0.15787	-0.0544	-0.32968	0.21971	-0.11026	-1.48875	-0.1334
194	0.68634	-0.41373	0.6905	0.89058	0.66879	-0.45228	-0.43478	0.96806	0.77953	0.65537	0.7027	0.56629	0.69342	-0.26528	-0.64509	-0.4142	-0.21362	-0.20327	-0.08791	-0.03202	0.02523	-0.4862	-0.57682	-0.64426	0.77369	-0.47263	-0.13218
195	1.42028	2.42739	0.94488	0.61952	1.53616	2.19469	-0.00709	0.54592	0.695	0.78684	0.79877	1.42083	1.49239	2.6227	2.42031	2.0148	1.92334	2.03932	1.11431	-0.43475	-0.37926	0.28044	1.04892	0.92123	0.36047	1.85912	-0.64938
196	1.09354	-1.09836	0.57524	1.07143	0.307	-0.37366	-1.66754	1.19537	0.96463	0.82173	0.76254	0.47084	-0.00277	-1.33307	-1.11064	-0.21144	0.17781	0.02701	-0.98081	-1.26599	-0.97345	-1.75442	-0.14207	0.23324	0.94474	-1.57222	-1.0922
198	0.67373	-0.701	-0.64814	-0.835	-1.17344	-1.31237	1.33732	-1.06546	-1.55439	-0.69824	-0.45807	-0.86484	-0.87866	-1.98848	-1.64542	-1.27826	-1.10365	-0.72878	1.47862	1.25288	0.76372	0.85981	-1.55542	-0.70783	-0.07992	-1.38571	1.96954
199	0.35133	1.62405	2.15048	1.30918	2.085	1.4654	-1.25434	1.49473	1.15059	1.16979	1.22759	1.98493	1.73104	0.94196	0.9325	1.50069	1.67548	1.83925	0.75667	-0.8273	-1.31023	-2.43496	0.96994	1.69216	2.99555	-1.38649	-1.92095
206	0.08807	-0.2668	-0.51053	-0.54368	-0.31528	0.07283	-0.62811	-0.78519	-0.17396	-0.15278	-0.14522	-0.44684	-0.24652	0.55747	0.38909	0.05631	-0.09225	-0.28435	-1.39301	-1.50068	-0.66377	-0.1178	0.98936	0.17577	-0.73585	1.16144	-0.993
207	0.85282	1.27444	0.08609	0.07428	0.78021	1.65976	-1.79825	-0.06886	0.28275	0.41324	0.36106	0.87778	0.89703	1.27577	1.61519	1.63664	1.63457	1.56189	-0.42723	-1.70822	-1.22934	-1.74157	-0.06837	0.25632	-0.31544	0.45343	-1.31725
208	-0.11282	-1.02877	-0.68359	-2.98897	-0.71394	-1.05403	-0.22504	-3.30044	-0.39316	-0.94449	-0.60632	-1.1597	-0.30616	0.07137	-0.44734	-1.13089	-1.39925	-1.53658	-1.04603	0.20763	0.09827	-0.18528	-1.12094	-1.73571	-0.79953	1.21362	0.40625
209	-0.57568	-0.53301	-0.30035	0.24144	-0.07951	-0.72313	-0.05263	0.19604	0.32354	0.11666	0.14554	-0.10215	0.35867	-0.46578	-0.58784	-0.75043	-0.7335	-0.61963	0.39086	0.80275	0.32693	-0.73047	-2.39861	-1.90361	-0.29981	-0.01515	0.98155
213	-0.75797	-0.35602	0.38365	0.61186	0.17906	-0.06712	-0.41622	0.55732	0.69759	0.51844	0.55036	0.35181	0.0004	-0.71269	-0.35253	0.03436	0.15477	0.06951	-0.58324	-0.2448	-0.05804	-0.62098	-0.0071	0.18487	0.27938	-0.89901	-0.37676
214	0.14645	-0.81078	0.82131	0.91331	0.52132	-0.2624	-1.22785	0.94982	0.94035	0.74648	0.79285	0.80221	0.07935	-1.42508	-0.94968	-0.09653	0.19267	0.12207	-0.76537	-0.55061	-0.44182	-2.64384	-0.42617	0.33236	0.95882	-1.66668	-0.83782
215	-0.32795	1.61177	0.08325	-0.04384	0.67192	1.39423	0.50895	-0.17004	0.17969	0.23608	0.22326	0.58046	0.77231	1.71044	1.64972	1.27578	1.10337	1.1741	0.99987	0.55288	0.3415	0.50794	-0.4104	-0.33929	-0.39694	1.40402	0.64909
218	-0.49055	0.02691	-0.77786	-0.5217	-1.58529	-0.246	1.77606	-0.61315	-0.09516	-0.6566	-0.68542	-1.4398	-1.90792	-1.01046	-0.22266	-0.15399	-0.43091	-0.44239	0.65921	1.55226	1.15259	1.73274	-0.7378	-0.56637	-0.86988	-0.3749	2.10871
219	-1.29728	0.42786	0.62145	0.61409	0.50091	0.01207	1.14758	0.62762	0.66519	0.57511	0.57971	0.47156	0.41738	0.39412	0.08479	0.00194	-0.11898	-0.02207	0.79703	0.71972	0.54735	1.14848	1.10398	1.0472	0.39645	0.21596	0.37066
220	-0.50559	-0.48137	-0.00458	0.41187	-0.3372	-0.58524	0.36246	0.3604	0.53285	0.28093	0.27138	-0.20717	-0.38651	-0.83278	-0.72953	-0.53007	-0.49338	-0.43562	0.36282	0.52093	0.22904	-0.02682	-0.68703	-0.39111	0.1705	-0.6552	0.64404
221	-0.1242	-0.64149	0.39139	0.43934	0.52405	-0.78234	-0.31959	0.45748	0.53087	0.40766	0.58241	0.34321	0.67302	-0.43288	-0.83268	-0.75076	-0.57264	-0.54536	-0.26059	0.0845	0.10839	-0.23591	-1.39101	-1.72169	0.4094	-0.33974	0.24177
223	-0.98881	0.7024	0.15678	0.937	-0.267	1.16269	0.10569	1.11109	0.66681	0.56979	0.31802	0.15017	-1.25263	-0.71279	0.49399	1.2966	1.36017	1.34552	0.67602	-0.54819	-0.36375	0.45974	2.02572	2.56958	0.53433	-1.79596	-1.00441
224	-0.86676	0.47616	0.88672	0.96849	0.57436	0.29585	0.99927	1.04652	0.81152	0.79854	0.87968	0.65361	0.2792	-0.88516	-0.34654	0.44342	0.59552	0.68218	0.86078	0.11726	0.06817	1.62333	2.23786	2.27756	1.10412	-1.94697	-0.40401
225	-0.43189	0.40226	0.14637	0.42909	0.36601	0.54182	-0.46962	0.45192	0.49093	0.35213	0.37694	0.29246	0.51334	0.30051	0.46993	0.57267	0.59471	0.53993	-0.10537	-0.30601	-0.06779	-0.16587	-0.00722	-0.08347	-0.05056	-0.16861	-0.39207
227	-1.12474	0.8722	-0.40012	0.2336	-0.1631	0.3591	1.52715	0.26642	0.05017	-0.02838	0.04617	-0.19512	-0.14151	0.20796	0.42954	0.29637	0.15324	0.44933	1.88045	1.18589	0.71495	1.07072	-1.31507	-0.91498	-0.33744	0.20563	1.933
228	0.77361	0.47189	-0.41829	0.26662	-0.1849	0.57302	0.13182	0.34464	-0.0702	-0.03195	-0.05536	-0.24569	-0.07186	0.32108	0.61546	0.59042	0.44475	0.43884	0.52912	0.18772	0.05952	-0.05853	0.48272	0.25837	-0.42597	0.51397	-0.34563
229	-0.55852	-0.82382	1.41811	1.30583	0.73797	-0.74553	-0.54217	1.62443	1.02135	0.80549	0.67877	0.47636	0.73009	0.09999	-0.40257	-0.66585	-0.74871	-1.09966	-1.0721	-1.88177	-0.63481	-0.14953	0.68701	-1.77	1.34632	0.62579	-1.03103
230	0.51288	-0.47332	-0.60723	-3.00439	-0.80526	-0.42833	0.54385	-3.35512	-1.6967	-0.56765	-0.41063	-0.70051	-0.70699	-0.47222	-0.43097	-0.40437	-0.38881	-0.42736	-0.08406	0.09353	0.20605	0.73841	0.49296	0.29452	-0.4287	-0.28255	0.27004
231	0.23063	0.31396	-0.34035	-0.5783	-0.40164	0.37395	0.39355	-0.64907	-1.53513	-0.22181	-0.37885	-0.45932	-0.45275	0.49489	0.53053	0.35792	0.19447	0.13141	-0.00106	-0.00198	-0.0126	0.73437	1.2281	0.8269	-0.45073	0.63935	-0.31436
232	0.67395	-1.21029	0.17748	1.02586	-0.52455	-1.49298	0.82961	1.17594	0.73274	0.4737	0.35628	-1.01079	-0.33012	-1.185	-1.35655	-1.39436	-1.52208	-1.58538	-0.04018	0.6077	0.56205	1.32114	0.75677	-0.26796	0.14818	0.06554	0.18012
233	0.79534	0.08853	-0.05311	-0.03907	-0.32631	0.01915	0.49031	-0.09555	-0.6968	0.02337	0.02099	-0.48061	-0.35278	0.07435	0.03787	0.02897	-0.03723	-0.04672	0.17158	-0.00599	-0.09558	0.87211	1.35135	0.9818	0.04893	-0.0603	-0.2367
234	0.24188	-0.46599	-1.04476	-1.06802	-1.78875	-0.1414	0.26035	-1.02712	-1.53429	-1.48472	-0.88308	-2.01274	-2.52033	-0.97382	-0.23445	-0.01723	-0.19079	-0.31829	-0.39387	-0.16076	-0.11348	0.58905	0.8671	0.38357	-0.52104	-0.20072	-0.21747
235	0.31999	0.10768	-0.38173	0.23515	-0.3069	0.08827	0.5049	0.25439	0.16992	0.01487	0.00757	-0.47521	-0.12989	0.2064	0.25947	0.08855	-0.05627	-0.06483	0.22144	-0.05948	0.20091	0.71312	1.10589	0.41188	-0.51697	0.65793	-0.42268
236	1.38326	-0.30353	0.44131	0.69928	0.23496	-0.53237	0.67404	0.774	0.68756	0.43219	0.48075	0.23071	0.28565	-0.39786	-0.63776	-0.49977	-0.3954	-0.3689	0.3342	0.67394	0.63098	0.86012	-0.21189	-0.16657	0.31186	-0.55765	0.68727
237	-0.1905	0.80229	-0.00304	-0.01918	0.17064	0.97019	-0.12622	-0.14483	0.16621	0.24197	0.224	0.19779	0.24428	0.51753	0.89458	0.99529	0.97089	0.88243	-0.17932	-0.3388	-0.27151	0.39168	0.96132	0.79613	-0.23912	-0.17127	-0.5768
238	-0.59249	-0.74586	0.39491	1.2641	-0.57488	-0.13384	-0.48701	1.5178	0.92898	0.67352	0.29955	-0.50409	-1.27265	-0.99742	-0.44727	0.01688	0.08151	-0.1949	-0.81819	-0.93323	-0.49047	0.30504	1.01992	0.40372	0.49988	-0.77672	-0.77383
240	0.19488	0.66363	-0.93782	-0.47514	-1.11027	0.5268	1.69016	-0.56932	-0.46865	-0.45593	-0.36746	-0.93634	-1.52845	-0.50459	0.44956	0.59541	0.34364	0.42954	1.26353	1.33053	1.09314	1.53716	0.10587	0.28161	-0.8206	-0.18063	1.35613
241	-0.31145	0.24017	1.7527	1.47833	1.47841	0.15507	-0.68234	1.624	1.25986	1.25425	1.18268	1.2876	1.14267	1.18985	0.42022	0.05784	0.0839	-0.04753	-1.30325	-0.80113	-0.57755	-0.12675	0.81223	0.06676	1.5308	0.91589	-0.93078
242	-0.08727	-0.04815	0.25358	0.42493	0.28948	0.42005	-1.09789	0.29349	0.63815	0.54605	0.48812	0.49316	0.27256	-0.10727	0.14714	0.50549	0.63494	0.45974	-0.99782	-0.76711	-0.51624	-1.21453	-0.07676	0.22003	0.20087	-0.7746	-0.75174
243	0.11048	-1.03824	-1.09443	-0.88515	-1.94222	-0.37255	-0.34828	-0.79135	-1.68714	-1.09786	-1.56211	-1.58143	-2.30931	-1.67162	-0.8191	-0.17664	-0.11385	-0.33196	-0.84153	-0.57703	-0.28539	-0.08183	0.97225	1.00668	-0.4253	-1.07158	-0.7063
244	-0.46243	-1.58189	-0.39952	0.63815	-1.11429	-0.97516	-0.36364	0.76409	0.49733	0.15388	-0.0044	-0.90561	-1.19098	-2.6304	-1.65024	-0.73534	-0.50538	-0.70594	-0.61096	-0.3373	0.08894	0.12	-0.09856	-0.16129	0.03522	-1.64712	-0.114
245	-0.25207	0.97189	1.87646	1.41832	1.60771	1.08154	-0.98704	1.60615	1.20163	1.23936	1.13553	1.59942	1.10004	0.76414	0.75869	1.08566	1.2346	1.24339	-0.37021	-1.34108	-1.36382	-0.865	1.5464	1.6707	2.0926	-0.78904	-1.71429
248	-0.39001	-0.79495	0.93763	1.4354	0.13759	-0.48094	-0.29367	1.77445	1.01262	0.76875	0.45319	0.15538	-0.27053	-0.71962	-0.70001	-0.4067	-0.21325	-0.34269	0.5736	-0.03846	0.06156	0.41936	-0.95057	-1.74884	1.25226	-0.52615	0.34984
250	-1.88257	0.23801	-0.60998	-0.17072	-1.242	-0.4152	2.23925	-0.20522	-0.35044	-0.49648	-0.42754	-1.01942	-1.31139	-1.31993	-0.60999	-0.36934	-0.45516	-0.14348	1.95747	1.74241	1.19433	1.98765	-0.35888	0.15575	-0.40711	-1.04142	2.28864
251	-0.18238	0.95477	1.11451	1.01664	1.31004	0.43635	0.72955	0.96487	1.04148	0.9457	1.01842	1.36297	1.44328	0.79683	0.36225	0.35013	0.52438	0.75475	1.39597	0.78376	0.46626	0.38114	-0.31653	0.26317	0.90262	-0.45933	0.72854
252	-0.81393	-1.20643	1.5452	1.60982	1.07573	-2.08948	0.63735	1.81529	1.3372	1.17579	1.20969	0.88311	0.83861	-0.95175	-2.47903	-2.12171	-1.65448	-1.3217	0.72929	0.48809	0.26138	0.74579	0.33396	0.06085	2.01748	-0.84008	0.31537
257	-0.57034	-0.99808	1.69951	1.25462	1.48934	-1.38122	-0.75954	1.36821	1.17718	1.17598	1.15489	1.29965	1.22898	0.72504	-0.83808	-1.58845	-1.47263	-1.41636	-1.38517	-0.58685	-0.57556	-0.92309	-0.02199	-1.04997	1.60519	1.16107	-0.8214
259	-1.15206	-0.62706	2.11926	1.48254	2.25688	-1.92335	-0.88806	1.58941	1.39384	1.3636	1.4863	1.77647	2.49292	1.83528	-0.68335	-2.38423	-2.23988	-2.07409	-1.66973	-1.65655	-1.06616	0.06783	0.63728	-1.26444	1.93289	2.29437	-1.26929
260	-1.36223	-1.93363	-0.21808	0.63589	-1.23613	-2.02994	0.86796	0.80816	0.52326	0.10711	-0.01194	-2.02349	-1.63443	-1.06814	-1.53337	-1.99047	-2.30559	-2.49079	-0.97221	0.4606	0.66695	1.49505	0.41655	-1.12904	-0.26798	1.07404	0.48166
262	0.06624	-0.02128	0.38003	0.37864	0.40514	-0.02031	-0.20135	0.18875	0.67496	0.56555	0.48731	0.44191	0.50482	0.35801	0.07963	-0.05749	-0.02874	-0.07405	-0.23708	0.03659	-0.07432	-0.24429	-0.30469	-0.32586	0.13035	0.10946	0.0034
263	-0.26656	0.53916	1.7461	1.55801	1.31157	0.77383	-1.07553	1.81315	1.32304	1.2192	1.05848	1.3632	0.72602	0.56628	0.49572	0.72105	0.939	0.92266	0.16901	0.09193	-0.37973	-1.40557	-0.21087	0.70045	1.71992	-0.56324	-0.47733
265	0.20425	1.87523	1.3393	1.52613	1.39446	0.76504	2.29103	1.83297	1.26826	1.07529	1.18588	0.98053	1.71517	0.30228	0.56638	0.83173	0.66314	1.03332	2.92379	1.62065	0.93361	2.46876	0.90494	0.95563	1.25764	-0.64197	1.36805
266	-0.89657	0.23081	0.9649	0.76943	0.91101	-0.13466	0.15353	0.83934	0.76456	0.69573	0.58257	0.83477	0.94566	1.3548	0.39348	-0.37444	-0.33481	-0.27499	0.02434	0.30151	0.17936	0.27943	-0.04413	-0.20918	0.36182	1.24097	0.22898
267	0.09269	-0.63471	1.05652	0.87185	0.87811	-0.52976	-0.92481	0.84295	0.98104	0.81542	0.82778	1.00217	0.73713	-0.50126	-0.74159	-0.47488	-0.26633	-0.29859	-0.80051	0.20042	0.23529	-2.10801	-1.71452	-0.87384	0.88032	-0.81898	0.02402
268	0.28574	-0.80537	1.10433	0.89133	1.05004	-1.35362	-0.42832	0.91016	1.03154	0.79958	0.81764	0.57344	1.30693	1.65712	0.0064	-1.73922	-2.14115	-2.32636	-2.2397	-0.80109	-0.39016	0.26989	0.1735	-1.87749	0.18699	2.94273	-0.4421
270	-0.39632	-1.73672	2.28071	1.695	1.93601	-2.59398	-1.43964	1.96582	1.44127	1.39295	1.44817	1.68354	1.84091	-0.54491	-2.72542	-2.61588	-2.00965	-1.84843	-0.90789	-0.62466	-0.97425	-2.07088	0.41524	-0.05433	2.80575	-0.51001	-1.67897
271	0.91192	0.04512	-0.4887	0.33641	-0.72437	0.10075	0.7989	0.47675	0.19645	-0.04051	-0.13051	-0.71007	-0.75725	-0.72366	0.02324	0.2003	0.0198	0.00732	0.68837	0.87111	0.72001	0.70262	0.05389	-0.03041	-0.50757	-0.14032	0.54196
272	1.08596	-1.76366	-0.02337	0.25038	-0.57259	-1.64792	0.38239	0.21562	0.32416	0.24716	0.11467	-0.28757	-1.17735	-1.58464	-1.9605	-1.57375	-1.40508	-1.35321	-0.11616	0.59817	0.5344	-0.45819	-0.09655	0.12633	0.29906	-0.52572	0.31525
273	-0.3441	2.78184	0.17101	0.49838	0.79572	2.60564	0.27335	0.60521	0.41802	0.29472	0.22129	0.74279	0.81928	2.23585	2.89296	2.5152	2.13607	2.17099	1.22828	0.69941	0.42568	0.03921	-0.76965	-0.49	-1.04722	2.076	0.42454
275	-0.05413	-0.13672	2.62294	1.90638	2.13077	-0.71534	-0.54159	2.18165	1.56094	1.59378	1.54924	1.76686	1.58873	1.71972	0.00707	-1.0368	-1.00864	-1.08226	-1.66726	-0.79399	-0.80282	0.63413	1.24352	-0.36804	2.85059	1.93582	-0.96447
276	1.06596	0.32993	-0.70418	-0.46577	-0.34346	0.34395	0.07863	-0.4632	-0.23339	-0.50336	-0.59116	-0.68773	-0.0581	1.08207	0.89988	0.24863	-0.09632	-0.21421	-0.33692	0.29404	0.23703	0.24951	-0.03827	-0.69813	-1.20075	1.99921	0.07633
281	-0.19329	0.87101	1.12116	0.50329	1.05002	0.83731	0.02395	0.4831	0.63577	0.62967	0.63838	1.22302	0.76313	0.25219	0.4716	0.88399	0.98472	1.06191	0.23815	-0.30943	-0.00777	-0.62689	1.01657	1.78647	1.17468	-1.39548	-0.73368
285	1.04206	0.1127	-0.29591	-0.46995	0.01796	0.13386	-0.14696	-0.70659	0.06441	-0.05774	0.02777	0.00282	0.42523	0.10489	0.20951	0.12696	0.15687	0.11756	-0.08557	0.37027	0.26266	0.00368	-1.08921	-0.96522	-0.52928	-0.10124	0.4352
286	0.18176	0.96845	1.41216	0.78658	1.17437	0.69914	0.14259	0.89744	0.77568	0.70089	0.70657	1.03134	1.00527	0.83596	0.70195	0.73053	0.65883	0.60355	-0.76173	-1.12238	-0.31337	0.73959	1.96729	1.54548	1.39182	-0.2399	-1.21567
287	0.26181	-1.92609	-0.89766	-0.70871	-0.74018	-1.53383	-1.31665	-0.99246	-0.08972	-0.44637	-0.29642	-0.67891	-0.02185	-1.61579	-1.6357	-1.4522	-1.15336	-1.28201	-1.24679	-0.03628	-0.01095	-1.69236	-2.26581	-1.94144	-0.68139	-0.74114	0.14796
290	-0.23258	-0.97734	0.87857	0.36856	0.98821	-1.07753	-1.17391	0.11661	0.69615	0.68019	0.69638	1.02564	1.18774	-0.06652	-1.07737	-1.12145	-0.71658	-0.69995	-1.17008	-0.74806	-0.35723	-1.6663	-0.90086	-0.64954	0.70339	-0.49659	-0.48874
292	0.07961	-0.86409	0.42472	0.28116	0.3848	-0.75703	-0.75517	0.04881	0.58093	0.49129	0.51003	0.39198	0.59103	-0.09713	-0.6314	-0.74758	-0.62329	-0.78778	-1.47831	-0.55299	-0.2268	-0.71978	-0.2183	-0.43699	0.07212	-0.07194	-0.49187
293	-0.20733	0.59502	1.57132	1.10129	0.95945	0.7004	-0.5593	1.4217	0.85762	0.71121	0.58271	0.77429	0.6421	-0.5604	-0.01192	0.80584	1.04442	1.00995	1.0294	-0.40375	-0.52381	1.1382	0.96782	1.03482	2.54907	-2.25711	-0.56799
294	0.74514	-0.76972	-0.24814	0.67239	-0.51343	-0.73489	0.23784	0.7393	0.59469	0.17626	0.19272	-0.72803	-0.56023	-0.44349	-0.48391	-0.68915	-0.90865	-1.00964	-0.28987	0.53355	0.57451	0.04936	-0.89672	-1.46093	-0.32387	0.79695	0.5481
296	0.12356	-1.28652	-0.5052	0.01433	-0.45643	-1.07642	-0.75272	-0.16121	0.13956	0.01109	0.14443	-0.547	-0.04835	-0.99002	-1.11527	-1.02402	-0.87277	-0.9352	-0.71661	-0.32639	-0.31343	-0.61503	-0.7476	-0.93511	-0.21196	-0.39044	-0.24645
299	-0.20161	-0.41032	1.00636	0.91521	1.00547	0.09777	-2.25097	0.8743	0.91593	0.91888	0.89521	1.13714	1.00778	-0.27806	-0.33872	0.18348	0.53313	0.39811	-1.50919	-2.09732	-1.53104	-2.59933	0.03503	0.53074	0.94454	-1.40895	-1.66481
301	-1.0321	0.86124	-0.54556	-2.60584	-0.37902	1.1385	-0.01197	-1.05348	-1.29609	-0.62235	-0.8478	-0.30297	-0.57289	0.46916	1.01585	1.20032	1.07487	0.94908	-0.05274	-0.19229	-0.16092	0.1951	0.75908	0.81915	-0.42189	0.07683	-0.28953
302	0.27269	-0.45211	-0.74629	-0.22482	-0.89135	-0.29149	0.08482	-0.29308	0.13743	-0.46805	-0.2843	-1.23584	-0.72721	-0.20887	0.04146	-0.23719	-0.55382	-0.7773	-1.19014	0.37771	0.43011	0.23258	-0.61523	-1.21609	-1.03796	0.91062	0.39858
303	-0.08381	0.29185	1.14251	0.6048	1.26152	0.04811	-1.0048	0.59744	0.74424	0.61347	0.7038	1.09907	1.33499	1.37298	0.54113	-0.10198	-0.07616	-0.11844	-1.1507	-0.29205	-0.08945	-1.19112	-1.22734	-1.36279	0.55448	1.21912	-0.23327
304	-1.59933	0.8965	0.65315	0.72921	0.6394	0.60381	0.79709	0.73811	0.8202	0.62646	0.58454	0.67915	0.59626	0.73026	0.72413	0.56165	0.46319	0.50811	0.59077	0.93652	0.69749	0.59653	-0.15444	0.0816	0.10983	0.26185	0.75717
305	0.12639	-0.68858	-0.16493	0.73158	-0.61804	-0.00649	-0.59108	0.81593	0.58452	0.41915	0.26775	-0.41036	-1.24435	-1.32808	-0.61014	0.17403	0.30195	0.13891	-0.543	-0.94668	-0.46584	-0.32632	1.00461	1.07215	0.32032	-1.18734	-0.87991
306	0.20928	1.01493	1.89577	1.51735	1.68025	0.74696	-0.09334	1.72937	1.22785	1.29195	1.23678	1.53871	1.35695	1.48881	0.92663	0.62529	0.65734	0.65917	-0.10715	-0.24196	-0.40174	0.38024	0.9096	0.43842	1.64097	0.71009	-0.53041
307	-2.25451	-1.46483	-0.27056	0.21579	-0.62995	-1.41127	0.41951	0.24257	0.21919	0.06344	0.02272	-0.57473	-0.76094	-1.57728	-1.63373	-1.33376	-1.18262	-1.164	-0.12464	0.66486	0.68791	0.33432	-0.59193	-0.62922	-0.06812	-0.60397	0.68019
310	0.30366	-0.48364	0.25149	0.65687	0.40356	-0.27578	-1.25662	0.68441	0.6832	0.43111	0.55226	0.09202	0.73202	0.35643	0.01545	-0.24886	-0.32327	-0.57575	-1.70297	-1.15891	-0.65088	-0.67259	-0.18329	-1.00757	-0.15088	0.7824	-0.90244
310-R	0.30362	-0.46131	0.25531	0.51993	0.26655	-0.12948	-1.18083	0.48181	0.64208	0.40116	0.49807	0.12249	0.50526	0.10066	0.01417	-0.06013	-0.11266	-0.39835	-1.93088	-1.24719	-0.66278	-0.64718	0.25333	-0.29699	-0.18123	0.28127	-1.04825
311	-0.49181	0.35752	0.44736	0.18511	0.51409	-0.64046	1.56255	-0.01264	0.51386	0.35325	0.3847	0.40165	0.80253	0.93872	0.10723	-0.90466	-1.10099	-0.82648	0.95712	1.39509	0.98003	1.37385	-1.81124	-1.71254	-0.37286	1.173	2.27947
313	-0.06236	-0.31761	-0.68151	-0.419	-1.32494	-0.11702	0.79099	-0.55737	-0.34409	-0.3214	-0.39529	-0.9773	-1.61406	-1.27792	-0.41539	0.03221	-0.01552	-0.10821	-0.06538	0.4705	0.52973	1.12711	0.96884	1.12891	-0.4813	-1.04399	0.23945
314	1.17225	-0.68101	0.54102	0.81639	0.06344	-1.15932	1.01022	0.86425	0.85796	0.67735	0.62181	-0.02163	-0.05144	-0.63858	-1.03764	-1.1519	-1.21567	-1.14506	0.19616	0.90237	0.60116	1.06384	-0.25651	-0.56503	0.35958	-0.21092	1.02385
315	-0.35266	0.71698	-0.33237	-0.13846	0.08215	0.90038	-0.15153	-0.09087	-0.4332	-0.04079	0.01641	0.06374	0.27195	0.45931	0.76244	0.93025	0.94673	0.91137	0.27029	-0.50422	-0.37242	0.56825	1.15044	1.07928	-0.24369	-0.21831	-0.69174
316	-0.36666	-0.02773	-0.15034	-0.18634	-0.22109	-0.1519	0.9088	-0.38647	0.06407	0.04733	-0.01828	-0.05609	-0.16853	-0.18676	-0.16303	-0.1306	-0.16938	-0.16371	0.30736	0.97004	0.90965	0.67383	-0.20289	0.14348	-0.38387	-0.30561	0.90427
318	1.19315	-0.62074	-0.97157	-1.08789	-0.90431	-0.58595	0.39267	-1.33874	-0.63807	-0.72954	-0.72876	-0.82103	-0.62015	-0.33304	-0.34236	-0.60391	-0.69695	-0.71921	-0.0233	0.90381	0.73393	0.04105	-1.11053	-1.03409	-1.06858	0.42126	0.90187
320	0.19151	-1.72135	-1.11037	-1.69276	-1.06174	-2.69375	1.1316	-2.19345	-0.80132	-1.48666	-0.7512	-1.7653	-0.33884	-0.20268	-1.46666	-3.00896	-3.45862	-3.12253	0.1061	1.41157	1.13204	0.96706	-2.24949	-3.02471	-1.2517	1.90333	1.96785
321	-0.11319	-0.32195	-1.15349	-1.38642	-2.00088	-0.38297	0.99625	-1.04582	-1.62866	-3.4274	-4.40567	-1.81963	-2.31718	-1.36749	-0.53549	-0.28423	-0.41829	-0.3562	0.73676	0.96163	0.56345	0.69737	-0.37245	-0.03155	-0.65975	-0.67647	1.07695
322	0.33399	-0.45997	0.07131	-0.55723	0.19434	-0.34963	-0.56912	-1.18247	0.18011	0.22213	0.33459	0.14919	0.5338	0.02463	-0.30643	-0.33728	-0.2402	-0.35828	-0.79008	-0.41715	-0.30634	-0.33553	-0.20085	-0.36391	0.03657	-0.14166	-0.2761
323	0.06172	-0.78143	0.11599	0.20005	0.20274	-0.48329	-0.93186	0.12774	0.41385	0.28975	0.26326	0.25032	0.39047	-0.03809	-0.52689	-0.46232	-0.29215	-0.41669	-0.97375	-1.50057	-0.6451	-0.8214	0.30022	0.17507	0.07328	-0.1106	-0.80542
324	-2.2787	0.01093	0.09324	0.50719	0.31507	-0.15691	-0.0478	0.52055	0.5791	0.30952	0.36771	-0.40046	0.58929	1.38731	0.63877	-0.31171	-0.6792	-0.84485	-1.10774	-0.65538	-0.17944	1.04178	0.57644	-1.2454	-0.50415	2.6674	-0.40092
329	0.57141	0.46701	-0.42141	0.13532	-0.15106	0.83157	-0.80133	0.172	0.20086	-0.02254	0.00673	-0.27863	0.08533	0.43885	0.94313	0.88076	0.71447	0.50126	-1.00316	-0.96433	-0.39705	-0.14806	0.21384	-0.31258	-0.80989	0.5199	-0.75635
335	-1.15832	-0.22278	1.00562	0.85699	0.74392	-0.14371	-0.79774	1.06237	0.75207	0.56552	0.53215	0.56415	0.50272	-0.49815	-0.50363	-0.08495	0.11138	0.11839	-0.06351	-0.32822	-0.29631	-0.37177	-0.56201	-0.79874	1.39153	-0.7897	-0.22103
336	1.17842	1.2887	-0.71011	-0.4125	-0.31166	1.21452	0.88292	-0.38938	-1.0462	-0.39127	-0.35513	-0.35483	-0.32394	0.7877	1.30855	1.19961	0.97934	1.00681	0.90703	0.71707	0.61596	1.08663	0.49181	0.39191	-0.85582	0.65349	0.44579
338	0.25376	-1.35327	0.58177	0.36339	0.43164	-0.97643	-1.47192	0.26156	0.47806	0.37683	0.40555	0.57338	0.4155	-1.03042	-1.46314	-0.87627	-0.46496	-0.54996	-1.37693	-1.9214	-0.96416	-2.3407	-0.12565	0.36649	0.7333	-1.35931	-0.99163
339	0.28336	0.02671	-0.86577	-0.65175	-1.09682	-0.23798	1.39896	-0.71002	-0.73511	-0.79642	-0.66114	-1.37326	-1.06449	0.04353	0.16121	-0.25596	-0.63601	-0.62626	0.4701	1.15297	0.90731	1.5181	0.11221	-0.38916	-1.05137	1.11442	1.14497
340	0.17159	-1.3183	-1.54887	-1.50684	-1.34445	-0.97507	-0.34777	-1.74437	-1.87676	-1.01096	-0.83571	-1.44904	-0.8602	-0.9287	-0.86939	-0.93326	-0.90971	-1.01666	-0.7116	-0.14981	0.14065	-0.08823	-0.49129	-0.87151	-1.14394	0.18646	0.01873
341	-0.11315	-0.6117	-0.79743	-0.56204	-0.34758	-0.4947	-0.60983	-0.81995	-0.09234	-0.34924	-0.21884	-0.44979	0.14905	-0.10036	-0.21458	-0.53932	-0.53424	-0.57232	-0.3422	0.35285	0.27589	-0.90407	-2.29305	-2.21023	-0.95979	0.52714	0.51976
342	-0.77579	-0.1466	-0.06482	0.41563	-0.15897	0.18039	-0.18952	0.39827	0.42171	0.35684	0.36177	-0.03444	-0.31836	-0.78173	-0.21006	0.30024	0.41465	0.34674	-0.20225	-0.41461	-0.24795	0.1095	0.82349	0.79018	0.12548	-1.07359	-0.61476
343	-0.52195	-1.64727	0.01383	-0.10558	0.06999	-1.03748	-2.27279	-0.52646	0.31709	0.2675	0.15622	0.34953	0.38455	-0.69784	-1.17122	-1.00743	-0.63247	-0.81685	-2.06403	-1.65361	-1.06813	-2.96469	-1.20078	-0.56605	-0.13599	-0.71121	-0.794
344	-0.46134	0.17839	-0.46673	0.08132	-0.47394	0.26234	0.32865	0.08828	-0.21443	-0.06766	-0.11394	-0.46037	-0.6823	-0.04455	0.25397	0.28055	0.18017	0.20616	0.49972	0.30256	0.11052	0.1358	0.15931	0.06844	-0.24327	0.1969	0.12631
345	-2.39122	0.0198	0.21686	0.2972	0.31769	-0.06217	-0.11912	0.23891	0.34554	0.29756	0.28577	0.22867	0.39989	0.36644	0.11667	-0.09314	-0.13102	-0.13011	-0.17359	0.07478	0.3211	-0.11408	-0.58624	-0.91176	-0.01531	0.51652	0.10347
347	-0.28431	0.23725	0.58989	0.25336	0.41633	-0.13134	0.5966	0.26969	0.29795	0.18823	0.13698	0.30233	0.34989	0.78271	0.19769	-0.232	-0.29429	-0.25681	-0.15267	0.50617	0.8032	0.72086	-0.10396	-0.41438	0.36259	0.74676	0.54124
350	-0.70024	0.02615	0.0725	0.15921	0.20749	0.08375	-0.17018	0.02241	0.38736	0.30597	0.35672	0.15934	0.3369	0.25331	0.18861	0.08518	0.04782	-0.00787	-0.30832	-0.09126	-0.02718	-0.0282	0.01608	-0.19533	-0.16979	0.25143	-0.20262
351	-0.75912	0.22286	-0.18721	0.04278	-0.02441	0.08015	0.35742	-0.06494	0.2878	0.08693	0.14048	-0.18605	0.21149	0.46356	0.39184	0.0388	-0.14165	-0.16732	0.02928	0.45118	0.34724	0.49208	-0.37536	-0.73132	-0.5743	0.80518	0.45648
352	-0.75612	-0.43322	0.29641	0.70003	0.05729	0.01134	-0.69261	0.69763	0.74929	0.61227	0.63879	0.17895	-0.1302	-0.9163	-0.37768	0.18448	0.25653	0.05603	-0.98808	-0.56597	-0.39102	-0.61587	0.14545	0.21087	0.33402	-1.06251	-0.62058
353	-0.51824	0.88587	-0.03559	0.17493	0.31386	0.78597	0.39618	0.06166	0.27708	0.28092	0.31327	0.28818	0.33008	0.77358	0.88807	0.75209	0.62188	0.66691	0.7015	0.4925	0.3312	0.16116	-0.74849	-0.60556	-0.23463	0.61063	0.62875
355	-0.46424	0.74752	-0.07429	-0.35939	0.10874	0.8196	-0.07907	-0.56354	0.08143	0.06429	-0.04761	0.25417	0.39461	0.55907	0.89267	0.82165	0.74567	0.66196	-0.18421	0.19467	0.14784	0.08095	0.11273	0.37459	-0.65724	0.03421	-0.05771
356	0.31385	0.48075	-1.75363	-1.50512	-1.42941	0.57881	0.791	-0.73429	-1.62333	-3.41066	-4.37287	-1.10356	-1.58859	-1.10441	0.2022	0.68187	0.62953	0.75137	1.42616	0.91861	0.57178	0.22388	-1.28407	-0.53189	-0.64243	-0.89041	1.21817
357	-0.09222	-1.18707	-0.24299	0.08623	-0.15614	-0.59403	-1.40402	0.04164	0.19309	0.17643	0.22711	-0.13443	-0.09797	-0.97593	-0.98438	-0.47292	-0.19611	-0.34723	-1.08739	-1.34466	-0.91579	-1.37037	0.05787	-0.15713	0.15017	-0.75183	-1.12949
359	-0.91292	0.46251	0.10724	0.19938	0.30118	0.60841	-0.8424	0.12262	0.30593	0.25857	0.18355	0.34229	0.42949	0.65611	0.73673	0.57872	0.53184	0.47942	-0.51623	-0.64956	-0.33704	-0.78651	-0.05468	0.03823	-0.41864	0.33194	-0.57672
360	0.44192	0.06881	0.31155	0.26003	0.49839	0.53539	-1.27505	0.17962	0.33613	0.46803	0.42516	0.62291	0.47187	0.07122	0.206	0.57551	0.80932	0.74024	-0.49676	-1.47054	-1.11278	-1.19098	0.83591	0.96998	0.36045	-0.89781	-1.48223
361	-1.8136	-0.65253	-0.78689	-0.4834	-0.95655	-0.05954	-0.69492	-0.59177	-0.5214	-0.30504	-0.36156	-0.47857	-1.00333	-1.61352	-0.61594	0.10925	0.29098	0.18985	-0.30672	-0.09393	-0.08921	-1.03187	-0.69071	-0.00396	-0.20523	-1.51915	-0.1668
363	0.37856	-0.74064	-0.50243	-0.28932	-0.74886	-0.66814	0.2253	-0.35049	-1.36492	-0.34857	-0.24525	-0.78563	-0.60166	-0.65902	-0.66826	-0.61851	-0.64109	-0.67597	-0.06025	0.2504	0.24374	0.15045	0.20372	0.02665	-0.23128	-0.11499	0.01104
364	-0.2768	-0.86391	-0.03807	0.47564	-0.10445	-0.47383	-0.9071	0.47345	0.55249	0.32478	0.35552	-0.13295	0.02681	-0.93483	-0.68948	-0.35884	-0.21448	-0.37358	-1.08622	-0.64339	-0.18514	-0.45055	-0.60106	-0.82697	-0.02246	-0.68753	-0.35504
366	-1.51518	-0.63333	1.24325	0.99587	1.24838	-0.8168	-0.63744	0.93959	1.04343	1.03767	1.11009	1.25959	1.2143	-0.25568	-1.01392	-0.81237	-0.44347	-0.39023	-0.48522	-0.16547	-0.20882	-0.97339	-1.26767	-0.99988	1.24747	-0.85858	-0.01537
367	-0.36008	2.86819	-0.53825	-0.4886	0.60169	2.92705	-0.19664	-0.4434	-0.94104	-0.03649	-0.06697	0.73846	0.64576	1.63831	2.71418	2.89982	2.78186	2.89071	1.75156	0.21008	0.06265	-0.40252	-0.4037	0.72536	-0.70027	-0.22439	-0.0387
368	0.25949	0.22528	-1.46485	-0.94069	-1.02121	0.6241	-0.10805	-0.70952	-1.68806	-1.08229	-1.04212	-0.95523	-1.15976	-0.21601	0.47561	0.68784	0.6083	0.55622	0.21338	-0.17667	0.0406	-0.08114	0.10979	0.07371	-0.81054	-0.0298	-0.17161
370	0.0309	0.28073	-1.32676	-3.2302	-0.78572	0.57539	-0.29078	-2.33647	-1.86338	-1.41898	-0.84024	-1.09317	-0.54574	0.52403	0.85333	0.57051	0.3304	0.19043	-0.50624	-0.40325	-0.12463	0.27034	0.07335	-0.614	-1.2152	1.20061	-0.28018
371	-1.66815	-1.03986	-1.35601	-1.06606	-1.21896	-0.81977	-0.01858	-1.25539	-0.75515	-0.83289	-0.68912	-1.39671	-0.7762	-0.70204	-0.61577	-0.78185	-0.86635	-0.98494	-0.68608	0.17459	0.37428	0.3968	-0.48315	-0.99883	-1.21852	0.41327	0.27134
372	1.22101	0.10889	1.54606	1.59689	1.26216	0.62406	-1.77507	1.76284	1.49232	1.32558	1.2376	1.29498	0.82105	0.17025	0.26562	0.68536	0.92095	0.74689	-1.54744	-2.13418	-1.47321	-1.23019	0.72752	0.65323	1.45014	-0.87431	-1.64189
374	-0.58849	-0.89392	-0.83535	-0.38086	-0.69959	-1.03817	0.1177	-0.49637	-0.03791	-0.40276	-0.32681	-0.79978	-0.19289	-0.6702	-0.72928	-1.05474	-1.12378	-1.1176	-0.13606	0.88144	0.62965	-0.21988	-2.6813	-2.44603	-0.9893	0.30545	1.27365
377	-0.58052	-1.78232	-1.49112	-0.42837	-1.59567	-1.04732	-1.15949	-0.52425	-1.05966	-0.7265	-0.59217	-1.36448	-1.34185	-2.40713	-1.52601	-0.85838	-0.6549	-0.7717	-0.79517	-0.46471	-0.31558	-1.57912	-0.94498	-0.71141	-0.53764	-1.00482	-0.44838
378	0.66395	0.11957	-1.20661	-0.76496	-1.22658	0.19372	0.78875	-0.67454	-1.82774	-1.00012	-1.85423	-0.75975	-1.15646	-0.75448	-0.06483	0.24712	0.28273	0.36758	1.05827	0.89287	0.63817	0.37646	0.1416	0.83302	-0.70353	-0.82655	0.6411
379	1.06054	-1.01156	0.42127	0.38356	0.68492	-0.98713	-1.38326	0.11933	0.75305	0.61182	0.66091	0.56667	1.1046	0.1904	-0.65988	-1.06874	-0.87586	-0.98448	-1.46209	-0.55351	-0.42383	-1.44261	-1.43995	-1.74143	0.08788	0.36113	-0.38359
380	1.83578	-0.61168	-0.60872	-0.88532	-0.76997	-0.16564	-0.55222	-1.26118	0.00582	-0.33754	-0.19042	-0.71392	-0.61602	-0.7314	-0.2628	-0.05468	-0.04922	-0.28082	-1.33141	-0.35774	0.01662	-0.24682	-0.3794	-0.44267	-0.52815	-0.50105	-0.15265
383	-0.58116	1.54738	-0.27845	-0.21251	0.04387	1.18413	1.15323	-0.16408	0.05236	-0.31455	-0.33517	0.02201	0.24673	1.00169	1.45315	1.12021	0.80633	0.90198	1.30354	1.24952	0.75392	0.93292	-1.13733	-0.70682	-0.99481	0.99131	1.55444
384	-0.4795	-0.63478	0.57515	0.66396	0.26539	-0.12281	-0.84458	0.52989	0.91674	0.77158	0.75016	0.627	-0.04618	-1.0681	-0.64777	0.03815	0.26368	0.10281	-1.12029	-0.73463	-0.49878	-1.07482	0.36426	0.80957	0.56138	-1.54329	-0.8328
387	-0.99019	-1.46819	-1.4243	-0.99554	-1.54587	-1.38259	-0.01104	-1.05991	-1.94793	-1.31988	-0.92306	-1.78323	-1.09335	-1.22949	-1.2518	-1.34853	-1.37754	-1.36238	-0.2388	0.27487	0.19039	-0.04884	-0.83784	-1.09329	-0.83762	0.14785	0.38005
391	-1.39813	0.70497	0.24236	0.63745	0.37334	0.9708	-0.45604	0.72896	0.59962	0.48857	0.37308	0.43314	0.26331	0.66615	0.87591	0.98839	0.96955	0.88625	-0.03895	-0.48282	-0.39335	-0.27379	0.786	0.84928	0.0906	0.0858	-0.74967
392	0.56525	1.04208	-0.12909	-0.61816	-0.02475	0.64693	1.49056	-0.72788	-0.36809	-0.08064	-0.01534	-0.03506	0.06391	0.62897	0.76888	0.60154	0.43616	0.554	1.22677	1.09199	0.75083	1.65314	0.43267	0.49092	-0.41806	0.26968	1.18593
393	-0.87029	-1.17348	1.73026	1.6006	1.27648	-1.26694	-1.04345	1.84057	1.37211	1.24995	1.15472	1.09441	0.99761	0.08585	-1.10987	-1.33988	-1.09072	-1.2173	-1.27521	-0.35694	-0.36837	-0.6788	-0.65857	-1.15466	1.76857	0.27943	-0.34119
394	-0.81196	0.68019	0.30637	-0.63647	0.52505	0.55974	0.38312	-1.71609	0.13805	0.19775	0.21411	0.6428	0.58312	0.96062	0.70866	0.48918	0.48092	0.50565	0.11643	0.12494	0.34629	0.26977	0.52619	0.80429	-0.14597	0.33309	0.0312
395	-0.17682	0.44229	1.87929	1.21743	1.88037	-0.13933	-0.80693	1.24819	1.25956	1.14488	1.12248	1.5951	2.01953	2.60404	1.11745	-0.59292	-0.76759	-0.90565	-2.51011	-1.28753	-0.8672	0.49424	1.03387	-0.2613	0.54812	3.22638	-1.10102
396	-0.33178	0.25034	0.47972	0.22402	0.37024	-0.39127	1.52854	0.27236	0.31061	0.21496	0.18201	0.22049	0.30317	0.64298	0.11657	-0.50557	-0.74777	-0.5838	0.7765	1.67765	1.3898	1.39119	-0.2481	-0.70033	0.04634	1.38532	1.14959
397	0.49411	-0.80726	1.14091	0.9377	0.72685	-0.81461	-0.72191	1.16277	0.75941	0.59994	0.54923	0.44028	0.39099	0.38206	-0.64234	-0.91717	-0.71282	-0.79987	-0.84731	-0.81553	-0.60408	0.33314	0.15432	-0.74227	1.36746	0.73689	-0.37741
399	-0.50911	1.36671	-0.03496	-0.70158	0.61555	1.32327	-0.23837	-0.92822	-0.01994	0.0059	0.08809	0.58864	1.0142	1.26995	1.47342	1.25824	1.20505	1.19067	0.3726	0.24483	0.13895	-0.1254	-0.88155	-0.54546	-0.66463	0.48658	0.24149
400	0.29546	-2.13597	0.97269	0.87886	0.36314	-3.33903	0.59107	1.02633	0.84607	0.60891	0.57567	0.10001	0.52873	-0.33238	-2.19038	-3.55195	-3.83096	-3.8351	-1.49999	0.99881	0.84736	0.52946	-1.06046	-1.76053	0.40412	1.07768	1.07462
401	0.77231	-2.2048	-0.38799	0.51134	-0.71471	-1.56651	-1.20339	0.62737	0.47135	0.17393	0.11575	-0.62033	-0.77468	-2.1166	-2.06738	-1.39401	-1.10111	-1.2458	-0.77843	-0.38582	-0.19592	-1.83486	-1.56891	-1.52065	0.15407	-0.81865	-0.15671
402	-0.82435	0.42124	0.21499	0.14783	0.46179	-0.22214	1.0772	-0.00866	0.45403	0.27511	0.31129	0.30008	0.71535	1.10292	0.40513	-0.42747	-0.62183	-0.43659	0.87144	1.19787	0.9199	0.89852	-1.29325	-1.41361	-0.45913	1.58219	1.46145
403	-0.55324	0.32344	1.08246	0.91365	1.34532	0.20957	-0.60105	0.85804	1.06007	0.94312	1.04768	1.25392	1.36379	0.78892	0.22841	0.16156	0.30062	0.34025	-0.07865	-0.27514	-0.19971	-0.73594	-0.57089	-0.59942	0.92579	0.18287	-0.37449
404	0.08595	-1.36206	0.07111	0.73936	-0.23447	-0.77129	-1.41126	0.94935	0.52918	0.38114	0.19616	-0.32187	-0.32982	-0.92078	-1.00286	-0.68619	-0.48006	-0.68842	-0.89264	-0.59566	-0.36765	-1.1324	-1.43132	-1.61154	0.32595	-0.2898	-0.14358
405	0.10649	0.72448	-0.74207	-0.93213	-0.30094	0.93431	0.00279	-0.94793	-1.44271	-0.36876	-0.37164	-0.20547	-0.16451	0.34007	0.87601	0.95728	0.88186	0.83001	0.31969	0.19507	0.13274	0.05415	-0.58541	-0.3041	-0.71507	-0.02841	0.34551
406	-0.00854	-0.51889	1.53808	1.74967	1.07108	-0.62105	-0.23337	1.97931	1.4706	1.41322	1.22317	1.07577	0.49364	-0.26896	-0.93091	-0.65701	-0.35126	-0.25808	0.40562	0.18586	-0.15815	-0.32961	-0.32408	0.01158	1.75799	-0.62495	0.11456
407	-1.35428	1.2533	0.71167	0.56238	1.15747	1.36246	-0.74855	0.49095	0.68881	0.75581	0.77119	1.16662	1.23774	1.28176	1.28193	1.32027	1.40886	1.40647	0.11173	-1.05164	-0.81926	-0.33761	1.1093	1.12294	0.40369	0.06001	-1.27065
411	0.2173	0.4103	0.91203	0.5998	1.00623	0.41849	-0.60484	0.71523	0.62543	0.52541	0.60728	0.85111	0.87498	0.6815	0.37295	0.426	0.47822	0.46572	-0.36514	-1.01496	-0.55328	-0.25392	0.58912	0.25596	0.92364	0.18526	-0.90187
412	0.13731	-0.54488	-0.68352	-0.54307	-0.76219	-0.68704	0.46717	-0.62535	-0.50011	-0.69726	-0.32437	-1.29008	-0.68409	0.09403	-0.19072	-0.7526	-1.04476	-1.0323	-0.08504	0.43697	0.35978	0.52047	-0.5236	-1.26538	-0.61591	1.22219	0.5699
413	-0.67415	-0.04427	-0.50096	-0.52079	-0.27798	0.41114	-0.71608	-0.6084	-0.46911	-0.19507	-0.08171	-0.25363	-0.14113	-0.13679	0.19756	0.49131	0.56823	0.4203	-0.55787	-0.77419	-0.46271	-0.36132	0.3606	0.29441	-0.24876	-0.46982	-0.7238
414	1.11021	-1.18584	-1.22359	-0.87568	-1.50404	-0.35063	-1.15549	-0.79059	-1.53281	-0.85973	-0.85824	-1.16595	-1.68464	-1.88657	-0.97884	-0.15308	0.07947	-0.09901	-0.82482	-1.03007	-0.72675	-1.07999	0.13842	0.32116	-0.09697	-1.40466	-0.9271
415	0.9869	-0.88703	-1.38015	-2.43166	-1.72954	-0.47685	-0.00185	-1.85932	-1.86426	-1.70557	-1.46903	-1.77747	-1.60767	-0.90491	-0.51608	-0.37335	-0.46784	-0.6275	-0.60361	-0.17907	0.02248	0.29031	0.50439	0.20737	-0.87688	-0.06572	-0.20419
416	0.13316	0.66817	1.13562	0.57739	1.1114	0.60464	-1.25679	0.63957	0.57536	0.53571	0.51126	1.06001	1.20955	1.11974	0.80937	0.5257	0.60852	0.57218	-0.86888	-1.00051	-0.9186	-1.48067	0.63275	0.8172	0.55111	0.04543	-1.37559
417	0.38597	0.18118	-0.74277	-0.59752	-0.17962	0.40301	-0.63967	-0.68951	-0.5799	-0.32566	-0.36175	-0.24901	0.26767	0.54875	0.48239	0.35917	0.43524	0.3934	-0.12195	-0.90353	-0.49012	0.24055	0.58358	0.35549	-0.80449	0.21691	-0.68651
419	0.169	-0.80919	0.01249	0.45995	-0.13741	-0.60543	-0.51693	0.45447	0.44117	0.30731	0.23485	-0.35357	-0.28839	0.49226	-0.15147	-0.69027	-0.83042	-0.9973	-1.25454	-0.85131	-0.54548	-0.23253	0.58176	-0.36411	-0.14337	1.33653	-0.67307
420	0.23039	0.39705	-0.41909	-0.37531	-0.30453	0.59545	0.03674	-0.53041	-0.20456	-0.04883	-0.11043	-0.14756	-0.30121	0.09454	0.50851	0.64249	0.57773	0.51007	-0.02486	0.08634	0.17305	0.17861	0.31863	0.49414	-0.41162	-0.13437	-0.09103
421	1.02106	-2.45641	-0.19287	0.46112	-0.04628	-2.31369	-1.9785	0.4525	0.51542	0.21804	0.31702	-0.55838	0.55312	-0.45173	-1.6289	-2.41372	-2.31614	-2.50623	-2.32773	-1.05141	-0.78799	-1.69866	-1.9746	-3.0457	-0.31554	1.0279	-0.56778
423	0.15456	-1.08489	0.19749	-0.06265	0.05582	-0.71237	-1.39119	-0.29295	0.26943	0.18989	0.12235	0.05899	0.23154	0.37289	-0.28577	-0.74859	-0.72987	-1.07047	-3.22441	-2.49163	-1.17323	-1.06225	0.95268	0.34801	-0.4193	0.71688	-1.4072
425	-0.0004	0.7085	0.85961	0.67773	0.95838	0.82608	-0.72809	0.69731	0.70782	0.66928	0.62616	1.01343	0.8991	0.60989	0.64633	0.84128	0.93068	0.90729	-0.17383	-0.53947	-0.35818	-1.13653	0.51616	0.86176	0.61017	-0.51069	-0.93897
427	0.5836	-0.01065	0.7193	0.57823	0.49477	0.03668	0.27046	0.51992	0.64475	0.6096	0.64585	0.61003	0.15243	-0.61766	-0.28263	0.15056	0.19409	0.16444	-0.22775	0.30064	0.3842	0.01784	0.004	0.3292	0.68332	-1.01941	0.09949
428	0.59314	-0.27083	1.71977	1.52754	1.2874	0.1107	-1.05435	1.7158	1.32826	1.34335	1.28939	1.39161	0.69462	-0.96364	-0.60507	0.30729	0.55539	0.4015	-1.11757	-0.80104	-0.72945	-1.22134	0.82488	1.04952	1.93219	-1.8454	-1.34787
429	-0.10679	-0.91189	1.48033	1.04692	1.4301	-1.17167	-0.6127	0.9916	1.10902	1.08401	1.14715	1.47157	1.29607	-0.56156	-1.57524	-1.14065	-0.6787	-0.5368	-0.24699	0.01716	-0.01309	-1.8052	-1.09749	-0.57536	1.74046	-1.09392	-0.26609
430	1.09441	0.34681	1.35239	0.87634	1.48058	0.19474	-1.00091	0.86094	0.9761	0.93342	0.95829	1.34025	1.6066	1.28248	0.48866	0.10587	0.20165	0.10571	-1.41889	-1.55458	-0.90336	-0.25395	1.09633	0.65518	0.82135	0.65418	-1.42084
431	0.0005	-0.90687	0.70094	0.52186	0.45038	-0.39443	-1.51721	0.1815	0.8422	0.78005	0.75627	0.56312	0.36493	-0.17446	-0.32728	-0.30525	-0.29584	-0.64584	-3.12326	-2.03379	-1.06515	-1.31183	0.62876	0.31214	0.25306	-0.04617	-1.52882
432	0.36986	-1.23152	0.40589	0.36208	-0.01852	-0.71093	-0.90334	0.53005	0.27179	0.24138	0.16105	-0.02834	-0.54793	-1.7849	-1.48956	-0.54801	-0.27761	-0.32677	-0.55724	-1.81633	-1.62453	-0.97572	0.76216	0.68915	1.0964	-1.43871	-0.99767
434	0.73314	-0.37629	-0.17478	0.19084	-0.0991	-0.07652	-0.48519	0.1053	0.21321	0.23815	0.18308	-0.0029	-0.03465	-0.19554	-0.21604	-0.03237	0.07177	-0.00039	-0.36483	-0.67245	-0.44669	-0.3766	0.76853	0.67775	-0.0766	-0.30694	-0.80436
435	-0.18402	-0.03014	1.25574	1.46199	1.17965	0.40096	-1.33699	1.57895	1.15448	1.23605	1.09221	1.31335	0.75772	0.27065	-0.11491	0.42096	0.78629	0.77988	-0.06065	-1.91392	-1.48486	-1.52997	1.14782	1.38397	1.75273	-0.88538	-1.69935
436	0.13542	-0.63541	0.38282	0.21614	0.40603	-0.44954	-1.14267	0.07735	0.32483	0.33329	0.28757	0.47669	0.4788	0.33194	-0.3085	-0.50758	-0.35619	-0.41701	-1.02716	-1.23161	-0.84667	-1.7327	0.03457	0.07769	0.11785	0.25474	-0.88761
437	0.34919	-0.31908	0.46543	0.45295	0.68379	-0.75741	0.02242	0.33194	0.64751	0.4781	0.6017	0.08793	1.0145	1.39991	0.11455	-0.99125	-1.23541	-1.29011	-0.91626	-0.59635	-0.23769	0.89687	0.84819	-0.72552	0.01905	2.26177	-0.46058
438	1.0488	0.57747	-0.05475	0.09613	-0.08175	0.61725	0.64843	-0.01721	0.19567	0.11547	0.10167	0.0211	-0.34191	0.50751	0.67539	0.60547	0.4814	0.49078	0.37052	0.11398	0.29606	0.73199	1.38945	1.30055	-0.27509	0.34313	-0.3048
439	-0.04823	0.29608	-0.79183	-2.60239	-0.42661	0.81133	-0.77891	-1.88117	-1.60593	-0.44288	-0.53046	-0.30278	-0.38623	0.33827	0.72707	0.84916	0.8293	0.68482	-0.54906	-1.24357	-0.69956	-0.54909	0.91189	0.8014	-0.59047	0.06646	-1.06617
440	-0.6032	0.05525	-0.84481	-0.51052	-0.7078	0.62843	-0.58401	-0.51132	-1.61314	-0.33568	-0.45486	-0.57808	-0.85691	-0.08746	0.39523	0.71265	0.72679	0.57906	-0.46619	-1.4393	-0.85851	-0.19915	1.72825	1.49715	-0.36302	-0.30441	-1.40257
442	0.37849	1.15976	-0.79607	-0.43685	-0.45843	0.93882	1.32617	-0.40532	-1.89263	-0.48996	-0.40585	-0.62552	-0.43978	0.82242	1.17363	0.8935	0.59813	0.68806	1.14987	0.54344	0.42155	1.94218	1.71149	1.2513	-0.86213	1.0471	0.17709
445	0.55288	0.98807	1.76965	1.11056	1.82788	0.66296	-0.94068	1.2292	1.07437	1.05743	1.1077	1.57763	1.83908	1.44042	0.71555	0.58501	0.77393	0.81753	-0.44347	-1.93602	-1.41311	0.05875	1.37405	0.68057	1.81647	0.12825	-1.6994
451	0.53259	1.20848	0.2427	0.32358	0.84174	1.46713	-0.87057	0.25709	0.28675	0.60602	0.51455	1.02149	0.9305	0.83437	1.18398	1.46377	1.59536	1.613	0.5496	-0.45738	-0.57355	-0.95103	-0.01638	0.54148	0.16219	-0.50222	-0.74863
454	-0.0293	-1.2833	-1.05455	-0.31297	-0.68695	-0.91514	-1.00502	-0.30493	-1.47145	-0.60818	-0.25961	-0.89629	-0.15037	-1.03955	-1.03827	-0.85707	-0.66402	-0.70707	-0.41555	-0.28013	-0.27362	-1.10552	-1.25798	-1.40514	-0.37435	-0.347	-0.23516
455	1.16813	-0.23309	0.90777	0.49293	0.65556	-0.72538	0.54232	0.59074	0.48863	0.42161	0.33738	0.51547	0.52644	0.80163	-0.22545	-0.89136	-0.9291	-0.85237	-0.00558	0.95706	0.78439	0.13378	-0.30625	-0.61276	0.65927	1.28675	0.51101
457	-3.32016	1.34637	-0.5961	-0.22243	-0.11502	1.34226	0.72987	0.00361	-1.44086	-0.32741	-0.80753	0.15656	-0.22009	0.43139	1.06002	1.33584	1.34787	1.53594	1.8091	0.3867	-0.0318	0.61877	1.61195	2.09449	-0.21755	-0.45306	-0.3544
458	-0.00345	2.30893	-0.67249	-0.74064	0.43135	1.90549	1.41444	-0.37473	-1.68072	-0.50577	-0.57796	0.39725	0.56596	1.72657	1.98573	1.77432	1.63313	1.89776	2.55463	1.14733	0.64566	1.30669	0.1543	0.51031	-0.6338	1.0818	1.0993
459	0.55077	0.26918	-1.79894	-0.43876	-1.84784	-0.08258	1.89871	-0.18739	-1.74729	-3.54469	-4.50802	-1.17405	-2.05116	-1.9103	-0.79442	-0.05301	0.15175	0.66428	2.8608	1.21778	0.6751	1.54944	1.03593	1.89815	-0.23132	-1.73469	1.10522
462	-0.57095	0.16994	-0.13315	-0.02738	0.42789	0.0677	-0.34149	-0.26192	0.19564	0.2172	0.31932	0.3545	0.79287	0.52566	0.24273	-0.03281	0.07531	0.1688	0.40619	0.23082	0.06773	-0.46407	-1.7748	-1.52827	-0.28302	0.32331	0.48513
462-R	-0.57095	0.1499	-0.01227	0.02726	0.37862	0.09245	-0.24266	-0.23303	0.29242	0.28414	0.32081	0.44517	0.67579	0.2873	0.14298	0.02706	0.1603	0.2429	0.43063	0.31538	0.12017	-0.55609	-1.47136	-0.93622	-0.20618	-0.13052	0.44531
463	1.04877	2.58841	-0.37656	-0.51115	0.184	2.08709	2.15915	-0.39948	-1.89785	-0.20195	-0.84831	0.38022	0.04039	1.87903	2.2116	1.94051	1.68556	1.9941	2.87847	1.24588	0.75763	2.02323	1.88892	2.55424	-0.70412	1.16619	1.04329
464	-1.46632	1.87722	-0.22225	0.19034	0.45509	1.69107	1.02912	0.28946	-1.66578	0.15923	0.09151	0.58903	0.42667	1.03032	1.40263	1.64116	1.70667	1.9476	2.2737	0.46824	0.1933	1.26405	1.36723	1.84575	0.18774	-0.48862	0.13995
465	0.15983	1.33522	-2.20087	-3.55672	-2.54245	0.65171	3.60518	-2.06076	-2.13069	-3.96026	-4.93125	-2.10097	-4.38264	-0.31575	0.48175	0.61033	0.36284	0.85399	3.49998	1.98112	1.51131	3.60873	2.6297	2.78077	-0.87773	-0.17924	2.00482
465-R	0.15984	-0.22438	-1.76925	-1.62118	-2.20387	-0.43313	1.72651	-1.42066	-2.13069	-3.96026	-1.91303	-2.25402	-2.34438	-0.99555	-0.29701	-0.38391	-0.70342	-0.58779	1.09449	1.37808	1.13038	1.46764	-0.04514	-0.21495	-1.29524	0.37456	1.43873
466	-0.12115	0.56006	0.07755	-0.13724	0.41055	0.73709	-0.21312	-0.3673	-0.12871	0.26889	0.2115	0.62585	0.41527	0.54358	0.47788	0.70113	0.91537	0.99539	0.70848	-0.5589	-0.48365	-0.23529	1.04933	1.54514	0.19801	-0.68208	-0.70258
468	-0.29085	0.69899	-1.44283	-1.17671	-0.81937	0.53828	0.98897	-1.00503	-2.0432	-1.4901	-0.69669	-1.24674	-0.52796	0.38709	0.85081	0.50531	0.20141	0.27876	0.96441	1.00453	0.75951	1.22847	-0.50788	-1.08278	-1.33443	1.19792	0.91806
470	0.92278	0.86126	0.14986	0.39118	0.31015	0.96376	0.14853	0.35816	0.39269	0.42423	0.32363	0.50724	0.23529	0.34598	0.72732	0.98041	1.02599	1.07673	0.66643	-0.01919	0.00791	0.31095	1.06094	1.42248	0.07874	-0.63919	-0.50181
471	-0.02885	1.48623	-1.10098	-0.8317	-0.29523	1.3575	1.0262	-0.73801	-2.00146	-0.59653	-0.79897	-0.24628	-0.24056	1.09802	1.45287	1.27734	1.09459	1.25748	1.84023	0.93601	0.65282	0.74437	-0.26406	0.13308	-0.924	0.92419	0.95099
472	1.30943	0.3879	0.77434	0.43921	0.87171	0.43759	-0.65099	0.48317	0.41745	0.44616	0.5033	0.79942	0.75134	0.3942	0.20338	0.46412	0.59379	0.62497	0.02959	-0.89707	-0.55946	-0.81456	0.467	0.46224	0.98858	-0.48578	-0.93321
473	0.28156	-0.40993	1.28911	1.09006	1.00718	-0.55182	-0.34521	1.2352	1.01144	0.86565	0.8552	0.81841	0.80739	0.66249	-0.30287	-0.64542	-0.5426	-0.58964	-0.82573	-1.23368	-0.80159	0.14836	1.27895	0.35012	1.23397	0.72919	-1.07705
474	-1.53749	1.41175	0.9733	0.75786	0.87981	0.79012	1.79729	0.83882	0.74958	0.69361	0.68067	0.82076	0.52613	1.17354	0.98619	0.68728	0.48828	0.70653	1.58282	1.22967	0.88589	1.67907	0.47709	0.62961	0.58508	0.71131	1.32076
475	0.5054	-1.50861	-0.02645	-0.0831	-0.34466	-2.10177	0.91897	-0.61175	0.43265	0.19774	0.18123	-0.35325	-0.21303	-0.42699	-1.61348	-2.27051	-2.24259	-2.05854	0.08091	1.08328	0.89269	0.67151	-1.13581	-1.24043	-0.11911	0.46874	1.397
476	-0.32542	0.83859	1.52817	0.88106	1.37101	0.7931	-1.6203	1.11021	0.70298	0.74005	0.6437	1.12105	1.3209	1.22334	0.7337	0.70767	0.98448	0.92631	-0.8024	-2.35768	-2.00994	0.22908	0.65726	0.37176	1.76271	-0.53169	-1.15573
479	-0.42752	1.32926	-1.07156	-0.15258	-0.79511	1.23981	1.24561	0.0089	-1.59518	-0.73539	-0.98301	-0.3252	-1.07382	-0.47661	0.85936	1.30993	1.23881	1.41615	2.01805	1.296	0.77196	0.43127	-0.9381	0.2853	-0.54807	-1.05248	1.50801
481	0.54677	0.48924	-0.44491	-0.21034	-0.30253	0.18103	1.05144	-0.28114	-0.12052	-0.17397	-0.25066	-0.28413	-0.08274	0.36322	0.36766	0.12493	-0.01049	0.10324	1.00805	0.85678	0.57773	0.93787	-0.25063	-0.07171	-0.65225	0.39612	1.0863
482	0.69106	0.73931	-0.56287	-0.53321	0.19486	0.98713	-1.55661	-0.63262	-0.26588	-0.22102	-0.25866	0.10065	0.60555	1.29587	1.32177	0.90161	0.79339	0.69912	-0.73794	-1.41031	-0.97771	-1.32141	-0.5017	-0.75373	-1.16328	1.37286	-0.8413
483	0.80675	-0.90384	-0.88559	-0.18371	-0.46905	-0.92245	-0.221	-0.16808	-0.71573	-0.39508	-0.07752	-0.72982	0.14315	-1.10367	-1.10368	-0.89822	-0.62694	-0.52032	0.41757	0.26869	0.05316	0.09414	-1.49576	-1.6228	-0.24854	-0.70746	0.47168
484	-1.45488	1.73266	-0.47861	0.05915	-0.0776	1.62675	0.96428	0.21771	-1.37547	-0.25667	-0.50249	0.13909	-0.09962	0.49614	1.41064	1.64749	1.54007	1.66878	1.7036	0.84713	0.36594	0.85087	0.46154	1.14072	-0.52653	-0.39878	0.59751
485	0.07215	0.37615	0.92719	1.16386	0.98904	0.5569	-0.88717	1.29253	1.0528	0.95245	0.94765	0.95279	1.07506	0.20799	0.33954	0.6394	0.73063	0.60426	-0.44549	-0.479	-0.48237	-0.85096	-0.00542	0.05147	0.69434	-0.59501	-0.78915
486	-0.35771	-0.82689	-0.47585	-0.16318	-0.54109	-0.95789	0.14685	-0.34935	0.01408	-0.12908	-0.14019	-0.51075	-0.14338	-0.66741	-0.8287	-0.97028	-0.92495	-0.87598	0.02392	0.44553	0.27063	-0.04531	-1.00849	-0.91425	-0.50305	-0.1161	0.59288
487	0.12182	-0.87924	0.0726	0.70712	-0.05388	-0.51161	-1.01584	0.64573	0.65377	0.51347	0.40978	0.20977	0.05654	-0.94562	-0.88119	-0.4123	-0.16924	-0.23681	-0.45043	-0.35206	-0.48466	-1.63703	-0.73632	-0.21	0.38217	-1.00757	-0.43747
488	0.21971	0.69605	-0.5052	-0.2688	-0.36109	0.69904	0.50804	-0.27938	-0.03263	-0.21886	-0.5516	0.00648	-0.25669	-0.1603	0.50506	0.73339	0.7231	0.77379	1.03394	1.01915	0.62639	-0.3235	-1.77608	-0.61966	-0.48695	-0.67412	1.28401
492	0.54649	-0.24333	-0.20599	0.31823	-0.22029	-0.16246	-0.08222	0.28677	0.35659	0.14683	0.10482	-0.07851	-0.02859	-0.53621	-0.29588	-0.12144	-0.05024	-0.02521	0.28398	0.3807	0.12519	-0.45581	-0.59794	-0.2175	-0.16064	-0.54245	0.17162
493	-0.3163	-1.17254	-0.27278	0.01974	-0.54241	-0.44317	-1.32157	-0.20374	0.39018	0.20111	0.16073	-0.2435	-0.65222	-1.26494	-0.83124	-0.27317	-0.12015	-0.37285	-1.5784	-0.93923	-0.54834	-1.5695	-0.32578	-0.07605	0.01026	-0.97453	-0.79536
494	0.43219	-0.05218	0.56995	0.68475	0.42718	-0.17599	0.52174	0.61463	0.78498	0.72023	0.67696	0.66443	0.24181	-0.70398	-0.57145	-0.11907	0.07278	0.19374	0.79293	0.69539	0.437	0.0862	-0.47925	0.23823	0.63576	-1.23106	0.63131
495	-0.01212	-0.95142	0.61226	0.60335	0.35708	-0.71483	-0.51617	0.63909	0.63444	0.51748	0.55208	0.40388	0.20655	-0.87926	-1.09159	-0.57879	-0.39221	-0.5133	-0.9638	-0.70313	-0.24997	-0.49628	0.55074	0.544	0.73136	-0.93971	-0.71176
498	-0.85511	0.29987	-0.31418	0.05168	0.01469	0.44539	-0.28694	-0.02742	0.07129	0.06952	0.04129	0.17646	0.08916	-0.02738	0.32437	0.46152	0.4759	0.52755	0.55824	0.38538	0.35929	-0.9196	-1.04751	-0.51218	-0.29604	-0.28072	0.21332
499	-0.53627	1.04136	-1.30438	-0.46981	-0.88237	1.08085	1.01021	-0.38543	-1.96603	-0.69976	-0.89708	-0.53463	-0.92177	-0.2948	0.80113	1.12778	1.0456	1.18746	1.75762	1.05639	0.7402	0.53468	-0.45722	0.41787	-0.82747	-0.66832	1.03057
500	-1.59878	-0.05924	-0.60964	-0.19962	-0.62762	0.13246	0.21898	-0.21865	-0.0967	-0.2397	-0.38358	-0.38395	-0.62759	-0.37555	0.02395	0.17712	0.12327	0.1051	0.11577	0.24642	0.54654	-0.06005	0.08775	0.5038	-0.64038	-0.43037	0.21669
501	-1.8855	-0.93344	-0.14491	0.3496	-0.56942	-1.00085	0.69493	0.38686	0.33125	0.15104	0.03085	-0.56648	-0.66491	-0.85604	-0.84767	-0.95319	-1.07589	-1.13046	-0.29848	1.12976	0.99069	0.66186	-0.68432	-0.87798	-0.40845	0.19164	0.94072
502	-0.67898	-0.08966	-0.28757	-0.22326	-0.5021	0.36659	-0.18741	-0.40381	0.0656	-0.04565	-0.16966	-0.20107	-0.78376	-0.05606	0.24703	0.4403	0.38298	0.20304	-0.756	-0.68338	-0.16478	-0.20617	1.24981	1.3382	-0.38028	-0.18743	-0.75854
505	0.43894	-1.24367	-1.07484	-0.98699	-1.11994	-1.12624	-0.15104	-1.25792	-0.559	-0.78363	-0.8048	-1.35738	-0.68913	-0.25535	-0.69977	-1.16954	-1.27665	-1.40851	-0.88595	0.09303	0.24438	0.08704	-0.70399	-1.2347	-0.97836	0.88164	0.32005
506	1.11161	-1.58969	-1.11471	-0.66978	-2.36356	-2.12384	1.35487	-0.77094	-0.46357	-1.26123	-1.09368	-1.81697	-2.17491	-3.59156	-2.6492	-1.98333	-1.82885	-1.52018	1.12939	1.5244	0.99556	0.52166	-2.36634	-1.35856	-0.32559	-1.68427	2.27604
507	-0.99368	0.42628	-0.31202	0.39107	-0.53523	0.10006	1.53371	0.394	0.43755	0.1477	0.14157	-0.26877	-0.59353	-1.16131	-0.2365	0.1864	0.16006	0.36071	1.61102	1.43577	1.03044	1.05766	-0.94996	-0.05189	-0.27645	-1.19738	1.78148
509	-0.05805	1.26333	0.39439	0.64841	0.41992	1.11178	0.83736	0.70049	0.56646	0.48407	0.35215	0.45574	0.13357	1.20231	1.22917	1.05333	0.87986	0.92214	0.85784	0.55614	0.4272	0.97955	1.05778	1.11865	0.0384	0.82559	0.19936
510	0.67838	0.28104	1.9918	1.46673	1.78468	0.12724	-1.17449	1.69721	1.31467	1.24143	1.2129	1.60426	1.60001	1.29637	0.38281	-0.01462	0.14813	0.0962	-1.14295	-0.9169	-1.09038	-0.8283	0.79361	0.26131	1.71417	0.66648	-1.37154
511	-1.295	-1.11093	-0.85108	-0.38672	-1.18756	-1.11649	0.53436	-0.45697	-1.49059	-0.52098	-0.43637	-0.92325	-1.09914	-1.89771	-1.59413	-1.02818	-0.76506	-0.61535	0.82192	0.72791	0.54153	0.21534	-0.57309	-0.16587	-0.0165	-1.2653	0.7057
512	0.93114	-1.28623	-0.95359	-0.50726	-1.39239	-1.21869	0.50055	-0.60898	-1.69087	-0.53213	-0.54035	-1.10755	-1.3219	-2.04296	-1.68726	-1.10552	-0.88445	-0.79153	0.56144	0.65729	0.45254	0.24692	-0.40205	-0.10145	-0.1542	-1.22158	0.62751
513	1.09749	-0.62642	1.05291	0.81107	1.04489	-0.8885	-0.21914	0.6673	0.93899	0.91268	0.92641	1.13839	1.04743	0.08864	-0.89927	-0.97833	-0.66451	-0.50771	0.11797	0.02522	-0.08375	-0.89401	-0.13195	0.06363	1.01343	-0.29988	-0.29415
514	0.82785	-0.47366	1.94837	1.70989	1.65068	-0.94369	0.21212	1.87796	1.50381	1.4729	1.49285	1.59978	1.2173	-0.65743	-1.54593	-0.87419	-0.51404	-0.26727	0.71999	0.17487	-0.09266	-0.20054	0.84878	0.81922	2.53404	-1.20952	-0.56328
515	-0.57183	0.94342	1.53488	1.39221	1.31026	0.78661	0.38823	1.59142	1.16436	1.12242	1.11247	1.24496	0.78119	0.5454	0.45979	0.77498	0.91252	1.04006	0.97111	0.1291	-0.03998	0.61786	1.07517	1.11546	1.79104	-0.62917	-0.2897
516	0.60294	0.74038	-0.24659	0.27157	-0.11473	0.86534	0.60902	0.24176	0.21134	0.24246	0.27646	0.15435	-0.31301	-0.49452	0.36126	0.95971	1.03192	1.11482	1.18515	0.4803	0.34207	0.47998	0.22416	0.81511	0.09601	-1.36077	0.34291
517	-0.4571	0.01322	0.21587	0.6855	-0.27429	-0.04114	0.71453	0.74155	0.67231	0.43705	0.22794	-0.37441	-0.78302	0.41267	0.22436	-0.06644	-0.32028	-0.39887	-0.11055	0.26519	0.22722	0.98323	1.32979	0.78365	-0.07262	0.90935	-0.05027
518	0.00968	-0.39154	-0.44763	0.05723	-0.35249	-0.17642	-0.49903	0.07887	0.04976	-0.10006	-0.12925	-0.54476	-0.09634	0.33481	0.20096	-0.17359	-0.382	-0.59018	-1.03186	-0.34848	-0.11482	-0.28327	-0.08182	-0.74696	-0.84379	1.17514	-0.32331
519	-0.27145	0.7931	-0.3492	-0.24907	-0.10702	0.94751	0.06436	-0.34673	-0.19566	-0.11118	-0.12446	-0.21369	-0.12814	1.03171	1.19425	0.90526	0.7182	0.62546	-0.25502	-0.64711	-0.23119	0.79426	1.25948	0.56618	-0.71341	1.01395	-0.67107
520	0.14436	0.60035	0.1741	-0.0345	0.24214	0.62232	-0.50436	0.03455	-0.00668	-0.03153	-0.09727	0.20966	0.20006	0.69513	0.71224	0.57813	0.50764	0.54219	0.25631	-0.10724	-0.14597	-1.2506	-0.16393	0.12456	-0.0156	0.27519	-0.31924
521	-0.14325	0.55374	0.47551	0.83712	0.3568	0.94903	-0.50103	0.98102	0.65406	0.63272	0.57295	0.36126	0.02867	0.20194	0.63817	1.04026	1.05945	0.93665	-0.22528	-1.229	-0.95628	0.02515	2.40614	2.07122	0.52036	-0.51084	-1.80729
522	-0.25704	1.54245	-0.74894	-0.31944	-0.00738	1.74447	-0.32004	-0.2838	-0.6957	-0.1716	-0.37203	0.19954	0.07478	0.84103	1.56149	1.73585	1.68644	1.74755	1.11734	-0.07928	-0.10048	-0.41595	0.29905	0.97939	-0.67743	-0.32924	-0.38891
523	0.03747	0.03191	0.08528	-0.27909	0.0539	0.23626	-0.02672	-0.71183	0.11715	0.28073	0.20538	0.41349	0.02493	-0.41119	-0.16632	0.29936	0.50832	0.50051	0.27695	0.01222	-0.02389	-0.24769	0.13283	0.8152	0.24574	-1.25934	-0.01788
524	0.51173	0.53575	0.49835	0.27713	0.46323	0.55039	-0.40241	0.35915	0.31896	0.19192	0.15524	0.48109	0.28234	0.31022	0.4671	0.54912	0.53299	0.59063	0.18948	-0.48426	-0.39448	-1.10085	0.09514	0.32581	0.42915	-0.25656	-0.44039
525	-2.26696	-0.32602	-0.56475	-0.13793	-0.56679	-0.52426	0.82306	-0.29519	0.067	-0.11521	-0.1128	-0.36243	-0.1771	-1.19532	-0.74676	-0.48005	-0.34423	-0.19778	0.99224	1.26786	0.94353	0.48261	-1.28637	-0.5956	-0.47704	-1.0455	1.26509
526	-0.74103	-0.04341	-0.53357	-0.13993	-0.39828	-0.15976	0.79212	-0.17497	-0.18489	-0.10793	-0.20558	-0.18607	-0.19512	-0.55314	-0.42278	-0.14647	-0.01517	0.13954	1.26421	0.9335	0.66013	0.31812	-0.71952	-0.0025	-0.28706	-0.78608	1.00346
529	-1.11021	0.78561	-1.06472	-2.97486	-0.40253	0.76238	0.43602	-1.80312	-1.72391	-1.86048	-0.76182	-0.93669	-0.18336	1.12391	1.15071	0.68333	0.40417	0.37929	0.25225	-0.40579	-0.21914	1.46499	1.45087	0.38435	-0.95777	1.76537	-0.44611
531	-0.08946	0.24825	-1.17775	-1.10273	-0.63556	0.1513	0.65336	-1.03759	-1.81247	-0.89331	-0.77155	-0.74191	-0.32259	0.3706	0.44406	0.09581	-0.10329	-0.04707	0.71637	1.08476	0.85985	0.44394	-0.95197	-0.94374	-1.18566	1.05865	0.98309
532	0.54821	-1.64578	0.13355	0.68467	-0.11359	-1.51114	-0.69851	0.79596	0.54827	0.40965	0.3004	-0.38196	-0.19916	-0.42271	-1.24536	-1.55914	-1.45837	-1.55736	-0.98299	-0.27053	-0.07152	-0.41756	-1.1352	-1.97278	0.18606	0.83415	0.0798
533	-0.57388	-1.85164	-1.49734	-1.05887	-2.11205	-0.91063	-1.20001	-0.95721	-1.60233	-1.35695	-1.66555	-1.94016	-2.37193	-1.9176	-1.37756	-0.703	-0.55382	-0.82127	-1.56701	-1.7496	-0.88345	-1.12324	0.47408	0.38888	-0.36328	-0.85699	-1.04708
534	0.48488	-0.52723	1.49027	1.38734	1.09649	-0.32304	-1.38225	1.62661	1.2098	1.03938	0.94305	0.8161	0.82249	0.11452	-0.48351	-0.29618	-0.08876	-0.23537	-1.07996	-3.7217	-3.04054	-0.29891	0.83143	-0.07663	1.82844	-0.00509	-1.37229
536	0.35333	-1.28939	0.90802	0.9227	0.88028	-1.29561	-1.17404	0.76408	1.10055	0.96387	1.00954	0.70507	0.95252	0.31949	-0.85857	-1.37973	-1.2918	-1.48577	-2.24463	-1.17068	-0.65847	-1.05746	-0.55789	-1.40455	0.61635	0.77592	-0.62411
537	0.53253	0.60266	-0.13792	-0.56042	-0.07217	0.69296	0.22297	-0.92257	-0.10998	0.03231	-0.08838	-0.10005	-0.09918	0.93323	0.9177	0.65662	0.48982	0.36564	-0.54748	-0.47165	-0.07014	0.81728	1.5733	1.14172	-0.56409	0.91588	-0.62531
539	0.29857	-0.56145	-0.49912	-0.21831	-0.32366	-0.68888	0.33657	-0.39686	-0.00951	-0.09675	0.01732	-0.51572	-0.04439	-0.03744	-0.41022	-0.72521	-0.78491	-0.7741	-0.03609	0.30056	0.3622	0.49739	-0.20398	-0.74205	-0.54399	0.65313	0.32326
540	-0.86177	0.03397	0.05461	0.16961	0.26178	0.05063	-0.46516	0.13722	0.26194	0.09387	0.20014	-0.08423	0.45689	1.17612	0.62366	-0.04807	-0.21539	-0.39474	-1.321	-1.0812	-0.44519	0.31841	0.59638	-0.61175	-0.48005	1.72578	-0.64796
541	-0.5716	-0.20237	0.0084	0.4474	0.18402	-0.16119	-0.09162	0.45565	0.42257	0.3256	0.41876	-0.04181	0.2159	0.08084	-0.15785	-0.1499	-0.11669	-0.11366	0.01997	-0.33187	-0.12403	0.2316	0.27805	-0.3915	0.14618	0.29811	-0.35054
542	0.34002	-0.76504	1.34556	0.87573	1.07727	-1.30456	-0.20734	0.93418	0.82487	0.72619	0.75432	0.91767	0.93644	0.5272	-0.82174	-1.43975	-1.37255	-1.31625	-0.98605	0.16569	0.16877	-0.75091	-0.51462	-1.07022	1.28682	1.06435	-0.10445
545	0.66917	-0.10861	-1.04659	-1.5006	-0.65057	-0.11856	0.39862	-1.66207	-1.97231	-0.72036	-0.74016	-0.63158	-0.31326	0.25624	0.13333	-0.17255	-0.26503	-0.24905	0.28559	0.73485	0.76551	0.30448	-0.68509	-0.62112	-1.05871	0.74226	0.75304
546	-1.75621	-0.26568	-0.20611	-0.02156	-0.02382	-0.54636	0.47542	-0.19521	0.18532	0.05902	0.14319	-0.1656	0.24659	0.20697	-0.26114	-0.61513	-0.67024	-0.59163	0.35893	0.6577	0.48279	0.42606	-0.78096	-0.95774	-0.32004	0.63746	0.79015
549	-1.75011	-0.07737	0.77772	0.7909	0.70971	0.19946	-0.83248	0.85076	0.81083	0.70544	0.76924	0.66787	0.41847	0.09077	0.0665	0.27641	0.28809	0.16706	-0.93156	-0.84709	-0.56104	-1.08298	0.41807	0.1222	0.69615	-0.07191	-1.01623
550	-0.88786	0.19053	1.16564	0.9388	1.13686	-0.23663	0.20235	0.9115	1.1129	0.90849	0.98726	1.08873	1.06708	0.72977	0.11494	-0.33593	-0.41192	-0.33916	-0.05091	0.61607	0.40156	-0.42535	-1.22503	-1.09507	0.57476	0.67845	0.59784
551	0.23071	-0.12292	-0.48019	-2.7362	-0.3931	0.02992	-0.22996	-3.08319	-1.33538	-0.68353	-0.25573	-0.73232	-0.09131	0.37119	0.30203	0.03036	-0.12421	-0.30659	-1.09221	-0.44562	-0.12687	0.3417	0.4768	-0.15023	-0.60506	0.72534	-0.39122
553	-0.56283	-0.4682	0.38482	0.68276	0.27951	-0.19045	-0.76354	0.76148	0.66684	0.51169	0.46713	0.37495	0.10203	-0.59778	-0.487	-0.14293	0.04697	0.03047	-0.20399	0.22271	0.14063	-1.47026	-1.52617	-0.9072	0.39787	-0.75766	0.1955
554	-0.42039	-0.59746	1.05843	0.84548	0.96343	-0.98952	-0.28115	0.96371	0.79158	0.71671	0.74132	0.80832	1.02639	0.07215	-0.84088	-1.01205	-0.90556	-0.86178	-0.20721	0.45786	0.29012	-0.82915	-0.92483	-1.05077	0.96862	0.21452	0.03554
556	0.12961	-0.37433	0.27433	0.26801	0.36888	-0.41388	0.07604	0.1782	0.54245	0.34644	0.41548	0.43074	0.34709	-0.39242	-0.58204	-0.37779	-0.26871	-0.19216	0.28089	0.56566	0.64104	-0.60252	-0.94274	-0.5714	0.37689	-0.39448	0.3754
557	-0.42501	1.53977	0.09644	-0.51264	0.60955	1.16672	0.6213	-0.91864	0.22625	-0.00349	0.11315	0.44826	0.84768	1.95798	1.80605	1.00583	0.62267	0.62422	0.40416	0.81293	0.64549	0.29601	-1.27544	-1.28902	-1.01203	2.3335	1.09952
558	1.13134	0.51098	0.04037	0.01526	0.18245	0.58921	0.01415	-0.10216	0.2966	0.28513	0.26339	0.22194	0.25078	0.34432	0.51427	0.6091	0.60882	0.56311	0.10006	0.00655	-0.07162	0.20007	0.32003	0.3692	-0.0408	-0.19999	-0.09019
559	-1.31895	1.11026	1.05622	0.33808	1.10326	0.82732	0.30914	0.20535	0.68255	0.58816	0.56742	1.16775	1.15063	1.35143	1.00594	0.73821	0.73434	0.75659	-0.19554	-0.18964	0.17033	0.45582	1.42903	1.67488	0.33957	0.18533	-0.61243
560	0.2577	-0.98227	-0.38461	-0.90446	-0.95371	-0.54517	-0.30373	-1.53777	-0.20611	-0.23508	-0.62814	-0.48604	-0.83111	-0.87061	-0.70013	-0.457	-0.3543	-0.54743	-1.11449	-0.56178	-0.23845	-0.19754	1.35166	1.57008	-0.4985	-0.80719	-0.83914
562	0.48513	0.43492	2.02032	1.93021	1.45997	0.51556	-0.29239	2.21936	1.59056	1.47396	1.34174	1.29098	0.68114	0.4557	0.18646	0.49916	0.72207	0.68749	0.18561	-0.55514	-0.58042	0.75165	1.21884	0.75467	2.43049	-0.44293	-0.67718
566	0.54755	-0.33405	0.02089	-0.30506	0.21004	-0.22292	-0.98255	-0.67912	0.23531	0.01602	0.09438	0.32318	0.57728	-0.02352	-0.14029	-0.23148	-0.08052	-0.15314	-1.0434	-0.2175	0.1316	-1.34662	-1.17542	-0.61319	-0.57283	-0.46355	-0.01207
567	-0.12149	1.28312	1.63304	1.06286	1.7402	0.62209	0.3129	1.22567	0.99923	1.01502	1.04586	1.54602	1.76227	1.52255	0.86021	0.49662	0.51081	0.66077	0.78828	0.67678	0.30439	0.15146	-0.63065	-0.39561	1.25156	0.63416	0.40844
568	0.63142	-0.86494	-0.41171	-1.1878	-0.29468	-0.63579	-0.8564	-2.48141	-0.04483	-0.26826	-0.11742	-0.4596	0.11877	0.06409	-0.30359	-0.65949	-0.69667	-0.89885	-1.38917	-0.51845	-0.30789	-0.616	-0.75063	-1.20832	-0.56463	0.56123	-0.25651
570	-0.78721	-0.66645	-0.73425	-0.25374	-0.96417	-0.49099	0.38115	-0.4033	-0.08718	-0.1939	-0.12581	-0.84066	-1.007	-1.20755	-0.70095	-0.37739	-0.38172	-0.41814	-0.02053	0.39836	0.36845	0.37233	-0.3039	-0.29781	-0.41564	-0.63411	0.48212
571	-0.56187	-0.3707	2.17118	1.8339	1.59674	-0.64979	-0.19249	2.08654	1.57	1.48679	1.4237	1.47422	0.89934	0.335	-0.64639	-0.7745	-0.51486	-0.47443	-0.33486	0.24333	0.0004	-0.02426	-0.70245	-1.02141	2.45523	0.00129	0.31393
578	0.73678	2.47701	-0.04379	-0.48379	0.94208	2.48333	-1.13168	-0.60454	-0.08302	0.14144	0.1167	1.0041	1.12375	2.1294	2.57167	2.39239	2.25355	2.29716	0.56232	-0.70789	-0.50598	-1.38616	-0.4103	0.18188	-0.83727	1.10652	-0.61175
580	0.02003	-1.83154	-1.90246	-1.20479	-1.99092	-0.79322	-1.47547	-1.03894	-1.94998	-1.70897	-3.57233	-1.62864	-1.94812	-2.00623	-1.38962	-0.61422	-0.35118	-0.54818	-0.91496	-1.2696	-0.87249	-1.89455	-0.36723	-0.20337	-0.49676	-0.99431	-0.84512
581	-0.24081	-2.04683	-1.33914	-1.29676	-1.18733	-1.15413	-1.87768	-1.65077	-1.21135	-0.70589	-0.56626	-1.20013	-0.81514	-1.44799	-1.41767	-1.02207	-0.76438	-1.04587	-1.86717	-1.60297	-0.924	-1.88939	-1.02059	-1.29265	-0.5311	-0.45946	-0.79707
583	0.31755	-0.44672	-1.42724	-1.43052	-1.59028	-0.15434	0.50913	-1.52735	-2.17676	-0.99666	-1.12331	-1.46761	-1.69708	-0.59456	-0.14612	-0.08697	-0.24479	-0.34189	-0.03274	0.32481	0.45278	0.66079	0.34714	0.13983	-1.03605	0.20836	0.29542
584	0.84731	-0.92042	-0.12788	-0.03495	-0.21718	-1.51929	0.40584	-0.16415	0.26145	-0.03938	-0.05744	-0.34983	0.24189	0.05454	-0.7536	-1.70802	-1.92757	-1.7858	-0.12528	0.79262	0.4931	0.05533	-2.00404	-1.94561	-0.71724	0.99986	1.2286
587	-0.33359	-0.8434	0.51764	0.20507	0.46606	-0.92618	-0.2834	-0.12263	0.53081	0.50354	0.54213	0.60483	0.6554	-0.6219	-1.11369	-0.89688	-0.58533	-0.59529	-0.47339	0.09511	0.13468	-0.63759	-0.81466	-0.24124	0.37406	-1.00229	0.16219
588	-0.02636	1.20427	-0.7634	-1.29596	0.08597	1.09029	-0.07556	-1.71189	-0.57639	-0.45943	-0.41534	0.00987	0.53612	1.31762	1.48043	0.96743	0.8187	0.86897	0.63228	0.72	0.58717	-0.08285	-1.79931	-1.43703	-1.51569	1.18749	0.755
591	0.59845	0.23932	-1.45298	-0.75766	-1.03353	0.22743	1.18361	-0.70576	-2.12517	-0.68911	-0.76054	-0.74546	-0.98121	-0.85724	-0.16789	0.26986	0.33981	0.55803	1.83427	0.96834	0.67341	1.07249	0.35251	0.86551	-0.54651	-0.95928	0.77895
592	0.20548	-0.06596	0.94329	0.77386	0.84656	0.26354	-1.40025	0.79876	0.8079	0.75444	0.69295	0.97234	0.69302	-0.1099	-0.10518	0.3081	0.56534	0.52258	-0.69653	-1.19674	-0.89269	-1.80765	-0.00232	0.59268	0.88284	-1.21874	-1.00044
595	0.51527	-0.92516	-0.51782	-0.20329	-0.69412	-1.39048	0.94954	-0.44606	0.10732	-0.23403	-0.11644	-1.06572	-0.367	-0.06302	-0.66001	-1.51027	-1.83411	-1.78638	-0.24569	0.91457	0.78005	1.20155	-0.65229	-1.49316	-0.91091	1.34713	1.10302
596	-1.764	1.54719	0.57597	0.50801	0.87014	1.65775	-0.56847	0.51862	0.64029	0.4876	0.47286	1.08862	0.83238	1.02428	1.44069	1.6541	1.67427	1.71833	0.58586	-0.47128	-0.29356	-0.94589	0.64913	1.5892	0.19459	-0.61426	-0.8022
597	1.66723	-0.05575	-0.47606	-0.48218	-0.20102	-0.82049	1.28496	-0.59856	-0.33696	-0.38119	-0.18476	-0.61367	0.22407	0.76772	-0.05188	-1.0676	-1.31703	-1.00023	0.9663	0.84072	0.60752	1.51206	0.11495	-0.70463	-0.77058	1.6166	0.96655
598	1.24532	0.15311	-0.61013	-1.02403	-0.37004	0.54757	-0.56248	-1.34771	-0.68927	-0.26251	-0.40294	-0.20813	-0.24762	0.32519	0.58256	0.55984	0.50341	0.37657	-0.51474	-0.64057	-0.38842	-0.40609	0.71482	0.74715	-0.77566	0.22239	-0.778
599	0.04972	-0.50987	-1.89777	-2.77314	-2.4822	-0.86604	1.72801	-1.31286	-1.8613	-3.6911	-4.62968	-2.55868	-2.7462	-1.4457	-0.84179	-0.83705	-1.05715	-0.80557	1.43964	1.38371	0.99583	1.42188	-0.7026	-0.62786	-0.959	-0.03307	1.84154
600	-1.26624	1.37425	0.20763	0.14869	0.88259	1.67236	-1.74252	0.00959	0.39943	0.43856	0.45818	1.00355	1.07022	1.18737	1.6093	1.65042	1.6696	1.63409	-0.30081	-1.72588	-1.43285	-1.76513	0.15375	0.54305	-0.3689	0.15371	-1.44112
601	0.43454	-0.80549	-2.26808	-3.72642	-2.0149	-0.71917	0.91325	-2.00585	-2.30784	-4.11716	-1.71676	-2.33279	-1.71493	-0.88156	-0.64064	-0.69407	-0.8021	-0.75534	0.5995	0.70349	0.7787	1.29086	-0.15057	-0.7111	-1.21938	0.41978	0.80843
602	-0.0782	-2.06036	-0.73069	0.192	-1.57557	-1.99575	0.15149	0.26053	0.10857	-0.27654	-0.35925	-1.75018	-1.52772	-1.88373	-2.02837	-1.90419	-1.83527	-1.8711	-0.57411	0.21431	0.21431	0.35375	0.01319	-0.3372	-0.33307	-0.30499	0.19228
603	-1.32069	1.24392	-0.83317	-0.42277	-0.18668	1.2095	0.63858	-0.35039	-1.73723	-0.29573	-0.38763	-0.06901	-0.11964	0.65193	1.13537	1.19176	1.10198	1.21021	1.3099	0.4697	0.39305	0.87147	0.64318	0.93498	-0.62853	0.1331	0.17046
604	-0.29035	0.75459	-1.13771	-1.05918	-0.65212	0.66077	0.87889	-1.00614	-2.06317	-0.88135	-0.83619	-0.69391	-0.41252	0.60001	0.91033	0.61268	0.38511	0.44114	0.93459	1.0004	0.84121	0.92937	-0.19622	-0.21175	-1.26928	0.94963	0.78625
606	0.07955	0.58823	-1.29583	-1.36453	-1.0921	0.83442	0.39592	-0.8088	-1.70407	-2.01642	-2.88474	-0.93221	-1.41309	-0.08216	0.7243	0.89034	0.71092	0.70225	0.7509	0.31517	0.13681	0.1443	0.12052	0.22457	-0.74555	0.16719	0.20163
607	0.4204	0.54972	-0.97753	-1.32236	-0.85294	1.18989	-0.62549	-1.00677	-1.79415	-0.62502	-1.16983	-0.43865	-1.09627	-0.16694	0.8489	1.29688	1.2634	1.13382	-0.1807	-1.1007	-0.74626	-0.24841	1.69736	1.97002	-0.59222	-0.71418	-1.39
608	0.70149	-0.33911	-1.17376	-0.53181	-1.02304	-0.08871	0.31889	-0.54409	-1.34443	-0.50976	-0.58198	-0.74746	-0.98999	-1.08786	-0.44008	-0.0107	0.07867	0.14139	0.81945	0.65593	0.49687	0.06183	-0.51305	-0.06921	-0.50269	-0.86664	0.48214
609	0.43665	-1.05571	0.45884	0.67361	0.46249	-0.75384	-1.42687	0.51688	0.81443	0.69878	0.70804	0.34428	0.62099	0.13964	-0.55554	-0.77074	-0.66033	-0.8754	-1.8509	-1.52512	-1.06688	-1.17113	0.27296	-0.31934	0.29669	0.36327	-1.25071
610	-0.68129	1.97737	0.31519	0.12483	0.6789	1.66384	0.95376	0.01863	0.27547	0.33298	0.30443	0.65886	0.77201	1.62413	1.87472	1.57298	1.37104	1.45511	1.10872	0.67151	0.49645	1.34131	0.82398	0.92773	-0.51778	0.85352	0.34455
611	-0.4364	-1.11253	-1.76471	-0.75981	-2.30456	-1.24157	1.04287	-0.65366	-1.70479	-3.5166	-2.34059	-2.31261	-2.33036	-2.078	-1.4049	-1.14326	-1.22503	-1.05656	1.01493	1.50576	1.04204	0.172	-2.39552	-1.89681	-0.70671	-0.45872	1.91146
612	-0.72105	-0.47358	-1.27985	-1.16119	-1.85069	-0.56443	1.37384	-1.07955	-1.83917	-1.31715	-2.27686	-1.46041	-2.08009	-1.29748	-0.81012	-0.493	-0.53853	-0.40055	1.14651	1.04833	0.77211	1.20595	0.34298	0.6698	-0.60626	-0.68007	1.08965
613	-0.46657	-0.5906	-1.34671	-1.22029	-1.604	-0.67541	1.18409	-1.20263	-1.94357	-1.15597	-1.38863	-1.30954	-1.53842	-1.21445	-0.83542	-0.62974	-0.64969	-0.50224	1.09271	1.09814	0.82968	0.93634	-0.19799	0.15421	-0.74325	-0.4813	1.13096
614	0.72606	-1.74195	-1.72274	-1.20193	-1.9106	-1.61181	0.35732	-1.35557	-2.14848	-1.32487	-1.01118	-2.09732	-1.44049	-1.64743	-1.48023	-1.54427	-1.60092	-1.64059	-0.34808	0.67977	0.71023	0.43562	-0.92601	-1.31117	-1.18733	0.16422	0.75157
615	0.05704	0.25592	-0.4426	-0.17927	0.06576	0.57181	-1.26673	-0.28864	-0.03594	-0.04465	-0.11239	0.2243	0.42491	0.16514	0.49926	0.55696	0.68011	0.67778	0.05577	-0.27063	-0.35444	-1.67429	-0.92793	-0.24009	-0.74317	-0.4282	-0.4705
616	0.04012	1.52094	-0.54813	-0.60516	-0.08921	1.53801	0.15571	-0.74364	-0.37178	-0.2576	-0.41435	0.06591	0.05349	1.18775	1.71511	1.4808	1.25868	1.29115	0.62439	0.11342	0.12119	0.15188	1.07053	1.43919	-1.32492	0.68083	-0.4912
617	0.14379	1.13737	-0.80521	-1.20051	-0.35899	1.19945	0.37669	-1.28159	-1.64321	-0.48356	-0.62619	-0.28797	-0.16423	0.90052	1.4057	1.17495	0.91494	0.87794	0.35777	0.31191	0.2556	0.65583	0.85657	0.92568	-1.34327	0.9098	-0.13813
618	0.53916	-0.58324	-0.73898	-1.27364	-0.75714	-0.76591	0.60454	-1.33767	-1.50492	-0.77812	-0.49107	-0.81344	-0.455	-0.65091	-0.718	-0.77999	-0.76766	-0.64626	0.62914	0.83332	0.51953	0.47432	-1.14812	-1.0007	-0.40093	-0.16827	1.07181
619	-0.56458	-0.85649	-1.78252	-2.76691	-2.47673	-0.74493	0.53007	-1.56538	-1.45803	-3.27059	-4.22247	-2.60201	-2.91522	-1.73603	-1.08376	-0.64182	-0.60198	-0.4837	0.82115	0.59844	0.30167	0.14102	-0.60426	-0.4369	-0.29916	-0.76131	0.72266
620	-0.64838	-0.13087	0.48623	0.12059	0.51596	0.08825	-1.27498	-0.16865	0.50142	0.40229	0.33185	0.58543	0.73504	0.79755	0.42327	0.02244	0.04947	-0.16574	-2.12411	-1.25439	-0.6875	-1.14076	0.35231	0.34225	-0.43906	0.49995	-1.03593
621	-0.15152	-0.33468	-1.19118	-1.4649	-1.14018	-0.64825	1.33639	-1.105	-1.70147	-1.81224	-0.80226	-1.59166	-0.98611	-0.2234	-0.40082	-0.69885	-0.86911	-0.68531	1.07287	0.9508	0.7313	1.41612	0.45764	-0.1229	-0.63693	0.72188	0.8162
622	0.67634	-0.3791	-1.52859	-2.90889	-1.853	-0.05486	0.27666	-3.22433	-1.54794	-3.4098	-4.34912	-2.34659	-2.23247	-0.53444	-0.06662	0.03116	-0.15187	-0.26694	-0.18081	-0.05336	0.02034	0.57823	0.69488	0.23542	-0.70499	0.25929	-0.13866
623	0.07954	-0.02519	-0.21507	0.54828	-0.34703	0.0644	0.13526	0.60384	0.332	0.08893	-0.10352	-0.41734	-0.24288	0.52532	0.33835	0.01449	-0.11222	-0.18268	-0.12815	-0.25426	-0.06482	0.78759	1.23183	0.90225	-0.54022	0.90996	-0.46612
624	-2.47851	1.4819	-0.26025	0.14142	0.22762	1.60571	-0.02236	0.12175	-0.0488	0.12786	0.11048	0.07417	0.12997	1.38574	1.71894	1.57756	1.37562	1.31003	0.08532	-0.87266	-0.37441	0.73248	1.59062	1.04292	-0.51182	1.18727	-0.95996
625	0.62009	1.44554	-0.1104	0.01726	0.57819	1.54992	-0.56175	-0.09079	0.10884	0.20384	0.19312	0.4887	0.7491	1.61361	1.7109	1.4656	1.37781	1.36165	0.2974	-0.54794	-0.35075	-0.11615	0.31086	0.23334	-0.52663	1.0866	-0.59266
628	-0.02071	0.8788	0.16751	0.11225	0.573	0.90037	-0.23331	-0.04018	0.37738	0.33839	0.32586	0.59459	0.76025	1.01257	0.98479	0.85635	0.83577	0.80325	0.11152	-0.06178	-0.02343	-0.15175	0.07825	0.23906	-0.20098	0.44834	-0.17651
629	1.40316	-0.73277	-0.91579	-0.83637	-0.82065	-0.16413	-1.09213	-1.00073	-0.52068	-0.58429	-0.67514	-0.49883	-0.77039	-0.68992	-0.28726	-0.11146	-0.07121	-0.14892	-0.66625	-0.5999	-0.30974	-2.46564	-0.59114	0.19771	-0.97211	-0.38893	-0.28986
630	-0.56244	-0.21357	-0.62992	-0.4787	-0.15938	-0.11782	-0.19155	-0.67403	-0.2625	-0.14017	-0.02107	-0.36786	0.0764	0.36706	0.08383	-0.15363	-0.20081	-0.24283	-0.17787	-0.13497	0.14458	0.05021	-0.58931	-1.13655	-0.49026	0.85193	0.1354
631	0.38152	2.2902	1.68892	0.91007	1.48455	1.82504	0.88447	1.12946	0.70361	0.70299	0.71301	1.30393	1.09366	1.21679	1.52044	1.80877	1.77885	1.9741	1.66188	0.43154	0.16586	1.19579	2.20441	2.46037	2.39595	-1.12765	-0.84651
632	0.46358	-1.00405	-0.79983	-0.27512	-0.87809	-0.49604	-0.85783	-0.42579	-0.01512	-0.24752	-0.23944	-0.8909	-0.6012	-0.82776	-0.53307	-0.38228	-0.40139	-0.63957	-1.42658	-0.66832	-0.24282	-0.55272	-0.03004	-0.27041	-0.65874	-0.12148	-0.57155
633	0.6964	-2.11441	1.12173	0.97822	0.65989	-1.49749	-2.07026	1.09403	0.94417	0.81185	0.81242	0.67429	0.28027	-1.50296	-2.08481	-1.3108	-0.89926	-1.16713	-2.84996	-3.67766	-2.24198	-2.31108	0.56361	0.38257	1.45862	-1.13003	-1.74855
634	1.02149	-0.26136	-0.82366	-0.44547	-0.39894	-0.03028	-0.37984	-0.60574	-0.24707	-0.2493	-0.184	-0.50889	-0.18647	0.12009	0.09879	-0.03607	-0.07688	-0.13559	-0.22016	-0.07534	0.11634	-0.2069	-0.89767	-1.16912	-0.72954	0.57593	0.15393
636	-0.40728	-0.86973	-0.31455	-0.09988	-0.10912	-1.61916	0.85515	-0.27002	0.21594	-0.09417	0.0084	-0.13414	0.57491	-0.77328	-1.20687	-1.75152	-1.58995	-1.28509	0.81893	1.85047	1.31801	0.65405	-2.56103	-1.9819	-0.92254	-0.12181	1.83039
638	-0.06851	0.83623	-0.42304	-1.47022	-0.29053	0.64834	0.97897	-2.06071	-0.44448	-0.36694	-0.56432	-0.23269	-0.09721	1.01109	1.03517	0.57958	0.28936	0.2291	0.27909	0.78112	0.61589	1.0259	0.05034	0.10625	-1.11792	1.10555	0.99622
639	-0.90675	-0.59778	-0.68191	-0.19759	-0.77309	-0.41522	0.23533	-0.18183	-0.24092	-0.32436	-0.3326	-0.8309	-0.83903	-0.87444	-0.44582	-0.32909	-0.43694	-0.49586	-0.33046	-0.04716	0.35312	0.54724	0.03679	-0.40354	-0.63133	-0.02572	0.17633
642	0.4796	-0.88848	-1.39801	-0.83313	-0.79765	-0.42168	-0.9268	-0.86308	-1.98482	-0.70367	-0.69868	-0.60568	-0.27225	-1.16112	-0.75515	-0.34499	-0.09215	-0.13392	-0.03267	0.06774	0.0302	-1.14315	-1.67489	-1.05556	-0.73243	-0.90803	0.19938
644	0.39006	-0.59197	-0.30569	0.03479	-0.43184	-1.02096	0.8221	-0.08732	0.33228	-0.03715	0.08735	-0.47626	-0.22911	-0.78385	-0.85836	-1.02171	-1.08557	-0.96616	0.49097	1.19588	0.84933	0.24659	-2.78682	-2.38054	-0.39079	-0.08029	1.91404
646	0.97425	1.20934	0.43899	-0.00681	0.68438	0.821	0.48463	-0.14663	0.35394	0.24234	0.18992	0.63121	0.95878	1.64256	1.36859	0.66812	0.46441	0.45662	-0.09017	0.8004	0.71926	0.79721	-0.16741	-0.26198	-0.79949	1.52243	0.52976
649	0.58772	-0.13801	0.25473	-0.14337	0.58637	-0.296	-0.61226	-0.33833	0.32552	0.12888	0.33795	-0.13982	0.97695	1.77219	0.74643	-0.54556	-0.96266	-1.18852	-1.85733	-1.32791	-0.72649	0.43424	0.66915	-1.31159	-0.5117	3.07394	-0.8993
650	0.63183	-2.51025	-1.67705	-1.25037	-2.511	-2.56763	0.21032	-1.55018	-0.60097	-3.65552	-1.24673	-2.50398	-2.00443	-3.11173	-2.67872	-2.4251	-2.40258	-2.34057	-0.38417	0.92477	0.62055	-0.73821	-3.27701	-2.81544	-0.88408	-0.6019	1.57254
651	1.00444	0.36368	-0.5478	-0.04362	0.06734	0.60278	-0.67659	-0.05105	-0.47688	-0.02083	0.0339	0.1342	0.32576	0.13194	0.45814	0.62728	0.68615	0.68094	0.28358	-0.06565	-0.0778	-0.78415	-0.85473	-0.54574	-0.33146	-0.18736	-0.11573
653	0.27052	0.07562	1.19787	0.84298	1.00985	0.1271	-0.65417	0.8962	0.72031	0.71553	0.72837	1.03714	0.8123	-0.0692	-0.22292	0.18425	0.40065	0.37568	-0.56384	-0.36167	-0.13697	-1.03572	0.15744	0.60608	1.32424	-1.25843	-0.63709
654	-0.35094	-0.87299	1.30837	1.11407	0.90506	-1.6424	0.58799	1.28658	0.93677	0.84362	0.83694	0.75241	0.53478	0.21486	-1.18386	-1.81678	-1.83939	-1.62268	0.00417	0.90758	0.61051	-0.02821	-1.09839	-1.23354	1.25514	0.95982	1.01698
656	-0.12767	-0.07134	-0.26066	-0.0347	-0.42247	-0.1209	0.73531	-0.12867	0.11769	0.03003	0.03381	0.00391	-0.15221	-1.7015	-0.72164	0.00372	0.25143	0.35618	0.97782	0.96284	0.66006	0.58656	-0.4254	0.55256	-0.07769	-2.22665	0.8867
657	0.80486	-0.95434	-0.68631	-2.19933	-1.11293	-0.44388	-0.83999	-1.89711	-1.05292	-0.92173	-0.40691	-1.40561	-0.83838	-0.9306	-0.49491	-0.3125	-0.32615	-0.6085	-1.72414	-0.91712	-0.57805	-0.16839	0.41006	-0.10482	-0.45209	-0.37243	-0.8287
660	0.30778	-0.21692	-0.01914	0.05905	0.18806	-0.06501	-0.72144	-0.12063	0.418	0.19029	0.29661	-0.00015	0.36422	0.50018	0.25551	-0.0981	-0.21127	-0.35853	-0.97207	-0.26687	-0.23175	-0.68162	-1.02958	-1.50984	-0.3119	0.8928	-0.10281
661	-0.29932	1.76472	0.8749	1.00979	0.72043	0.85696	2.43714	1.11806	0.89207	0.75407	0.67902	0.86299	0.54524	0.63493	0.84501	0.78567	0.61307	0.98963	2.61945	1.69882	1.09315	1.71087	-0.57126	0.60567	0.39142	-0.28591	2.63566
662	0.87145	0.44752	0.25422	-0.04462	0.29111	0.40424	0.48833	-0.45454	0.26997	0.32635	0.32668	0.50424	0.18132	0.27936	0.31499	0.40067	0.4389	0.473	0.37306	0.33785	0.34359	0.27446	0.32933	0.75227	0.05501	-0.37433	0.26707
663	0.35184	1.90272	0.56454	0.19778	0.90414	2.01912	-1.11235	0.11499	0.34864	0.41099	0.39352	1.05151	0.83175	1.23353	1.88644	2.00913	1.94386	1.97163	0.24542	-0.59049	-0.51907	-1.60812	0.05084	1.04778	-0.01926	-0.50585	-0.89034
664	0.92831	-0.6503	0.0533	0.1035	0.13089	-0.36056	-0.81648	-0.00609	0.26109	0.2523	0.27289	0.06476	0.22639	0.07285	-0.33041	-0.33587	-0.23854	-0.39658	-1.22268	-1.42173	-0.71812	-0.37583	0.80778	0.27511	0.02052	0.1311	-1.03549
665	0.38318	0.00419	-0.39915	0.09414	-0.26589	-0.52328	1.21479	0.01346	0.27383	-0.04317	0.04563	-0.34134	0.06237	-0.23001	-0.21429	-0.58174	-0.73866	-0.55188	1.03766	1.55277	1.11368	0.76112	-2.41696	-2.081	-0.79669	0.41354	2.03871
666	0.96041	-0.09625	-0.05844	0.42992	0.41122	0.42053	-2.32888	0.40655	0.4519	0.37327	0.30931	0.46477	0.70034	0.22229	0.24622	0.43775	0.64811	0.54621	-0.96199	-2.6834	-1.87444	-2.19489	-0.70969	-0.50705	-0.08592	-0.40703	-1.13932
667	0.52456	0.48106	0.0623	-0.27526	0.16081	0.24765	0.92377	-0.63442	0.23149	0.17738	0.24981	0.38302	0.28356	-0.225	0.03026	0.26776	0.36371	0.48364	1.08151	1.03304	0.74174	0.58992	-1.01266	-0.17678	-0.00854	-0.99185	1.30207
668	0.08233	1.23357	-0.009	0.15778	0.14139	0.66316	1.5546	0.13209	0.36517	0.0372	0.07668	-0.03578	0.17056	1.18208	1.19266	0.54943	0.08669	0.20933	1.19603	1.38616	0.90325	1.30211	-1.1466	-1.20721	-0.82351	1.74796	1.92573
670	0.10253	-1.29051	-1.67235	-1.38154	-2.26235	-0.81702	0.18429	-1.35699	-2.16553	-1.59122	-1.83944	-2.25503	-2.38853	-1.05899	-0.66979	-0.70227	-0.94621	-1.20712	-1.27946	0.03727	0.48126	0.24928	0.21339	-0.13446	-1.35181	0.47942	0.13787
674	0.4547	-0.02853	-0.46249	-0.99011	-0.40724	0.31637	-0.43744	-1.17827	-1.16036	-0.28336	-0.21418	-0.45467	-0.37465	0.13099	0.35498	0.35666	0.27283	0.11482	-0.65649	-0.53828	-0.38373	-0.18142	0.56767	0.28209	-0.45229	0.25776	-0.6583
675	0.58978	0.27422	-0.60786	-0.40299	-0.03653	0.49313	-1.4234	-0.48657	-0.26822	-0.20234	-0.35546	-0.0749	0.28769	1.00301	0.79092	0.402	0.34796	0.29676	-0.57514	-2.91191	-2.00934	-1.19194	-0.10701	-0.33374	-0.9842	1.1726	-0.80666
676	0.544	-1.81732	-1.16329	-0.49256	-1.31986	-1.89276	-0.04033	-0.54587	-1.57424	-1.11534	-0.26473	-1.59746	-0.65794	-2.49632	-2.24094	-1.77793	-1.47892	-1.34557	0.06209	0.40657	0.15663	0.08169	-1.61608	-1.55087	-0.20263	-1.18089	0.76246
678	0.01444	-0.31694	-1.11528	-1.04572	-1.36075	-0.69919	1.40992	-0.89529	-1.71098	-2.45672	-0.8181	-1.74155	-1.1843	-0.77714	-0.57563	-0.68598	-0.87896	-0.71568	1.07154	1.23811	0.86328	1.36389	-0.62219	-0.83643	-0.64904	0.12416	1.52059
680	0.05575	1.3682	1.22973	0.57901	1.41013	0.86404	0.62474	0.32096	0.90651	0.87377	0.88292	1.51849	1.49552	1.38343	1.02425	0.72194	0.7791	0.94229	0.99204	0.91562	0.5773	-0.14986	-1.10395	0.04152	0.4555	0.05613	0.998
681	0.37106	0.28764	1.54449	1.50543	1.22351	0.26167	0.05678	1.59729	1.43973	1.30994	1.34738	1.35891	0.88595	-0.43812	-0.25741	0.3989	0.5708	0.53292	-0.09935	-0.09457	-0.16219	0.13748	1.09907	1.45844	1.49139	-1.61385	-0.55946
682	-0.24941	0.44422	0.12232	0.77822	-0.2901	0.63315	0.39015	0.88087	0.6709	0.43824	0.19089	-0.27875	-0.84062	0.46374	0.73125	0.64493	0.43817	0.30084	-0.23941	-0.04683	0.0371	0.85603	1.40781	1.06903	-0.22297	0.60961	-0.29686
683	0.74969	1.4987	0.3956	0.33935	0.66812	1.5997	-0.32442	0.3405	0.46968	0.33228	0.38119	0.74131	0.59564	1.15966	1.52002	1.58541	1.53359	1.53863	0.30597	-0.93763	-0.43968	-0.03772	1.27719	1.53735	0.06433	-0.06662	-0.97168
684	0.69628	0.24874	-0.36455	0.41477	-0.27126	0.58633	-0.36142	0.56052	0.06603	0.0094	-0.13721	-0.30081	-0.30675	0.32648	0.58624	0.61063	0.5331	0.43843	-0.03799	-0.78423	-0.43065	0.2245	0.8053	0.39254	-0.29729	0.38768	-0.78564
685	-0.9877	1.69905	0.21994	0.52323	0.65097	1.45928	0.55825	0.61443	0.34357	0.28101	0.32946	0.46975	0.88429	1.58113	1.70286	1.37244	1.18373	1.23596	0.94879	0.18291	0.07881	1.15679	1.0975	0.7633	-0.41117	1.14439	-0.17165
686	0.82935	-0.2093	0.35286	-0.22532	0.28545	-0.2338	-0.01026	-0.83549	0.30582	0.26166	0.22323	0.46646	0.48059	0.36478	-0.13582	-0.30208	-0.12981	-0.17772	-0.40631	-0.21659	-0.04756	0.2158	0.83108	1.02294	-0.07233	-0.29901	-0.32443
687	-0.01567	-1.07221	-0.97374	-1.9312	-0.69839	-0.54551	-1.40945	-1.66896	-1.57476	-1.0325	-0.55421	-0.94817	-0.16949	-0.46895	-0.46539	-0.5008	-0.43288	-0.6387	-1.36628	-0.89978	-0.60799	-1.228	-0.84114	-1.23435	-0.5965	0.12066	-0.6759
688	-1.2127	0.22174	-0.28288	0.32457	-0.11531	0.93819	-1.37617	0.33832	0.34649	0.29689	0.24099	0.08621	-0.33395	-0.23835	0.55411	1.06192	1.10947	0.94441	-0.66426	-1.25223	-0.9778	-1.50231	0.60765	0.80722	-0.07433	-0.70193	-1.41483
690	-1.62551	-0.11926	-0.54033	-0.48096	-0.46915	-0.01482	0.31527	-0.71776	-0.34079	-0.20445	-0.20647	-0.32564	-0.30643	-0.19126	-0.05436	0.01168	0.03161	0.0031	-0.09368	-0.16247	0.22485	0.76735	0.74618	0.72271	-0.52296	-0.30985	-0.08666
693	0.62232	-0.39553	-0.25339	-0.72696	-0.44375	-0.15181	-0.37761	-1.1575	-0.05503	-0.18335	-0.02599	-0.97997	-0.37404	0.55906	0.32713	-0.16998	-0.48801	-0.78789	-1.82137	-1.13354	-0.64904	0.47608	1.40324	0.10283	-0.56293	1.35029	-1.05981
694	1.14026	1.17266	-0.43201	-0.33701	-0.51635	1.27549	0.8734	-0.3864	-0.27037	-0.23977	-0.40453	-0.38828	-0.95618	0.87447	1.41061	1.285	0.96832	0.87659	0.1962	0.10819	0.28942	1.13421	1.96085	1.72552	-0.83103	0.84669	-0.35528
695	0.48668	-0.70075	-0.87987	-0.15248	-1.00595	-0.35057	0.28338	-0.1235	-0.20997	-0.21441	-0.24559	-0.92475	-1.14444	-1.47439	-0.7746	-0.20553	-0.16306	-0.1821	0.28471	-0.05546	0.15122	0.61875	0.94342	0.81403	-0.30365	-0.86043	-0.3313
695-R	0.48662	-0.52909	-0.78437	-0.14394	-0.96029	-0.21515	0.50626	-0.12349	-0.20435	-0.17317	-0.23223	-0.78384	-1.19587	-1.47439	-0.70974	-0.07179	-0.01988	-0.00708	0.53916	0.10673	0.23839	0.75142	1.22236	1.24092	-0.21068	-1.0751	-0.32216
696	-1.81478	-1.56363	-1.46715	-1.35666	-1.46182	-1.24962	-0.20582	-1.59279	-2.07715	-1.05394	-0.83406	-1.63933	-1.10813	-1.0152	-1.10207	-1.20694	-1.2106	-1.32517	-0.82415	-0.07617	0.2123	-0.0345	-0.54671	-0.96907	-0.98498	0.32463	0.16866
697	-0.04166	0.41807	0.79129	0.58694	0.7942	0.714	-0.7715	0.465	0.70638	0.69757	0.68801	0.98046	0.50733	0.36285	0.45267	0.75471	0.83843	0.79368	-0.36799	-0.83347	-0.47427	-1.43175	0.58854	1.13388	0.70341	-0.60911	-1.01223
698	-0.27961	0.64336	-0.1122	-0.07681	0.12267	0.65104	0.06544	-0.20993	0.18841	0.11866	0.06615	0.1704	0.26098	0.57291	0.76516	0.62393	0.51995	0.50736	0.27946	0.34798	0.07566	-0.07791	-0.43951	-0.26927	-0.45602	0.37288	0.2617
699	-1.03586	-0.1317	0.40854	1.01283	0.11796	0.05686	-0.14773	1.18998	0.87327	0.64099	0.57166	0.27757	-0.19285	-0.75696	-0.40094	0.12759	0.33494	0.36905	0.48211	0.08779	-0.10057	-0.32553	-0.38987	0.13588	0.57553	-1.14928	0.11397
701	-0.41236	0.81175	1.44634	1.0307	1.20674	0.75899	0.42045	1.06035	1.02348	1.06242	1.10068	1.20093	0.67209	0.9881	0.67277	0.77819	0.73601	0.66708	-0.42331	-1.31002	-0.74399	1.03006	3.51142	2.99072	1.41296	0.05827	-1.79403
703	-0.90077	-0.76944	-0.28855	0.09297	-0.2539	-1.09799	0.42538	-0.02249	0.13731	0.0418	0.19582	-0.48963	0.00493	-0.31634	-0.85915	-1.16457	-1.14796	-1.00609	0.28219	0.33663	0.24187	0.56542	-0.5407	-1.00015	-0.10962	0.29912	0.57397
704	-0.23909	1.49267	1.59069	1.43617	1.50954	1.0562	0.59536	1.58562	1.24938	1.20315	1.18979	1.17765	1.29758	2.03803	1.50866	0.8866	0.68165	0.68629	0.0597	-0.30699	-0.29006	1.68692	2.21797	0.96717	0.95295	1.86314	-0.68225
706	0.35212	0.22709	-1.39586	-0.48727	-0.39512	0.75495	-0.97031	-0.33077	-1.86234	-0.58397	-0.57673	-0.38342	-0.16197	-0.02377	0.3657	0.79147	0.98514	1.00785	0.67667	-1.0402	-0.90191	-0.60102	0.57245	0.64623	-0.27674	-0.4589	-1.07953
706-R	0.35212	0.30713	-1.35346	-0.58688	-0.44428	0.85626	-0.87051	-0.42261	-1.86234	-0.56668	-0.6519	-0.31711	-0.27808	-0.13771	0.39119	0.90701	1.10839	1.13491	0.74558	-0.97989	-0.85875	-0.56838	0.77307	0.98437	-0.25016	-0.732	-1.10505
708	0.66983	-1.41104	-0.86647	-0.4547	-1.67821	-1.14381	0.69715	-0.63532	-0.10735	-0.37534	-0.47455	-1.29497	-2.11027	-1.94628	-1.39388	-0.98621	-0.99942	-1.10343	-0.4767	0.65075	0.75949	0.58837	0.34658	0.47342	-0.62529	-0.75993	0.46358
709	0.0964	0.11405	-0.40736	-0.04796	-0.55669	0.17846	0.901	-0.02932	-0.1079	-0.0669	-0.09587	-0.27665	-0.58963	-1.1454	-0.29991	0.29717	0.37795	0.44771	0.96083	0.60002	0.47885	0.97566	1.24874	1.62066	-0.12707	-1.50795	0.00537
711	1.43826	0.04267	0.00802	0.03012	0.11381	-0.02154	0.08795	-0.11919	0.25528	0.18199	0.1395	0.12631	0.32638	0.42405	0.20668	-0.08143	-0.10215	-0.11867	-0.08084	0.26573	0.20769	0.10811	-0.0948	-0.1336	-0.45415	0.38327	0.11958
712	1.24801	2.41666	0.95543	0.61893	1.27182	2.11705	0.77624	0.6983	0.64216	0.62199	0.71216	1.18789	1.08413	1.95869	2.18729	2.04606	1.87422	1.97734	1.15448	-0.0753	-0.02735	1.27821	2.06493	1.84065	0.47365	0.87133	-0.74129
715	-1.03581	-0.28181	-0.672	-2.89416	-1.64458	-0.95455	2.05758	-2.16897	-1.57519	-3.38952	-0.96245	-4.48878	-2.52429	0.59864	0.01155	-1.10263	-1.98897	-1.89201	0.31881	0.92453	0.7838	2.62748	1.6474	-0.02325	-0.80441	2.58413	0.96636
716	1.00705	0.87822	-0.50802	-0.95521	-0.40433	1.18407	0.03363	-1.05906	-1.72548	-0.30031	-0.63463	-0.13195	-0.51983	0.56646	1.15061	1.21041	1.06855	0.96904	0.04914	-0.19549	-0.10671	0.00721	1.2212	1.36994	-0.75307	0.14599	-0.62224
717	0.02187	-0.06899	0.5597	0.58964	0.48197	-0.01906	-0.2299	0.65953	0.66128	0.48306	0.46716	0.41664	0.35625	0.1195	-0.03243	-0.00574	0.02791	0.0031	-0.43222	-0.65721	-0.22174	0.0551	0.48858	0.10236	0.41026	0.03247	-0.51908
718	1.058	0.95417	-0.67671	-1.35133	-0.56737	0.88588	0.92252	-0.91101	-1.44156	-0.86683	-0.65093	-0.70841	-0.73688	0.51134	0.95154	0.88429	0.68008	0.70922	0.75816	0.35528	0.206	1.34914	1.53847	1.27889	-0.59258	0.44422	-0.00666
719	0.57634	-0.20477	-0.08833	-2.60698	-0.43329	-0.68476	1.00522	-2.92642	-1.18253	-0.4548	-0.20157	-0.66569	-0.19864	-0.02642	-0.402	-0.7549	-0.8997	-0.79073	0.44104	0.69381	0.40232	1.14076	0.06702	-0.1237	-0.18165	0.10109	0.98365
720	1.27594	0.21519	0.48327	0.35423	0.69458	0.1806	-0.37091	0.28925	0.61115	0.49047	0.56473	0.54416	0.87097	0.74946	0.40876	0.14007	0.11046	0.02649	-0.63709	-0.34421	-0.19855	0.05213	0.21347	-0.27681	0.0541	0.59332	-0.4593
721	0.59233	0.65197	1.39244	1.21763	1.45702	0.73048	-0.68436	1.3131	1.16359	1.17035	1.16267	1.4635	1.18685	0.94232	0.59091	0.70978	0.82784	0.82729	-0.08082	-0.90653	-0.84348	-0.74986	1.17002	1.11256	1.32189	0.01898	-1.32641
724	1.12428	0.20703	1.6788	1.254	1.46904	-0.57893	0.67903	1.39149	1.20226	1.10394	1.05392	1.31776	1.23176	1.5577	0.21292	-0.90406	-1.04956	-0.86776	0.07775	0.79627	0.4682	0.4712	-0.46385	-0.90311	1.14346	1.92802	0.82455
725	-0.32979	-0.44928	-1.21059	-1.40355	-0.83283	-0.33579	0.17711	-1.26796	-1.91559	-0.86688	-0.85215	-0.796	-0.41616	-0.36669	-0.31395	-0.34216	-0.31993	-0.28076	0.47909	0.42439	0.33503	0.19245	-0.43745	-0.37762	-0.83449	0.0582	0.35242
726	1.12102	-1.26962	-1.90546	-1.34631	-2.13462	-1.75966	1.23943	-1.15932	-1.7762	-3.58658	-1.12098	-2.50478	-1.57251	-2.57141	-1.93781	-1.68973	-1.64864	-1.30328	1.27738	1.57781	1.05966	0.53974	-3.06538	-2.48305	-0.68604	-0.78901	2.33788
727	0.36521	-0.79449	0.5487	0.39275	0.48752	-0.77799	-0.44381	0.0617	0.76271	0.66062	0.68126	0.63894	0.56687	-0.36698	-0.89425	-0.77584	-0.51495	-0.53687	-0.54814	-0.09036	-0.05537	-0.8226	-0.77314	-0.34887	0.44085	-0.68598	0.03019
730	-0.26443	1.07611	0.03495	-0.17508	0.36538	0.55877	1.4405	-0.31419	0.1792	0.08263	0.04541	0.45983	0.55392	0.94101	0.77782	0.43788	0.35406	0.56151	1.65333	1.66034	1.21519	0.83062	-1.24944	-0.4414	-0.4933	0.4958	1.83285
731	1.03743	0.59997	0.66697	0.37334	0.88291	0.05082	0.9055	0.21183	0.63851	0.61285	0.69296	0.81189	0.96385	0.74787	0.24645	-0.04601	-0.07	0.12257	0.98714	0.86592	0.61271	0.56276	-0.9438	-0.74546	0.38452	0.41751	1.07983
732	0.50934	0.41599	0.37674	0.51984	0.60039	0.10061	0.58787	0.52193	0.66026	0.51337	0.5547	0.64431	0.68057	0.08155	0.06701	0.05414	0.12858	0.34656	1.26584	1.12138	0.69047	-0.03643	-1.72099	-1.08319	0.19407	-0.23941	1.10233
733	0.38676	0.1187	-0.14475	-0.08412	-0.13703	-0.1444	0.96546	-0.30495	0.23707	0.10498	0.10697	-0.15804	-0.1952	0.51894	0.23645	-0.21391	-0.4823	-0.43652	0.43246	0.8759	0.7343	0.61686	-0.26666	-0.4006	-0.4517	1.18364	0.91383
735	0.14783	-0.47547	-0.91463	-0.48545	-1.03814	-0.35825	0.45047	-0.62584	-0.39247	-0.4408	-0.31687	-1.30294	-0.95349	-0.45707	-0.25586	-0.31029	-0.44133	-0.52739	-0.23748	0.08547	0.2318	1.0635	0.52013	-0.15105	-0.71972	0.26328	0.12564
736	-0.38561	-0.5041	-0.19381	0.44061	-0.68597	-0.62895	0.78194	0.48538	0.52957	0.14316	-0.05155	-0.88442	-1.08489	0.04784	-0.29106	-0.66606	-0.91278	-0.98213	-0.09308	0.72849	0.60049	0.85542	-0.34601	-0.73505	-0.28886	0.86509	0.98776
737	0.09355	-0.20214	-0.97144	-0.61649	-0.78945	0.13689	-0.15677	-0.66514	-0.63044	-0.50693	-0.65179	-0.52482	-0.81724	-0.27676	0.02642	0.16804	0.133	0.135	0.24064	-1.04907	-0.52938	-0.49076	0.76344	1.08122	-0.75495	-0.13587	-0.50668
738	0.09266	-0.62286	-1.33068	-1.04339	-1.40915	-0.67288	0.7116	-1.02945	-1.81816	-1.3857	-0.81688	-1.69373	-1.08917	-0.80485	-0.5768	-0.62503	-0.76277	-0.74249	0.30081	0.65074	0.56387	0.83668	-0.38336	-0.67908	-0.87036	0.18486	0.79685
739	-0.16764	0.45263	0.09583	0.32726	0.59846	0.54875	-0.6439	0.25144	0.38259	0.39847	0.47881	0.41055	0.77234	0.93688	0.67967	0.49871	0.5053	0.45512	-0.21464	-0.56622	-0.37228	-0.2714	-0.24964	-0.66414	0.05118	0.74261	-0.396
740	0.46406	-0.36153	1.09468	1.4396	0.89558	0.02252	-1.44468	1.63459	1.26771	1.08356	0.98652	0.82827	0.67976	-0.13273	-0.25846	0.06212	0.3223	0.20156	-0.75524	-0.86829	-0.76405	-1.05588	-0.26162	-0.25738	1.10224	-0.58358	-0.87742
741	-1.46376	2.75442	1.44756	1.23848	1.95164	2.59031	-0.65629	1.33533	1.16072	1.12016	1.11925	1.8882	1.8445	2.54506	2.63453	2.47779	2.39593	2.48278	0.96344	-0.37258	-0.49337	-0.71774	0.61148	1.1134	0.75744	1.32916	-0.9356
742	-0.02607	-1.33674	-0.42436	-0.49245	-0.3354	-1.40112	-0.16663	-0.76172	-0.15257	-0.2331	-0.19603	-0.45552	0.07175	-0.21957	-1.12011	-1.46111	-1.25899	-1.33314	-1.08373	-0.61105	0.14804	0.53125	-0.1503	-0.74793	-0.60504	0.2825	0.1034
743	0.30136	-0.19206	-1.04843	-0.23148	-0.96334	0.0001	0.21958	-0.31607	-0.19048	-0.39835	-0.37391	-0.85292	-0.80554	-0.77818	-0.12456	0.07548	0.02486	0.00835	0.33517	0.64909	0.52645	-0.05754	-1.17126	-0.84671	-0.73938	-0.35037	0.71541
744	-0.68726	0.44911	0.48405	0.20734	0.34448	0.53051	-0.36369	0.30024	0.25056	0.18386	0.09612	0.42399	0.11295	-0.39106	0.15632	0.57683	0.64605	0.74349	0.36151	-0.59463	-0.65082	-1.00239	0.53515	1.07936	0.6707	-1.47151	-0.63078
745	0.1656	0.60546	-0.45599	-0.35362	0.01547	1.13564	-1.37537	-0.41691	-0.18532	-0.08488	-0.1746	0.19028	0.17418	0.47091	0.99494	1.16977	1.19907	1.07282	-0.5665	-1.20745	-0.8436	-1.15513	0.20784	0.52509	-0.58674	-0.25398	-1.08246
746	-0.56861	1.22772	-1.19594	-0.60838	-1.03568	0.61315	2.7895	-0.61394	-1.99482	-0.75017	-0.67002	-0.90101	-1.02317	-0.21773	0.62752	0.59799	0.34024	0.64475	2.59186	2.24447	1.74093	2.59052	-0.61745	-0.11913	-1.11125	-0.1508	2.79815
747	0.2445	-1.0285	-1.39833	-1.23883	-1.41406	-0.54405	-0.32224	-1.34984	-2.10696	-0.88483	-1.01708	-1.22883	-1.25457	-0.91734	-0.67245	-0.47178	-0.41144	-0.52129	-0.49015	-0.30384	0.03736	-0.20912	-0.02406	-0.04188	-0.81036	-0.264	-0.12576
749	0.79904	2.52969	0.02226	0.41353	0.58589	2.6101	-0.68458	0.46635	0.28547	0.33007	0.11106	0.76973	0.42974	1.7018	2.49742	2.5709	2.40536	2.47249	0.88327	-1.7582	-1.2286	-0.62313	1.64197	2.28494	-0.44353	0.17695	-1.46272
750	0.92627	0.58009	-0.6875	-0.32435	-0.93307	0.21849	1.6358	-0.29129	-0.54059	-0.70948	-1.48549	-0.63753	-0.91423	-0.09729	0.36534	0.20337	-0.06471	0.10114	1.50459	1.64238	1.11375	1.05465	-0.22196	0.39386	-0.96028	0.26339	1.53098
751	0.63924	-0.28489	-1.07721	-0.25184	-0.54458	-0.0651	-0.28068	-0.24673	-1.61795	-0.44391	-0.41057	-0.56272	-0.27225	-0.23464	-0.13212	-0.06827	0.0058	0.05749	0.50903	0.04176	-0.01768	-0.4805	-0.48999	-0.45558	-0.49048	0.04316	-0.06424
752	0.50984	-0.09694	2.16798	1.3496	1.37319	0.13132	-0.16541	1.61504	1.0616	1.04567	0.98758	1.3882	0.07893	-1.97459	-1.21653	0.32258	0.67433	0.7532	0.0728	-0.93711	-1.74733	-0.19258	2.3114	2.69072	3.78689	-3.25193	-1.59566
753	0.24701	-0.43606	1.54237	1.07426	1.15316	-0.0667	-1.36921	1.15361	1.08382	0.98687	0.9682	1.36944	0.83485	-0.70687	-0.63823	0.04355	0.41749	0.31331	-1.41612	-1.01872	-0.73069	-2.13531	0.47583	1.18438	1.5244	-2.04284	-1.3238
754	0.12839	-0.84189	-0.13921	0.04059	-0.02765	-0.6394	-0.6952	-0.10043	0.31971	0.16568	0.21973	-0.21382	0.20175	-0.07398	-0.46495	-0.62851	-0.58722	-0.75097	-1.30392	-0.66408	-0.19553	-0.21631	-0.33866	-1.00415	-0.21859	0.37767	-0.35957
755	-0.17681	1.08006	1.28039	1.00968	1.18249	1.16498	-0.66986	1.19024	0.84429	0.81601	0.79446	1.11385	0.8351	0.71659	0.89571	1.19376	1.22679	1.23818	0.28976	-0.36816	-0.37673	-0.87562	0.61132	0.87797	1.46058	-0.45694	-0.93301
757	0.54136	-2.96205	-0.3231	-0.03763	-0.79411	-3.0449	-0.27009	-0.20524	0.12776	0.01217	0.0688	-0.88279	-0.5056	-1.85239	-3.17306	-2.99024	-2.55339	-2.62071	-1.48537	-0.76488	-0.25155	0.26775	0.63359	-0.01429	0.01876	-0.55444	-0.44951
758	0.04104	-0.37124	0.39027	0.62457	0.41823	0.30986	-1.70296	0.59845	0.69136	0.63932	0.60856	0.66034	0.2853	-0.67448	-0.23765	0.45708	0.68796	0.52739	-1.0061	-1.44778	-1.00711	-2.19418	0.18761	0.66777	0.56793	-1.3093	-1.41934
760	-0.86622	0.49697	0.57715	0.16927	0.87276	0.66636	-1.42808	-0.04117	0.47412	0.45684	0.47879	0.84983	1.0865	1.2468	0.91974	0.59351	0.62178	0.4756	-1.30822	-1.29351	-0.81308	-1.34142	-0.04173	-0.11803	-0.12365	0.68071	-1.0253
762	-0.81291	-1.87871	2.08355	1.45645	1.37493	-2.5576	-0.71139	1.74337	1.21933	1.16729	1.08517	1.02339	1.02173	-0.27315	-2.15218	-2.67421	-2.46188	-2.53269	-1.65641	-0.00759	-0.4114	-0.29556	0.55133	-0.60692	2.54115	0.66258	-0.87431
763	0.94187	-0.36837	-1.18343	-2.94765	-1.67585	-0.08521	0.34942	-2.21506	-1.55597	-2.69242	-2.71006	-1.34285	-1.82106	-1.18122	-0.3392	0.03543	0.00432	-0.05434	0.12991	0.50262	0.37726	0.22957	-0.05534	0.25898	-0.65428	-0.75552	0.36729
764	-0.70065	0.11766	0.37299	0.11115	0.61514	0.29165	-1.43533	-0.02759	0.42493	0.33667	0.27106	0.63606	0.92106	0.92287	0.49764	0.21003	0.33788	0.22441	-1.19093	-1.20013	-0.77074	-1.22972	0.06874	0.23243	-0.31903	0.28385	-0.94411
766	-1.43286	-0.90238	0.10399	-0.0003	-0.23545	-1.48138	1.22929	-0.36852	0.42229	0.27268	0.27408	0.00045	-0.35783	-0.92448	-1.45766	-1.54003	-1.44917	-1.14468	0.95226	1.26795	0.90025	0.56469	-1.06001	-0.47839	0.16784	-0.44645	1.5453
767	-1.70049	0.27191	0.66933	0.53632	0.68958	0.12325	0.06088	0.64624	0.53428	0.45164	0.39807	0.55225	0.678	0.51782	0.10756	0.10862	0.1374	0.19318	0.47093	-0.28279	-0.03423	0.1342	0.73451	0.4588	0.76566	0.25237	-0.54822
768	-1.36862	0.7115	0.77304	0.54107	0.3841	-0.26975	2.06798	0.40837	0.87871	0.58323	0.53481	0.70423	0.47342	-0.21107	-0.11928	-0.32441	-0.5031	-0.15813	1.73606	1.76327	1.06292	1.20646	-1.13362	0.08648	-0.06062	-0.62604	2.53251
772	-0.31998	-0.21581	-0.12853	0.76682	-0.84045	-0.77018	1.6821	0.82599	0.65562	0.32413	0.14544	-0.64943	-1.5052	-0.955	-0.7771	-0.75859	-0.97848	-0.68954	1.46627	1.38348	0.92103	0.93312	-1.03412	-0.52885	-0.03071	-0.12467	2.0459
774	-0.14166	-0.92556	1.45413	1.23586	1.20911	-1.64809	0.41455	1.29127	1.24231	1.10523	1.22452	1.14396	0.91947	-0.77747	-1.78607	-1.66348	-1.40182	-1.11929	0.22837	0.65325	0.41757	-0.1568	-1.51874	-1.47756	1.60785	-0.64766	0.78677
778	0.93116	-0.44611	-0.30497	0.16838	-0.32447	0.00765	-0.63224	0.27375	0.17521	0.02001	-0.05221	-0.20555	-0.52668	-0.92548	-0.44353	0.09854	0.21608	0.22257	0.39243	-0.16433	-0.11771	-1.31697	-0.40067	0.00174	0.06948	-0.86745	-0.26342
780	1.09806	-0.28816	-0.97111	-0.04988	-0.83009	-0.33336	0.68906	0.00133	-0.20553	-0.42356	-0.44872	-0.83036	-0.6936	-0.50464	-0.28162	-0.31207	-0.44532	-0.35425	0.96713	1.20761	0.86534	0.01534	-1.17193	-0.96891	-0.70193	0.34821	1.00292
782	0.71342	0.5714	0.71475	0.75255	0.66247	0.29857	0.77004	0.80331	0.76189	0.62059	0.65231	0.4994	0.49042	0.62706	0.41437	0.26715	0.1632	0.24132	0.52464	0.30397	0.40364	1.21175	0.94576	0.31448	0.57922	0.59755	-0.10112
783	-0.3567	0.01303	-0.08399	0.05051	-0.15226	0.3124	-0.23349	-0.03309	0.24552	0.15789	0.0749	-0.03023	-0.24426	0.19797	0.29628	0.34173	0.30192	0.1766	-0.44292	-0.42094	-0.23706	-0.10362	0.93888	0.87218	-0.23881	0.05267	-0.65374
784	-0.53901	0.30263	-0.40403	-0.61807	-0.47336	0.52804	-0.11791	-0.50412	-1.22929	-0.58258	-0.31215	-0.71957	-0.61449	0.25917	0.57645	0.5706	0.39588	0.27538	-0.29403	-0.30639	-0.2909	0.23501	0.6958	0.27935	-0.29796	0.43266	-0.47762
785	-0.05001	-0.11034	0.35029	0.4345	0.27061	-0.20087	0.30259	0.28044	0.65454	0.4356	0.48873	0.40164	0.28784	-0.14764	-0.24183	-0.18667	-0.13499	-0.12226	0.13246	0.50407	0.45689	-0.05352	-0.60926	-0.21642	0.10664	-0.358	0.52877
787	0.5909	-0.39626	1.20859	1.1483	0.75555	-0.45041	0.26499	1.26474	1.01858	0.93885	0.87961	0.80572	0.26327	-0.08054	-0.59237	-0.43061	-0.32039	-0.326	-0.29127	-0.25111	-0.11369	0.39243	1.55761	1.37819	1.27976	-0.35593	-0.69069
788	0.61002	0.57316	0.61102	0.88463	0.41867	-0.03166	1.27481	1.04055	0.7355	0.5461	0.45556	0.28125	0.44607	0.77518	0.40933	-0.14417	-0.41761	-0.26306	1.09417	1.11533	0.73432	1.12594	-0.09704	-0.17306	0.01494	1.11638	1.14282
789	0.63507	-0.89113	1.80035	1.71857	1.4318	-1.52379	0.22193	1.90728	1.45422	1.40686	1.38127	1.3604	1.02251	-0.32187	-1.70656	-1.58803	-1.27571	-1.00262	0.49275	0.48845	0.11624	-0.37114	-0.2847	-0.27635	2.18643	-0.37517	0.24098
790	0.38748	0.66193	0.62967	0.02662	1.0425	0.66226	-1.24382	-0.26797	0.45353	0.4805	0.46923	1.00781	1.39831	1.36714	0.93649	0.52475	0.6769	0.63181	-0.67801	-0.6349	-0.50707	-1.07061	-0.60299	-0.44185	-0.19423	0.40278	-0.66596
792	-0.08467	-0.26508	0.68343	0.57053	0.61778	-1.49916	1.45024	0.403	0.83543	0.5901	0.65738	0.4338	0.73565	0.73227	-0.57977	-1.85235	-2.21402	-1.66213	1.13935	1.3562	0.84165	0.90307	-1.63933	-1.86696	0.17897	1.53585	1.99091
793	1.2224	1.06607	-0.35965	-0.29787	0.09405	0.88489	0.6128	-0.33556	-0.17502	-0.12806	-0.19751	0.06815	0.3379	1.10668	1.09099	0.79117	0.68959	0.77954	1.02938	0.70012	0.57347	0.81923	0.22399	0.36922	-0.77563	0.68951	0.39737
795	-0.11524	0.34812	-0.66089	-0.20815	-0.29735	0.47877	0.00459	-0.29247	-0.20025	-0.12501	-0.17831	-0.21377	-0.18857	0.21135	0.51287	0.47805	0.40201	0.40583	0.31605	0.33496	0.29867	-0.14701	-0.30257	-0.18636	-0.68488	0.28053	0.12976
796	-0.13195	0.49485	1.22181	0.79698	1.00453	-0.03367	0.05278	0.94445	0.7827	0.57372	0.55004	0.71476	1.06636	1.77599	0.83434	-0.27304	-0.48657	-0.55099	-1.07528	-0.29598	-0.24605	1.38389	1.24957	0.34143	0.32551	2.40325	-0.5813
797	0.33044	-0.95935	-1.30154	-0.534	-1.52784	-0.43047	-0.34424	-0.5713	-1.77458	-0.75056	-1.03191	-1.30056	-1.59843	-1.18008	-0.63008	-0.31426	-0.31916	-0.43911	-0.41419	-0.11747	-0.03512	-0.63287	-0.02775	0.05436	-0.72207	-0.3369	-0.23311
798	-0.79518	0.01015	2.93693	2.05859	2.1384	-0.38352	-0.06692	2.40027	1.68245	1.6846	1.57935	1.80525	1.20049	0.38891	-0.85884	-0.47199	-0.00082	0.01951	0.07577	0.11564	-0.31781	1.54878	1.38791	0.51315	4.46341	-0.69329	-0.34388
799	0.2121	-2.29835	1.1914	1.23422	0.66751	-2.45748	-1.05044	1.45618	1.04406	0.90169	0.83664	0.61452	0.64861	-1.90231	-2.85447	-2.34623	-1.86225	-1.88224	-0.70349	0.16505	-0.0575	-1.93808	-1.38529	-1.30813	1.38749	-1.02118	-0.25706
800	0.17011	-2.15316	1.3458	1.34288	0.91475	-2.25833	-1.11155	1.53608	1.14991	1.0706	1.00147	0.9181	0.58182	-1.63235	-2.99323	-2.25655	-1.51469	-1.35405	-0.21693	0.19581	-0.13866	-2.21146	-1.75434	-1.07392	1.8903	-1.23402	-0.01738
801	0.9133	0.58369	1.06766	0.8689	0.77998	0.40262	0.96121	0.92455	0.91081	0.8678	0.80676	0.92066	0.17952	0.2702	0.23379	0.39603	0.43217	0.5207	0.56856	0.66411	0.50169	0.87132	0.76571	0.92894	0.99135	-0.53902	0.3918
802	0.22374	2.6434	0.90074	0.67148	1.15283	2.02943	1.49089	0.76029	0.60645	0.62042	0.52375	1.07111	1.03939	2.43396	2.48146	1.85421	1.45385	1.63482	1.85605	1.36617	0.84978	0.84959	0.25263	0.67349	-0.2338	2.43169	1.03656
804	0.58536	0.7309	0.01876	0.27304	0.23777	0.53352	0.97567	0.22944	0.26988	0.26277	0.33545	0.22717	0.09989	0.60106	0.5392	0.48237	0.42589	0.59126	1.347	0.53629	0.42433	0.99405	0.71793	0.60187	0.08593	0.38293	0.30031
805	0.4261	1.19635	1.16416	0.85294	1.2826	0.40133	1.05879	0.94286	0.8452	0.7557	0.74399	1.11612	1.40537	1.78352	1.05724	0.17064	-0.09309	0.11043	1.05974	1.13682	0.65358	0.75001	-0.50214	-0.48666	0.22096	1.87091	1.04879
807	0.29485	1.26378	1.166	0.4743	1.43703	0.89549	-0.46989	0.27798	0.67342	0.75374	0.66786	1.40466	1.69658	2.16312	1.52732	0.66687	0.55817	0.55106	-0.43229	-0.01127	-0.22925	-0.33437	0.3268	0.41416	-0.26317	1.91015	-0.55622
808	0.46612	0.60023	-1.18064	-0.90406	-0.37987	0.8534	-0.42216	-0.83561	-1.95511	-0.63696	-0.69874	-0.33204	-0.07167	0.50404	0.87778	0.8209	0.79354	0.82998	0.65995	-0.29295	-0.27936	-0.27312	0.22966	0.28543	-0.98513	0.39033	-0.52068
808-R	0.46614	0.21142	-1.22012	-0.83299	-0.57824	0.58947	-0.69913	-0.81635	-1.95511	-0.66534	-0.70489	-0.50445	-0.24721	0.09753	0.58353	0.59752	0.57792	0.54105	0.12133	-0.39787	-0.30743	-0.56331	-0.09994	-0.04841	-1.04128	0.16942	-0.52175
809	0.50527	1.02948	1.29726	1.13064	1.26628	0.33303	0.86018	1.27681	1.00583	0.83041	0.88728	0.94458	1.45132	1.53974	0.90701	0.22171	-0.05372	-0.01279	0.53263	0.5291	0.4489	1.39641	1.10969	0.10586	0.60936	1.70314	-0.16908
810	0.77995	-1.92841	0.24374	0.64661	-0.07206	-2.04318	-0.38865	0.62224	0.71685	0.51548	0.56216	-0.20302	-0.055	-1.10619	-1.89995	-2.02749	-1.90581	-1.92567	-1.06295	-0.05597	-0.00751	-0.47564	-0.86172	-1.32718	0.28603	-0.02993	0.05449
812	0.35465	-1.21378	0.62478	0.81702	0.38828	-0.82105	-1.15343	0.70289	0.89014	0.81298	0.79874	0.43911	0.23391	-0.32878	-0.92035	-0.7729	-0.57297	-0.76971	-1.63026	-1.63026	-1.07213	-0.97005	0.87089	0.49754	0.70575	-0.31603	-1.37507
813	0.8711	-1.65043	0.56939	0.6278	0.23546	-2.60892	0.53874	0.55018	0.79926	0.53773	0.55925	0.0563	0.2519	0.13088	-1.53982	-2.94675	-3.25208	-2.92936	-0.52671	0.60666	0.4316	0.04397	-0.82158	-1.4864	0.14744	1.49797	0.78953
814	0.37068	-0.42614	0.44659	0.3572	0.47325	-0.99732	0.68393	0.38731	0.39918	0.18518	0.30963	0.35744	0.53424	0.37119	-0.63376	-1.12942	-1.10088	-0.87939	0.74663	1.08147	0.90247	-0.25249	-1.1398	-1.17778	0.30208	0.91732	0.87961
815	0.85667	-0.58368	-0.41463	-0.18684	-0.25811	-0.63039	0.01612	-0.37639	0.0372	-0.04642	-0.19309	-0.14955	0.04209	-0.00891	-0.39319	-0.71837	-0.67753	-0.62631	0.23755	0.67712	0.45141	-0.53536	-1.57486	-1.16977	-0.6195	0.40669	0.76314
815-R	0.85666	-0.99282	-0.51391	-0.35635	-0.45437	-0.88284	-0.39143	-0.64596	0.07197	-0.13419	-0.2296	-0.36124	-0.09224	-0.34035	-0.62616	-0.92069	-0.90269	-0.9773	-0.57351	0.4595	0.34609	-0.85323	-1.88852	-1.60119	-0.76739	0.32013	0.6141
816	-0.23766	-1.46752	-1.31293	-0.77461	-2.1446	-1.29652	0.51428	-0.7714	-1.81802	-1.13807	-1.66984	-1.50293	-2.16641	-2.89032	-2.00281	-1.13326	-0.85939	-0.76997	0.66158	0.79058	0.51135	0.07452	-0.68733	-0.02405	-0.28396	-1.69885	0.80702
817	-0.19089	-0.11032	1.86457	1.33047	1.41216	-0.32758	-0.0102	1.56947	1.08526	1.06655	1.04604	1.21698	0.82587	-0.20316	-0.95718	-0.27745	0.04056	0.16851	0.50926	-0.48207	-0.69832	0.31162	1.57692	1.15376	2.99787	-1.00287	-1.05816
818	-1.18881	0.49638	0.31365	0.57376	0.3525	0.18449	0.78949	0.564	0.63385	0.45793	0.4592	-0.00127	0.28881	1.26377	0.7631	0.06731	-0.32523	-0.348	0.03528	0.3218	0.27671	1.14841	1.06666	0.09818	-0.24916	2.16205	0.02272
822	-1.78719	0.68273	0.80191	1.13094	0.84191	0.62413	-0.12006	1.25409	1.03761	0.86107	0.72206	0.78019	0.60876	1.3507	0.9369	0.49261	0.35315	0.36858	0.20442	0.09309	-0.1519	-0.33038	0.08701	-0.11383	0.30849	1.49892	-0.12943
823	-0.93607	-1.37298	-0.35237	0.22819	-0.4735	-1.19122	-0.47888	0.1419	0.21526	0.14273	0.23242	-0.59698	-0.18951	-1.23136	-1.46553	-1.11525	-0.82838	-0.85808	-0.43814	-0.38855	-0.29922	-0.16111	-0.03866	-0.30239	0.1841	-0.85632	-0.35637
824	-1.40626	0.54599	0.0734	0.28162	0.51968	0.60457	-0.61549	0.19328	0.45254	0.30026	0.39255	0.21508	0.77038	1.2607	0.95183	0.52744	0.40662	0.28489	-0.89125	-1.54855	-0.63035	0.2437	0.5359	-0.43641	-0.36898	1.50164	-0.79325
825	0.16519	-0.99133	-1.04368	-1.34824	-1.66517	-0.78188	0.17694	-1.23151	-1.49211	-1.98717	-1.77877	-1.37937	-1.60276	-1.61138	-0.94671	-0.6537	-0.70018	-0.75453	-0.11298	0.72565	0.44166	-0.39687	-1.14691	-0.715	-0.60439	-0.65078	0.72126
826	-0.23531	0.81361	0.6851	0.05343	0.993	0.46824	-0.4137	-0.25661	0.56208	0.44171	0.35308	0.85147	1.3378	2.19303	1.40057	0.19504	-0.11856	-0.23084	-1.24352	-0.28113	-0.21186	-0.1163	0.18249	-0.49939	-0.93718	3.22768	-0.39092
827	-0.05954	-1.56887	1.08201	1.37007	0.49691	-1.53188	-0.13436	1.43162	1.35616	1.10343	1.15496	0.5801	0.09509	-1.8945	-2.23062	-1.33613	-0.97266	-1.00792	-0.67041	-0.36984	-0.15877	-0.00401	0.80521	0.77797	1.44701	-1.68716	-0.58287
828	-0.56108	-2.9475	-0.95715	-0.34149	-0.67818	-1.8876	-3.6082	-0.5775	0.12161	-0.31676	-0.10273	-0.77959	0.069	-1.84861	-2.01095	-1.77082	-1.33191	-1.66807	-3.15429	-2.2686	-1.77157	-3.96568	-2.67553	-2.68306	-0.41861	-0.61643	-1.13853
829	-0.24034	0.48829	0.24807	0.62837	0.47373	0.90296	-1.11493	0.63521	0.69414	0.56294	0.5483	0.5988	0.61431	0.15303	0.61354	0.97446	1.10427	0.9926	-0.48195	-0.90772	-0.70506	-0.79414	0.31889	0.56462	0.10217	-0.82889	-1.03363
830	-1.38791	-0.18348	0.08633	0.00575	0.49276	0.01751	-1.50867	-0.22195	0.46265	0.2807	0.27328	0.349	0.8652	1.01469	0.46963	-0.08538	-0.11272	-0.29714	-1.74078	-1.37127	-0.75091	-1.23101	-0.76642	-1.32601	-0.58688	1.35779	-0.65556
832	0.35793	-0.48316	0.58826	1.13799	0.42483	-0.09604	-0.86309	1.23294	1.07463	0.93509	0.90161	0.39284	0.21218	-0.6703	-0.48023	0.03477	0.19243	0.05029	-0.81016	-0.69054	-0.52083	-0.55119	-0.02466	-0.20782	0.73783	-0.89294	-0.66475
833	0.48769	-0.47659	-0.08325	0.42281	-0.40661	-0.4011	0.15819	0.40727	0.5869	0.27724	0.27717	-0.36859	-0.41674	-0.83936	-0.50232	-0.31557	-0.33356	-0.38361	-0.13904	0.4215	0.21891	0.16516	-0.59404	-0.60986	-0.09477	-0.53615	0.40289
834	0.25729	-1.64181	-0.51782	0.15826	-0.38434	-1.07257	-1.84152	0.08019	0.07802	-0.00117	0.14206	-0.9252	-0.07688	-0.34016	-0.80609	-1.06062	-1.04145	-1.2996	-2.07545	-1.95612	-1.40188	-1.51016	-0.14491	-1.26456	-0.1851	0.7144	-1.42752
836	0.16282	-0.25042	0.94647	0.47162	0.85527	-0.12944	-0.89716	0.48141	0.56543	0.52302	0.52433	0.83021	0.67309	0.2596	-0.13343	-0.10167	-0.0354	-0.13555	-1.42754	-1.0994	-0.46561	-1.27759	0.15213	0.01405	0.81913	0.00527	-0.88352
837	-1.06973	1.38006	0.00716	0.0701	0.22423	1.34313	-0.71637	0.14166	0.11445	-0.05996	-0.2066	0.20494	0.37841	1.55775	1.75814	1.22501	0.99034	0.97761	0.01352	-0.02189	-0.1437	-0.73063	-0.09994	0.25348	-1.06827	1.3904	-0.29283
839	-0.54263	-0.3387	-1.42024	-1.06672	-1.22302	-0.08653	0.27254	-1.24637	-0.85035	-0.77977	-0.7485	-1.26223	-1.08178	-0.23861	0.12267	-0.04671	-0.28424	-0.40243	-0.44147	0.25577	0.50957	0.45231	-0.17038	-0.56139	-1.41667	0.7534	0.35806
841	-1.47005	-1.0533	-0.72263	-0.28559	-0.35971	-0.95119	-0.63934	-0.45742	-0.00226	-0.20495	-0.01159	-0.5603	0.1117	-0.43454	-0.77526	-0.97936	-0.88116	-0.8972	-0.43059	0.05265	0.02103	-0.72321	-1.79182	-1.97459	-0.50898	0.2245	0.29403
842	0.28586	0.81273	2.60839	1.40488	1.91223	0.21224	-0.43943	1.72897	1.13261	1.03907	1.00508	1.60632	1.50406	0.80393	-0.04968	0.1484	0.48441	0.53111	0.32802	-0.61545	-2.20693	1.55313	1.0449	0.42052	4.33503	-1.24051	-0.65575
845	0.94793	-0.43071	0.21357	0.45462	0.06901	-0.44373	-0.25565	0.53135	0.47404	0.2131	0.09007	-0.21675	0.10561	1.15384	0.38332	-0.60113	-0.9176	-1.14215	-1.56614	-0.31758	0.0469	-0.00541	-0.10056	-1.38187	-0.5478	2.4713	-0.09665
846	0.96966	-0.67995	0.68712	1.12472	0.26622	-0.89906	0.52116	1.26897	1.00585	0.75726	0.77505	0.04454	0.21109	-0.78544	-0.93283	-0.79932	-0.86184	-0.88379	0.06065	0.43053	0.34861	0.83249	0.32764	-0.22771	0.65228	-0.22273	0.07644
847	0.34498	1.55284	0.63646	0.74799	0.68521	1.18061	1.35378	0.68809	0.80674	0.73815	0.74823	0.93132	0.43332	0.33727	0.90967	1.18738	1.17449	1.39204	1.87582	1.08053	0.61327	0.91813	-0.33593	0.6452	0.42765	-0.90429	1.36586
848	-0.30316	0.70925	2.25963	1.45766	1.83694	-0.84839	2.17796	1.67296	1.30756	1.25263	1.33122	1.73122	1.48398	0.62518	-0.44195	-0.97155	-1.28324	-0.75082	1.6697	1.58782	1.01559	1.08618	-0.14896	0.01578	2.26871	0.41287	1.71083
850	0.09662	-1.45739	1.96079	1.1152	1.18757	-2.25894	-0.28697	1.44809	0.8017	0.6647	0.61773	0.80301	1.37069	-2.6552	-3.29109	-1.98824	-1.26704	-1.35702	0.54656	0.4058	-0.09767	0.47567	0.7671	-0.22459	3.20831	-2.88688	-0.90694
853	1.04269	-0.12576	3.1527	2.23248	2.54146	-1.92104	1.26832	2.48145	1.86277	1.86002	1.82248	2.22437	1.90937	1.87697	-0.60267	-2.45287	-2.98836	-2.5737	-0.4144	0.76937	0.37064	1.53979	1.85782	0.43089	3.4992	2.70997	0.1122
854	0.46094	-1.45478	0.07304	0.37464	-0.27523	-1.03102	-0.89195	0.24266	0.64623	0.33608	0.37202	-0.29182	-0.34981	-0.71556	-0.96984	-0.93574	-0.92794	-1.20493	-2.04918	-0.98055	-0.41443	-0.88013	0.15394	-0.31134	-0.01742	0.05077	-0.78686
858	1.34495	0.98359	0.66971	0.61774	0.54062	1.03363	-0.06045	0.75674	0.46557	0.45229	0.37108	0.4186	0.17777	0.49355	0.88094	1.05429	0.96932	0.99401	0.43723	-0.23939	-0.15785	0.29208	0.84365	0.63317	0.77994	-0.16215	-0.57764
860	-0.63299	-0.11837	-0.16525	0.18833	-0.26674	-0.1234	0.13936	0.11666	0.39036	0.0863	-0.03057	-0.3427	-0.17547	0.30692	0.16752	-0.14472	-0.3535	-0.43916	-0.31901	0.36852	0.17864	0.01136	-0.19218	-0.35976	-0.50305	0.78121	0.25951
861	-0.56958	-0.76903	0.43736	0.1932	-0.34341	-1.49793	1.82498	0.06773	0.46512	0.28591	0.25064	-0.04803	-0.88006	-0.70915	-1.29655	-1.53195	-1.70568	-1.49279	0.44938	1.11511	0.86366	1.32125	0.94874	1.13061	0.12519	-0.16803	1.22155
862	-0.03339	-0.31494	-0.4655	-0.03152	-0.5851	-0.47621	0.60415	-0.14096	0.18587	-0.0953	-0.09202	-0.68337	-0.42268	-0.16162	-0.19278	-0.48422	-0.6954	-0.70322	0.05567	0.68995	0.49167	0.5456	-0.73536	-0.89914	-0.70103	0.54929	0.88328
864	1.02457	-0.45736	-0.75374	-0.72485	-0.4808	0.21442	-1.35788	-0.74203	-1.42231	-0.31837	-0.3831	-0.20885	-0.35584	-0.66756	-0.15379	0.31335	0.49052	0.3647	-0.5875	-0.8707	-0.63558	-1.64115	-0.6226	-0.25729	-0.21167	-0.87194	-0.71884
865	-1.19829	0.52269	0.9554	0.41468	0.82206	0.34478	0.35948	0.18326	0.8195	0.68282	0.67532	0.98335	0.66285	0.82031	0.57703	0.29092	0.19125	0.13687	-0.41829	0.43729	0.30712	-0.01481	0.10846	0.46966	0.19483	0.30063	0.28119
866	0.46357	0.39347	0.50135	0.34411	0.4952	0.11275	0.51306	0.20958	0.58304	0.33016	0.33857	0.64599	0.58577	0.61395	0.34844	0.04277	-0.00434	0.02263	0.22879	1.13776	0.93079	-0.32864	-1.49816	-0.69704	-0.12617	0.27365	1.20642
867	0.08957	0.14484	-0.10486	0.12527	-0.076	0.19418	0.31096	-0.01645	0.22764	0.27606	0.26167	0.11799	-0.07404	-0.37314	-0.0823	0.24676	0.34241	0.39051	0.62424	0.39096	0.21689	0.23482	-0.06944	0.32339	0.09228	-0.83135	0.30268
868	0.80395	0.13395	0.17158	0.07422	0.32097	0.0316	0.02152	-0.03907	0.3169	0.18639	0.2908	0.17096	0.59949	0.58376	0.32941	-0.01034	-0.06636	-0.14478	-0.57569	-0.15982	-0.02371	0.62501	0.54126	-0.02973	-0.34375	0.53974	-0.27834
869	-0.30399	1.2973	1.01944	0.91885	0.87768	1.18503	0.65695	1.02244	0.83644	0.80711	0.72257	0.85195	0.39762	1.17276	1.23337	1.15726	1.00954	0.99437	0.27692	0.12748	0.15586	0.8428	1.69008	1.48294	0.68666	0.55082	-0.4052
871	-2.1807	0.32668	3.24811	1.65103	2.55154	0.09384	-1.12526	2.00107	1.33661	1.41289	1.39573	2.25314	1.49032	-0.38392	-1.08033	0.19231	0.68648	0.81202	-0.68275	-2.13064	-11.0834	-0.39606	2.33925	1.32203	6.08703	-2.41073	-2.55912
872	0.10587	0.61252	-0.16966	0.60993	-0.37317	1.22345	-0.69219	0.74474	0.40554	0.23367	0.0821	-0.01894	-0.73579	-0.71624	0.73118	1.39052	1.33186	1.19227	-0.08298	-0.50833	-0.26537	-1.06087	0.70942	1.30945	-0.12729	-1.35685	-0.88406
873	-0.41118	0.10284	1.21954	0.75602	1.16917	-0.49488	0.3827	0.684	0.87306	0.81261	0.84812	1.12477	1.17366	0.86409	-0.0676	-0.64944	-0.6283	-0.5264	-0.09592	0.74979	0.55078	-0.16791	-1.47146	-1.16678	0.65869	0.59914	0.91996
874	0.11154	-0.13994	0.04771	0.15184	-0.2244	0.07258	0.31167	0.12692	0.22056	0.10396	0.04196	-0.01939	-0.68854	0.01054	0.05245	0.10971	0.00423	-0.07238	-0.1558	0.16294	0.29078	-0.31081	0.85362	1.0451	-0.10446	0.20235	-0.21195
875	-0.21111	1.0328	-0.87132	-0.52141	-0.48337	0.89552	1.12335	-0.56963	-0.62386	-0.42176	-0.33563	-0.40747	-0.41116	0.25141	0.8912	0.90948	0.72419	0.81076	1.2874	1.03082	0.75823	0.94499	-0.83775	-0.4205	-0.82218	0.10733	1.36968
876	0.97707	-0.27791	0.52797	0.00581	0.46064	-0.12485	-0.93059	-0.3473	0.51591	0.38347	0.27305	0.54987	0.75249	0.79055	0.29805	-0.18963	-0.22553	-0.50122	-2.1441	-0.74877	-0.48285	-0.80321	0.6293	0.55895	-0.44299	0.61421	-0.92723
878	0.69195	-0.69231	2.02937	1.59872	1.71914	-0.70654	-0.92675	1.72938	1.46774	1.42459	1.45847	1.66579	1.18579	-0.66162	-1.21086	-0.54968	-0.32427	-0.35183	-1.07812	-0.58862	-0.51783	-1.6179	0.21468	0.09885	2.45876	-0.93332	-1.1934
880	0.90146	-0.87855	-0.44137	-0.12487	-0.83515	-0.26223	-0.72094	-0.28909	0.11546	-0.03209	-0.08308	-0.59535	-0.96278	-1.14236	-0.53071	-0.09753	-0.06845	-0.31778	-1.43486	-0.8359	-0.37366	-0.52099	0.75359	0.7196	-0.35182	-0.70307	-0.926
881	-0.02477	1.08737	0.2596	0.17183	0.45126	1.29003	-0.59164	0.13884	0.26822	0.2755	0.16018	0.71821	0.38697	0.56665	1.06432	1.30189	1.32457	1.35109	0.34366	-0.59155	-0.40519	-1.17065	0.8159	1.69486	-0.03601	-0.85093	-0.89796
883	1.16987	0.33494	0.95927	1.3558	0.99387	-0.17011	0.34875	1.3551	1.25859	0.97416	0.93914	0.82768	1.06222	1.25848	0.45572	-0.37357	-0.62053	-0.50663	0.35161	0.71865	0.35518	-0.11102	-0.65557	-0.95683	0.2227	1.86874	0.53515
884	-1.6841	-1.15153	-0.29441	0.28174	-0.4869	-0.51281	-1.0847	0.28049	0.34334	0.21901	0.26742	-0.55412	-0.59869	-1.32483	-0.84784	-0.32532	-0.24622	-0.48975	-1.45635	-1.17194	-0.66615	-0.73407	0.29519	-0.18088	0.01474	-0.65092	-1.04958
885	-0.28149	-0.46251	1.26693	0.62347	1.00698	-1.81057	1.11846	0.36431	1.06016	0.82686	0.75664	1.26202	1.23793	0.21491	-1.05201	-2.11588	-2.19673	-1.72684	0.64441	1.61793	0.98384	-0.64586	-3.08047	-1.21797	0.19716	0.1449	2.31394
886	0.97144	-0.14106	-0.03635	-0.20914	0.30776	-0.20678	-0.51924	-0.43395	0.21106	0.08173	0.2458	0.07277	0.781	0.54824	0.14025	-0.28412	-0.24731	-0.313	-0.64487	-0.32275	-0.25506	0.03551	-0.59963	-1.12392	-0.46627	0.50276	-0.12917
887	1.03256	-1.42358	-0.30941	0.04793	-0.31494	-1.21869	-0.86631	0.06402	0.08503	-0.08344	-0.06539	-0.56276	-0.14025	-0.1666	-0.89276	-1.21788	-1.20937	-1.42202	-1.73255	-1.15205	-0.29543	-0.36417	-0.79056	-1.6908	-0.43366	0.95731	-0.05031
888	0.36245	-1.52302	-1.06037	-0.63571	-1.31484	-1.37018	0.35952	-0.75662	-0.33678	-0.54842	-0.57248	-1.24355	-1.20478	-1.50497	-1.25436	-1.28004	-1.38652	-1.48065	-0.69664	0.99604	1.01071	0.06824	-1.39943	-1.35525	-1.1395	0.1375	1.01939
889	-0.1487	1.90427	0.08991	-0.13719	0.4396	1.71239	0.83462	-0.2057	0.10231	0.13647	0.03	0.52543	0.5425	1.46674	1.85841	1.64436	1.4391	1.49405	1.1185	0.59584	0.32	0.89758	0.50586	0.9323	-0.68816	0.65036	0.51267
891	1.07773	-0.59479	-0.99231	-1.04895	-1.29981	-0.97393	1.13188	-1.22531	-0.79971	-0.98138	-0.94078	-1.20343	-0.96175	-0.9382	-0.82905	-0.98899	-1.08771	-0.90417	0.78326	1.04298	0.73313	0.90552	-1.04173	-0.71361	-0.84793	-0.11604	1.52807
892	0.3614	-0.57136	1.00295	1.10129	0.53662	-0.45816	-0.08231	1.25317	1.02797	0.87731	0.8671	0.48235	0.1834	-0.7566	-0.85066	-0.32171	-0.16932	-0.30309	-0.68114	-0.50658	-0.27023	0.45541	1.44572	1.13755	1.09778	-0.99177	-0.8049
893	0.93576	-0.49465	0.50431	0.58463	0.54815	-0.4363	-0.47638	0.58386	0.64834	0.50894	0.59515	0.5181	0.51109	-0.37572	-0.65192	-0.38853	-0.19395	-0.18418	-0.18509	-0.11894	0.01804	-0.7873	-0.64101	-0.59796	0.5861	-0.48612	-0.17377
895	-0.05085	-0.2963	0.41592	0.58796	0.44524	-0.10452	-0.67834	0.63357	0.57663	0.47491	0.55524	0.45533	0.47451	-0.35413	-0.33378	-0.03695	0.14208	0.07277	-0.38257	-0.28342	-0.21048	-0.69302	-0.80955	-0.64407	0.39406	-0.71632	-0.1778
896	0.86477	-0.17411	-0.43375	-0.50105	-0.20568	0.21445	-0.75162	-0.56264	-0.52857	-0.16271	-0.10956	-0.07259	0.17459	-0.57321	-0.14922	0.30396	0.52903	0.43107	-0.24608	-0.44707	-0.44535	-0.49542	-0.07645	0.1936	-0.17748	-1.17954	-0.51357
897	0.89659	-0.57581	-0.77935	-0.83668	-0.69709	-0.67221	0.70062	-1.12865	-0.40893	-0.41894	-0.45037	-0.6235	-0.41452	-0.50992	-0.54921	-0.67586	-0.67857	-0.67464	0.15246	1.0726	0.97833	0.52217	-1.52939	-1.21779	-0.95293	-0.03435	1.35931
901	-0.54953	1.81404	0.71677	0.63501	0.8714	1.67286	0.61612	0.64958	0.67513	0.65435	0.55963	0.97519	0.68072	1.44051	1.66289	1.61922	1.52071	1.57801	0.86368	0.25679	0.2096	0.83568	1.44799	1.67031	0.19797	0.30614	-0.29883
903	0.03082	0.46577	0.69443	0.35648	0.65706	0.03469	0.18467	0.42716	0.34636	0.27992	0.22254	0.35417	0.70779	1.88007	0.99979	-0.20836	-0.53772	-0.62543	-0.96423	0.25097	0.40527	0.69073	-0.27613	-1.56553	-0.21007	3.05562	0.27762
904	-0.58148	1.31916	0.82059	0.5277	0.94588	1.12879	0.28578	0.52744	0.61176	0.60052	0.59621	0.84761	0.96358	1.15675	1.22383	1.1041	1.00426	0.99222	0.13003	0.16852	0.23575	0.58816	0.8335	0.71338	0.26173	0.26779	-0.31118
905	-0.49779	0.67306	0.64709	0.70427	0.46273	0.79467	-0.01793	0.79708	0.61703	0.52911	0.47217	0.51635	0.04402	0.23783	0.6291	0.83227	0.76628	0.7685	0.17614	0.02556	0.16569	-0.11276	0.34739	0.4905	0.6144	-0.30965	-0.25476
906	-0.44684	0.30232	-0.06227	0.46503	-0.27577	0.28545	0.66812	0.54793	0.46598	0.22601	0.10172	-0.2004	-0.49193	-0.00316	0.27481	0.30415	0.19926	0.22161	0.58525	0.65812	0.4393	0.64644	0.35694	0.47262	-0.23226	0.03738	0.3937
907	-0.69425	1.78099	2.51491	1.49395	2.37003	1.06831	0.34281	1.70659	1.31959	1.3954	1.41187	2.18062	2.00109	2.29833	1.42262	0.8679	0.78798	0.96995	0.56325	0.22003	-0.13764	-0.01069	1.52332	1.34396	2.60872	1.59495	-0.84556
907-R	-0.69432	1.85845	2.58275	1.48316	2.43016	1.0421	0.59925	1.6859	1.32028	1.40597	1.42583	2.25891	2.08077	2.34262	1.39235	0.82761	0.76444	0.99192	0.79446	0.34944	-0.04749	0.09793	1.85418	1.81538	2.70619	1.45304	-0.85083
908	0.61031	0.94944	-0.49391	-0.03108	-0.28862	0.76935	1.12166	-0.07339	-0.17896	-0.15235	-0.35291	-0.1949	-0.34127	0.88326	1.02843	0.68723	0.44527	0.54423	1.17802	0.99816	0.76615	0.8544	0.41814	0.5305	-0.86284	1.12567	0.67968
910	0.17686	-0.29195	0.22848	0.02179	0.50223	0.04659	-1.23421	-0.1562	0.32362	0.34927	0.35975	0.60082	0.64739	0.07452	-0.15433	0.06962	0.31213	0.24427	-0.67625	-1.26187	-0.74697	-1.37155	0.00359	0.22549	0.24233	-0.58544	-0.93568
911	0.31139	1.31476	-0.5039	-0.38752	-0.69618	0.8302	2.11277	-0.28585	-1.55743	-0.5439	-2.45507	-0.11618	-1.08111	-0.01239	0.69592	0.80797	0.6622	0.95524	2.439	1.77454	1.13139	1.21709	-0.70911	0.59846	-0.49826	-0.55377	2.37255
912	1.19358	1.15536	0.52416	0.66881	0.63295	1.46756	-0.44751	0.63696	0.69159	0.71088	0.60016	0.95806	0.43318	0.31194	1.02034	1.53482	1.64604	1.62402	0.34141	-0.41896	-0.40896	-0.43823	1.13115	1.84243	0.36268	-1.31852	-0.9689
913	0.67855	-0.62936	-1.10391	-0.56824	-0.91388	-0.18832	-0.70398	-0.6291	-0.51991	-0.65597	-0.58234	-0.96085	-0.62515	-0.56909	-0.19905	-0.12707	-0.13185	-0.2715	-0.65668	-0.12675	-0.0535	-0.64142	-0.85031	-0.91773	-0.80777	-0.02123	-0.11267
916	0.43249	0.41093	-1.20301	-0.72315	-1.17118	0.33386	1.29265	-0.5601	-1.70171	-1.16705	-1.8797	-0.86276	-1.19814	-0.39676	0.23786	0.37099	0.22003	0.34131	1.41618	1.39106	0.98091	0.802	-0.05873	0.50198	-0.88327	-0.15602	1.0931
917	0.50009	-1.24526	-0.5028	0.30811	-0.58616	-1.11672	-0.03977	0.2949	0.30272	0.05362	0.08584	-0.7303	-0.49124	-0.93038	-1.15923	-1.06488	-1.00386	-1.02587	-0.13826	0.25918	0.29763	-0.13533	-0.68635	-1.05535	-0.15755	0.02289	0.228
920	0.22781	0.13171	-1.29912	-3.04363	-0.74437	0.30345	0.03203	-1.27015	-1.70167	-2.7769	-1.09305	-0.99776	-0.47717	0.22041	0.38449	0.29813	0.18942	0.1972	0.42428	-0.13132	-0.1633	0.31001	0.40253	-0.05979	-0.72315	0.64953	-0.24307
921	0.23972	0.53905	-0.99534	-0.44993	-1.05651	0.18105	1.72671	-0.4824	-0.7975	-0.71967	-0.64571	-0.83648	-1.06026	-0.66798	0.14869	0.20904	0.01554	0.21905	1.67096	1.5787	1.13153	1.2241	-1.27174	-0.62872	-0.8542	-0.2849	2.09353
922	0.29378	-1.26245	1.09923	1.01721	0.76658	-1.01137	-1.22242	1.14478	0.9204	0.80884	0.81717	0.67599	0.52816	-1.36288	-1.47662	-0.86441	-0.55242	-0.65423	-1.57674	-1.23464	-0.76157	-0.95298	-0.25302	-0.66128	1.34911	-1.20224	-0.86314
924	-0.09979	0.13299	0.1651	0.216	0.16945	0.44936	-1.14411	0.1882	0.29824	0.19218	0.10305	0.33415	0.22984	-0.1582	0.21504	0.49969	0.58071	0.51624	-0.55645	-0.57306	-0.25451	-1.83327	-0.41786	0.39004	-0.09711	-1.05327	-0.4726
925	0.69089	-1.37073	-0.47315	0.19417	-1.08586	-1.16311	0.34692	0.17865	0.17491	-0.01834	-0.15278	-0.86921	-1.25123	-1.56353	-1.37348	-1.04583	-0.99728	-1.08063	-0.31168	0.35838	0.44076	0.33762	0.08447	0.03053	-0.25252	-0.58422	0.28786
926	-0.04832	-0.58677	-0.34695	-0.19703	-0.36116	0.04274	-1.39283	-0.46043	0.23874	0.01402	0.03966	-0.22754	-0.18205	-0.43473	-0.02395	0.14074	0.16043	-0.10596	-1.77443	-1.15457	-0.71644	-1.31199	-0.15639	-0.2486	-0.52593	-0.31721	-0.94986
926-R	-0.04834	-0.54542	-0.33708	-0.45489	-0.33352	0.11829	-1.49035	-0.87795	0.18639	-0.00475	0.01442	-0.14445	-0.17182	-0.43111	0.03148	0.21702	0.24798	-0.02237	-1.84984	-1.20797	-0.7503	-1.45129	-0.22821	-0.21616	-0.5466	-0.39441	-0.97215
927	0.2287	0.93307	0.52515	0.49352	1.0013	1.20044	-1.3425	0.45289	0.52955	0.62104	0.6455	1.00599	1.07954	1.00507	1.02735	1.17885	1.33498	1.32737	0.05179	-1.14943	-0.95102	-1.29623	0.04568	0.28701	0.41892	-0.22542	-1.13102
928	1.32009	0.50092	-0.10304	-0.11029	-0.33445	0.47258	1.20992	-0.31342	0.23666	0.13386	0.00109	0.12891	-0.63981	-0.48765	0.20265	0.52632	0.5163	0.58472	0.92464	1.25937	1.00067	0.84243	0.08475	0.94402	-0.33104	-1.14653	1.02075
931	-2.66955	-1.04635	-0.88776	-1.36922	-0.97532	-0.54891	-0.72802	-1.3862	-1.53252	-0.68713	-0.67225	-1.04746	-0.99427	-0.44882	-0.55753	-0.49071	-0.47568	-0.66006	-0.98817	-0.75836	-0.36869	-0.75483	0.00133	-0.32083	-0.34073	0.19616	-0.53041
933	-0.30206	1.25314	2.82175	1.64873	2.2915	0.97645	-1.90933	1.97802	1.27506	1.27465	1.24464	1.94431	1.85281	0.04461	-0.07193	1.0318	1.55218	1.6689	0.83518	-0.95729	-11.0167	0.21779	0.95264	1.05127	5.03814	-3.30512	-1.59583
935	-0.02607	-0.70963	-1.13202	-2.71935	-2.21586	-0.40667	0.3833	-1.64294	-1.40477	-3.21766	-4.17916	-1.57273	-3.17223	-1.70343	-0.86335	-0.25882	-0.20748	-0.22001	0.36787	0.40931	0.19818	0.11002	0.16833	0.63027	-0.22149	-1.1824	0.325
936	-0.64659	-0.64423	-0.13578	0.3442	-0.00249	-0.36037	-0.57339	0.30535	0.34923	0.31951	0.29647	0.05969	-0.00842	-0.51576	-0.59107	-0.31501	-0.13925	-0.15336	-0.17667	-0.55987	-0.2983	-0.55126	-0.26326	-0.36232	0.15026	-0.47442	-0.32901
937	-0.5493	0.95932	-0.45433	-0.34979	0.23816	1.10054	-0.4592	-0.39094	-1.69196	-0.04995	-0.16079	0.28332	0.52808	1.00632	1.11593	1.04625	1.05556	1.07204	0.55319	-0.27801	-0.23086	-0.1315	0.14458	0.36981	-0.55539	0.37262	-0.37617
938	1.0354	-1.35409	0.80494	0.90367	0.36696	-1.88413	0.27713	0.79715	1.06005	0.8011	0.8087	0.12958	0.51547	0.04078	-1.22628	-2.03441	-2.14316	-2.16265	-1.15409	0.05439	0.06236	0.56766	0.43162	-0.48347	0.39823	0.68623	0.03083
940	-0.95709	1.9799	0.07266	-0.27846	0.75736	1.96883	0.05294	-0.22437	-1.218	0.28403	0.15745	0.92346	0.78594	1.34098	1.8507	1.92461	1.89374	1.96919	1.1718	0.25584	0.01045	-0.18325	0.12858	0.70228	-0.2323	0.13173	-0.07614
941	0.35741	-0.6196	0.08273	-0.02399	0.10187	-0.42377	-0.37707	-0.29286	0.18357	0.25212	0.23175	0.22704	0.17012	0.01315	-0.48639	-0.46175	-0.22108	-0.24067	-0.31701	-0.78557	-0.44641	-0.09851	0.74441	0.64306	0.16988	-0.31814	-0.67982
942	1.18265	0.55096	-0.13531	-0.04849	0.00631	0.69155	0.11314	-0.21371	0.16831	0.17197	0.08203	0.1877	0.01521	0.36639	0.65635	0.68606	0.66497	0.66189	0.29685	0.0909	0.12362	0.10491	0.56252	0.80918	-0.41664	-0.12846	-0.22328
944	0.82217	0.20336	-0.05883	0.46656	-0.2728	0.08127	0.78787	0.37855	0.36286	0.2897	0.2124	-0.39457	-0.41751	0.23013	0.21286	0.0682	-0.0829	-0.08173	0.28894	0.41054	0.31834	1.15955	0.98028	0.60318	-0.17268	0.43833	0.16534
945	-2.40451	-1.51196	0.88762	1.37724	0.40041	-1.79187	0.318	1.46058	1.15867	1.02968	1.01267	0.20781	-0.28996	-0.76263	-1.82782	-1.79215	-1.72569	-1.5752	-0.02623	0.14116	0.0739	0.18397	0.29296	-0.47851	1.26984	0.24073	-0.02571
946	0.63424	-1.55611	-2.35136	-3.30023	-3.274	-1.08026	0.35002	-3.69931	-1.9541	-3.78734	-4.76594	-3.17554	-3.65026	-2.09577	-1.31167	-0.93187	-0.98056	-1.06495	-0.17057	0.26995	0.42283	0.40589	0.08252	-0.11447	-1.0028	-0.35339	0.26912
947	0.82303	0.8023	0.23374	0.255	0.86148	0.63052	-0.2962	0.18681	0.33029	0.37956	0.60521	0.38314	1.21281	1.56919	1.09842	0.49762	0.33266	0.29467	-0.21824	-0.59302	-0.38244	0.45634	0.2856	-0.93892	-0.22258	1.93652	-0.47506
948	0.41762	-0.12118	-1.10015	-0.53667	-0.5795	-0.15943	0.27716	-0.48267	-1.7067	-0.75587	-0.7713	-0.67752	-0.18098	0.03602	-0.0416	-0.2169	-0.22732	-0.11219	0.82607	0.48357	0.25631	0.20823	-0.44295	-0.43813	-0.72085	0.42418	0.40227
949	-0.38784	0.18988	-0.52686	-1.1537	-0.01656	0.2064	-0.17723	-0.84672	-1.39798	-0.47843	-0.21728	-0.27416	0.29703	0.56861	0.39474	0.14286	0.09814	0.1125	0.17657	-0.31371	-0.38742	0.20293	0.23192	-0.26124	-0.33975	0.69814	-0.25239
950	0.96007	0.10345	-0.22855	-0.86142	0.39441	0.33161	-1.14627	-1.09401	-1.38965	0.063	0.07194	0.36669	0.80279	0.70395	0.46403	0.25415	0.35751	0.32723	-0.26323	-0.66539	-0.57055	-1.08771	-0.55929	-0.59126	-0.36446	0.48833	-0.66221
951	1.77677	-0.12218	0.4883	0.07723	0.56568	-0.41714	0.01723	-0.17346	0.6181	0.3651	0.38567	0.27721	0.94194	1.30233	0.37233	-0.58279	-0.81753	-1.02589	-1.63023	-0.28801	0.08262	0.69013	0.53155	-0.52679	-0.45124	1.88563	-0.18056
952	1.05511	-0.13966	0.62221	0.89459	0.36888	-0.85817	1.30565	0.96986	0.76014	0.62705	0.66319	0.08014	0.30574	0.08489	-0.50376	-0.92811	-1.11226	-0.91762	0.67864	0.86919	0.65113	1.53344	0.32348	-0.39769	0.41756	0.68271	0.8901
953	0.46242	1.39372	-0.41269	-0.73096	0.43719	1.47215	-0.56833	-0.84932	-0.79289	-0.12494	-0.09504	0.34892	0.77165	1.51869	1.65586	1.38336	1.31619	1.30001	0.37792	-0.2991	-0.17609	-0.12651	-0.52181	-0.51559	-0.74747	0.94602	-0.16095
955	0.57267	1.48389	-0.21479	-0.541	-0.42188	0.41334	2.90228	-0.62228	-0.15833	-0.45987	-0.47508	-0.44318	-0.52998	0.78234	0.8763	0.26833	-0.2296	0.17695	2.46138	1.98133	1.30119	2.54267	-0.72695	-0.35032	-0.7994	1.00138	3.31986
956	0.78427	-1.17308	-0.40575	-0.00884	-0.4611	-1.22146	0.17707	-0.13613	0.1414	0.00318	0.03805	-0.42641	-0.25436	-0.96097	-1.3318	-1.20613	-0.99567	-0.9423	0.09678	0.42319	0.34924	0.01975	-0.58794	-0.58567	-0.06882	-0.481	0.45063
957	0.09999	1.72647	1.30411	0.76254	1.58997	1.3181	0.13186	0.7281	0.931	0.87667	0.8512	1.55257	1.68593	2.11598	1.62234	1.13934	1.13193	1.21334	0.47342	0.23011	0.12201	0.20654	0.60361	0.79446	0.44937	1.08232	-0.21638
958	1.15607	-1.43869	-0.93375	-2.64844	-2.59583	-0.82846	-0.28428	-2.95215	-1.3273	-3.08837	-4.07546	-3.20444	-4.42712	-1.4087	-1.17172	-0.65506	-0.59568	-0.85023	-1.25124	-1.51969	-0.89587	0.43869	2.38726	1.79214	0.07108	-0.81967	-1.4938
959	-0.21313	0.6394	-0.63384	-0.40341	-0.04499	0.96929	-0.77591	-0.47884	-0.50285	-0.11516	-0.24517	0.14732	0.04666	0.53536	0.85651	0.96238	0.98011	0.97723	0.2677	-0.64689	-0.40579	-0.9194	-0.04863	0.36783	-0.55032	-0.01592	-0.51522
960	-0.11332	1.86471	0.32913	0.102	0.80689	1.39594	0.79685	-0.00981	0.32085	0.28445	0.25102	0.6691	1.01432	2.0752	1.86956	1.21776	0.99	1.10494	1.08891	0.93165	0.79377	0.95229	-0.16247	-0.18411	-0.63277	1.90968	0.68303
962	-0.64004	-0.95801	-0.90208	-1.03803	-0.72366	-0.59821	-0.76717	-1.06	-1.74119	-0.68762	-0.62317	-0.86762	-0.25469	-0.32203	-0.4921	-0.58853	-0.53198	-0.65675	-0.81851	-0.8019	-0.59474	-0.21557	0.40658	-0.03562	-0.65102	0.17272	-0.76886
963	-1.08115	-0.06988	-0.60096	-0.65202	-0.15599	0.06319	-0.38527	-0.80605	-0.5657	-0.27154	-0.2586	-0.26585	0.19078	0.52795	0.2819	0.00535	-0.00529	-0.07157	-0.29413	-0.20187	0.01321	-0.04389	-0.35354	-0.65165	-0.64326	0.70215	-0.05996
964	1.65797	-1.32609	-0.83365	-0.87989	-1.04749	-0.47749	-1.41457	-1.0147	-1.46009	-0.37684	-0.66885	-0.82036	-1.20689	-0.97679	-0.84172	-0.36318	-0.13724	-0.34971	-1.38352	-2.18816	-1.26469	-1.22127	0.67828	0.57816	-0.04486	-0.73901	-1.36299
965	-0.58648	1.76174	0.82551	0.89928	1.18272	1.87859	-0.7894	0.90508	0.91577	0.83318	0.84293	1.23533	1.11532	1.29576	1.73241	1.87429	1.84425	1.85162	0.42219	-0.39124	-0.38254	-1.10866	0.29741	0.87304	0.33016	-0.03536	-0.89744
966	-3.10562	0.29286	0.08293	0.55608	0.10449	0.03326	0.93748	0.61893	0.51704	0.29453	0.28681	-0.07874	-0.04086	0.61726	0.32772	-0.04334	-0.20466	-0.13711	0.62837	0.84069	0.76044	0.99484	-0.18614	-0.69589	-0.08832	1.13276	0.83729
967	0.10399	-1.08505	0.86238	1.06286	0.60299	-1.06938	-0.11168	1.11375	0.97046	0.85884	0.92821	0.62693	0.38532	-1.62427	-1.92181	-0.88826	-0.48849	-0.4242	0.08015	-0.35366	-0.19617	-0.19351	0.94622	0.99938	1.39482	-1.67177	-0.76296
968	-0.4986	0.1164	1.26385	0.80373	1.32304	-0.11743	-0.63479	0.59979	0.98226	0.89345	0.96488	1.33595	1.45555	0.83399	0.00239	-0.22528	0.07654	0.09761	-0.70563	-0.71949	-0.36249	-0.4662	0.29202	0.43342	0.80151	-0.30835	-0.67938
969	0.54554	-0.7298	0.32539	-0.34615	0.40262	-0.2967	-1.51795	-1.28051	0.46918	0.43475	0.48697	0.3472	0.62595	0.35218	-0.15228	-0.30179	-0.19102	-0.45718	-2.17183	-2.15966	-1.27226	-0.94784	0.69207	0.15054	0.11676	0.19966	-1.48927
970	-0.92406	0.95485	1.81195	1.09521	1.68982	0.52336	0.10526	1.16439	1.09577	1.05179	1.10074	1.57129	1.47044	1.18593	0.61703	0.47278	0.49001	0.54681	-0.23777	-0.01448	0.07373	-0.1951	0.83557	0.70819	1.75797	0.23617	-0.66164
971	0.23195	0.75875	0.54422	0.67985	0.87761	0.83332	-0.35714	0.59181	0.74317	0.77396	0.78237	0.93598	0.90648	0.69906	0.63538	0.82239	0.94288	0.97897	0.52179	-0.27081	-0.26255	-0.33224	0.10113	0.41986	0.54441	-0.30462	-0.38131
972	0.39461	0.06252	-0.08925	0.26584	-0.31415	-0.37754	1.39903	0.23475	0.25631	0.14264	-0.06622	-0.34467	-0.31316	0.62002	0.17882	-0.49835	-0.86073	-0.76156	0.66173	1.14282	0.83216	1.25504	0.61723	0.35563	-0.66953	1.57671	0.89692
973	1.46895	2.51061	0.68822	0.36776	1.38113	2.4406	-1.09839	0.29222	0.58703	0.61623	0.5899	1.30457	1.50071	2.55275	2.64397	2.31158	2.16878	2.18682	0.32409	-1.39175	-1.02265	-0.96751	0.88549	0.96377	-0.2375	1.76055	-1.36243
976	-0.92065	0.70682	0.7023	0.79034	0.68196	0.06913	1.70602	0.73441	0.8788	0.75763	0.77278	0.77468	0.56999	-0.06907	-0.06845	0.03631	0.09342	0.39366	1.82747	1.6048	1.13416	1.30719	-0.67106	-0.14893	0.55953	-0.70261	1.70279
977	-0.09238	1.11647	-0.40118	-0.60876	-0.02725	0.95615	0.65771	-0.73962	-0.25858	-0.28058	-0.34492	0.05194	0.32512	0.91265	1.1827	0.89079	0.74783	0.78381	0.80316	0.89093	0.77414	0.57543	-0.26743	0.12454	-1.09811	0.44472	0.66128
978	-1.9828	0.8581	0.89531	0.344	1.20994	0.51689	0.10516	0.14383	0.63194	0.60398	0.67007	1.14798	1.27336	1.59042	0.86463	0.34699	0.35101	0.47044	0.43222	0.0799	0.10545	-0.03684	0.17245	0.06892	0.43972	1.21557	-0.17393
980	0.32435	-0.39906	-0.18692	0.07886	0.09535	-0.00605	-1.21532	-0.05691	0.18823	0.23834	0.25487	-0.05854	0.32091	0.40567	0.16028	-0.01484	-0.01728	-0.1966	-1.1963	-1.48472	-1.0633	-0.81842	0.63263	-0.05105	-0.2956	0.66925	-1.31953
982	-0.20069	0.43951	-1.13885	-1.55648	-0.97657	0.41773	0.90158	-0.84976	-1.56721	-2.97257	-1.44708	-1.02069	-1.08212	0.02366	0.43636	0.43383	0.25224	0.32616	1.00835	0.73375	0.51051	0.80705	0.58084	0.52135	-0.68497	0.40053	0.38875
983	-1.20229	-0.33137	-0.78003	-0.28659	-0.56233	-0.23214	0.19173	-0.33611	-0.44734	-0.23901	-0.30898	-0.53908	-0.24352	-0.40615	-0.33692	-0.22155	-0.10792	-0.07885	0.37936	0.27861	0.25687	0.51794	0.11414	0.09901	-0.48536	-0.41392	0.13705
984	0.52882	0.64691	-1.29784	-2.42386	-0.99367	0.54477	1.08831	-1.05086	-1.77377	-3.55265	-4.54268	-1.05565	-1.03045	0.24505	0.61711	0.5198	0.33948	0.46022	1.34811	0.89534	0.57822	1.09042	0.21428	0.15264	-0.80471	0.53163	0.79372
985	-0.22861	0.01201	1.09511	0.91692	0.95297	-0.05433	-0.12728	1.03151	0.87246	0.79091	0.80227	0.89777	0.74349	-0.16657	-0.4232	0.00786	0.19068	0.23517	0.21633	-0.01114	0.04027	-0.30107	0.27569	0.35795	1.36256	-0.8629	-0.39931
986	0.31615	-0.74628	-0.43767	-0.281	-0.31407	-0.15881	-1.26195	-0.55755	-0.01276	0.08206	-0.00208	-0.16598	-0.1772	-0.33839	-0.3244	-0.09467	0.04838	-0.12659	-1.27528	-1.8874	-0.92996	-1.05912	0.30742	0.22678	-0.22954	-0.35689	-1.03631
987	0.05809	-0.10128	0.24415	0.25944	0.14874	-0.24995	0.62624	0.16159	0.50107	0.32536	0.36396	0.16172	0.04704	0.01048	-0.11957	-0.26779	-0.32165	-0.27707	0.12203	0.62112	0.5959	0.548	-0.03465	-0.21376	-0.0738	0.18116	0.3907
989	0.63797	1.21801	-0.80354	-0.61464	-0.09322	1.36998	-0.71628	-0.6538	-0.45718	-0.36132	-0.48094	-0.03375	0.21121	1.07331	1.47462	1.3286	1.19126	1.17754	0.37521	-0.07609	0.06357	-0.66548	-0.75108	-0.25568	-1.22678	0.49482	0.00643
990	-0.62452	1.6143	-0.96784	-0.6554	-0.8855	1.1876	2.24131	-0.49663	-1.78615	-0.87942	-2.12259	-0.28943	-1.12302	-0.29638	0.91608	1.20092	1.05331	1.36951	2.7365	1.74578	1.126	1.35097	-0.87037	0.63585	-0.77752	-0.95761	2.47047
991	0.40426	1.29432	0.18003	0.09869	0.35809	1.26274	-0.21143	0.19522	0.12066	0.07793	-0.08733	0.29207	0.34843	1.67794	1.56674	1.15082	0.9847	0.95627	-0.14685	-2.3521	-1.17885	0.53021	1.51432	1.20718	-0.37854	1.36144	-0.86283
993	-0.44792	3.30178	-0.75787	-0.00563	0.34923	3.18222	0.77652	0.13652	-1.54885	-0.0631	-0.42021	0.70576	0.17958	1.54139	2.91148	3.14765	2.96212	3.17986	2.76427	1.24984	0.821	-0.26566	-1.00888	0.92451	-0.84771	-0.45958	1.03645
1000	0.24078	-0.70901	1.64476	1.07692	1.41262	-1.01159	-0.16425	1.09253	1.16427	1.14897	1.19304	1.47183	1.15068	-0.29893	-1.24239	-0.97775	-0.70398	-0.63036	-0.51934	-0.10829	-0.15856	-0.71195	0.49658	0.64506	1.7234	-0.86734	-0.62884
1002	-0.88823	-1.15409	-0.13028	0.38852	-1.04312	-1.56567	1.10249	0.5095	0.48947	0.11928	-0.05225	-1.68529	-1.68538	-0.09573	-0.81991	-1.65912	-2.23413	-2.22515	-0.35216	0.69127	0.5175	1.21948	0.78867	-0.28622	-0.36301	1.52642	0.5836
1005	0.08667	-0.90987	0.22193	0.57332	-0.33681	-0.60141	-0.07811	0.76263	0.43213	0.25257	0.10985	-0.34696	-0.69168	-1.12231	-0.83124	-0.50569	-0.44119	-0.52482	-0.34644	-0.45186	-0.18576	0.30295	0.75877	0.36496	0.35258	-0.5607	-0.4437
1006	-0.19933	-0.82661	0.40886	0.78452	0.27968	-0.04675	-2.16804	0.81989	0.82405	0.63528	0.59864	0.53102	0.24618	-1.3018	-0.57274	0.11383	0.39592	0.20424	-1.42078	-1.07402	-0.95523	-3.02562	-0.75433	-0.11887	0.28022	-1.47784	-1.28633
1007	0.9707	-1.08865	-0.4702	0.32198	-1.32697	-0.73219	0.39948	0.25322	0.31586	0.06649	0.04672	-1.04987	-2.16535	-1.8209	-1.19047	-0.54951	-0.51213	-0.60052	-0.22785	-0.00295	0.15966	0.47657	0.86821	0.76564	0.02165	-1.03063	-0.13062
1008	0.87524	-0.23954	-0.60488	-0.60711	-0.71002	-0.22304	0.96917	-0.74755	-0.23093	-0.38831	-0.3453	-0.61133	-0.74054	-0.45356	-0.22523	-0.17792	-0.25422	-0.2704	0.12055	0.63327	0.87053	1.22259	0.56196	0.44434	-0.66563	-0.198	0.47577
1009	0.12924	-0.76246	-1.25365	-0.88826	-1.29223	-1.13812	1.53377	-0.96556	-1.6291	-0.89244	-0.87772	-1.0758	-0.90297	-1.33275	-1.20265	-1.14006	-1.0817	-0.83118	1.45587	1.90036	1.46959	0.88423	-1.46722	-0.84947	-0.8504	-0.50143	1.96744
1010	1.39065	-0.3516	-1.91566	-0.93106	-2.0224	-0.23267	0.86807	-0.71766	-1.82432	-3.66388	-2.09871	-1.91097	-2.26624	-1.46064	-0.50983	-0.13489	-0.16046	-0.06943	0.97845	0.86086	0.64531	0.75649	0.03746	0.17657	-0.69754	-0.65999	0.6655
1015	-0.21054	1.30134	-0.22965	-0.35954	0.29424	1.19713	0.48268	-0.51617	-0.46334	0.07526	-0.11036	0.49385	0.46383	0.96701	1.15701	1.12038	1.14953	1.29121	1.3548	0.56149	0.35839	0.40975	0.4447	1.07974	-0.43257	-0.10719	0.18582
1017	1.45944	0.60337	-0.61065	-0.44155	-0.17348	0.93035	-0.50965	-0.46153	-0.47995	-0.23341	-0.34844	0.06032	-0.01209	0.24297	0.76649	0.95759	0.97972	0.95591	0.32523	-0.09239	-0.1441	-0.75645	0.07238	0.63251	-0.57256	-0.36459	-0.44102
1018	1.24196	0.72052	-0.73469	-0.07935	-0.77523	0.38243	1.45938	-0.01414	-0.49985	-0.73221	-0.83393	-0.62787	-0.97286	-0.20419	0.38625	0.3817	0.18424	0.37341	1.6693	1.55346	1.004	0.64639	-1.72832	-1.02402	-0.58273	-0.01514	2.05741
1019	0.33894	0.91727	-0.7976	-0.56453	-0.47271	0.94116	0.60219	-0.50466	-1.61899	-0.50919	-0.56256	-0.33992	-0.28023	0.10844	0.84952	0.96192	0.8778	0.93421	0.94601	0.49814	0.28673	0.81294	0.51032	0.81507	-0.78008	-0.30698	0.2344
1020	0.17213	0.2819	2.82585	1.94364	2.79777	-0.75079	-0.85182	2.06621	1.73303	1.79282	1.86952	2.48482	2.75428	1.92006	0.01931	-0.99851	-0.98589	-0.90011	-1.48201	-0.9388	-0.83215	-0.60253	0.74662	-0.47399	2.81522	1.87711	-1.50596
1021	0.79058	-0.24249	-0.20082	-0.36689	0.17057	0.04258	-1.05604	-0.727	0.1022	0.10847	0.12966	0.185	0.49381	0.29582	0.07567	0.02188	0.17278	0.06711	-0.76982	-0.69465	-0.349	-0.90636	-0.72841	-0.71941	-0.31798	-0.04707	-0.37096
1022	0.66029	-0.79404	0.2987	0.35018	0.17308	-0.6803	-0.16786	0.26366	0.55314	0.37621	0.44251	0.20825	0.03227	-0.65821	-0.79575	-0.60481	-0.53757	-0.5921	-0.70936	-0.01694	0.28458	-0.46382	-0.48254	-0.5817	0.2693	-0.3154	0.01406
1024	0.33264	0.91708	0.01354	0.06004	0.19716	0.85199	0.60335	-0.02768	0.27008	0.18699	0.13282	0.30015	0.15546	0.69687	0.87333	0.83679	0.73692	0.76066	0.52809	0.49742	0.60904	0.53501	0.51861	0.73425	-0.30352	0.18	0.2168
1025	-2.41376	0.20705	0.15326	-0.01759	0.47024	0.33674	-0.84564	-0.25204	0.45371	0.29124	0.30548	0.35766	0.71716	1.00783	0.68561	0.26986	0.20189	0.04047	-1.33761	-0.82712	-0.30601	-0.53894	-0.16264	-0.66593	-0.45606	1.07036	-0.5409
1026	0.40828	-2.27958	-1.55743	-1.30422	-1.84516	-2.08008	-0.10312	-1.66491	-0.65523	-1.0964	-0.96142	-1.824	-1.28925	-2.07083	-1.99952	-1.99854	-1.93876	-2.04006	-0.86704	0.70794	0.70892	-0.44305	-2.39522	-2.27141	-1.19472	-0.11997	1.06148
1027	0.74925	-0.62639	0.25282	-0.36511	-0.01517	-1.0311	0.92558	-1.10375	0.32462	0.25089	0.19486	0.02534	0.12581	0.14291	-0.64954	-1.10494	-1.18504	-1.20187	-0.30747	0.5932	0.60274	1.07058	0.77228	0.5772	-0.15146	0.44667	0.45628
1028	0.33524	-0.24029	-0.1146	0.21623	-0.13501	0.38095	-1.43196	0.19692	0.39392	0.19901	0.21546	-0.059	-0.08624	-0.38526	0.21854	0.509	0.51325	0.23815	-1.88069	-1.24535	-0.65482	-1.05032	0.04954	-0.00427	-0.35855	-0.55831	-0.98424
1029	-0.34504	-0.29675	-1.2833	-1.38401	-0.97164	0.06415	-0.43002	-1.51977	-0.98522	-0.87268	-0.91673	-0.85834	-0.63701	-0.27162	0.18034	0.09052	-0.00221	-0.11403	-0.40071	0.27455	0.29664	-0.45559	-1.07915	-0.87297	-1.2873	0.26918	0.25364
1030	0.55624	-0.42882	-0.16127	-0.56047	-0.03724	-0.24988	-0.66218	-0.96421	0.02145	0.00056	-0.08744	0.07775	0.43868	-0.00298	-0.20764	-0.26796	-0.11272	-0.19547	-0.60802	-0.24567	-0.17016	-0.44648	-0.1815	0.02181	-0.35404	-0.30901	-0.33617
1031	0.89313	-2.53611	0.06896	0.22967	-0.22643	-3.66343	0.36691	0.05593	0.52707	0.22608	0.43176	-0.90758	0.21467	-0.60023	-2.56315	-3.91412	-4.07163	-3.89889	-1.49992	0.08474	0.26783	1.03771	-0.30903	-1.86219	-0.04553	0.96717	0.48748
1032	-0.49853	2.39622	0.87995	0.06503	1.15449	2.17552	0.23481	-0.21118	0.67043	0.60717	0.42886	1.13861	1.3446	2.37811	2.55322	2.05214	1.77612	1.67472	-0.37459	-0.17914	-0.16755	1.05399	2.1144	1.89078	-0.86947	1.7545	-0.9096
1033	-0.21391	0.48375	0.44091	0.88145	0.49902	0.71363	-0.73094	0.91468	0.86761	0.65177	0.67084	0.29132	0.39184	0.79302	0.91991	0.7099	0.55393	0.39234	-1.00562	-0.73624	-0.40635	-0.09653	0.13385	-0.61715	-0.05987	0.94986	-0.70532
1034	-1.66731	1.44016	-0.82703	-0.82794	0.04232	1.36961	0.21828	-0.68292	-1.89778	-0.52164	-0.41111	-0.1247	0.33368	1.41514	1.64855	1.29339	1.05039	1.07924	0.75801	0.33847	0.33455	0.52135	-0.07321	-0.36964	-1.12892	1.58666	0.14281
1035	0.43023	0.85038	1.81891	1.51955	1.43412	1.1224	-0.90677	1.75242	1.33451	1.23311	1.12043	1.5001	0.8822	0.2401	0.58875	1.17174	1.41835	1.385	-0.11752	-1.22894	-0.98438	-0.43135	1.32908	1.59498	2.05143	-1.61068	-1.36606
1036	-0.21127	0.45546	-1.09447	-0.94937	-1.14193	0.60919	0.65322	-0.70543	-1.48907	-1.38418	-1.22472	-1.05073	-1.39449	-0.35285	0.48269	0.68319	0.52581	0.51068	0.58064	0.64446	0.45414	0.7147	0.41263	0.516	-0.76873	-0.16694	0.29443
1037	-0.01709	-0.82501	0.53438	0.36715	0.27436	-0.77443	0.0351	0.15254	0.67171	0.51602	0.55108	0.42029	0.09013	-0.55376	-0.86476	-0.72159	-0.61894	-0.68148	-0.82259	0.03215	0.30712	-0.35149	0.08083	0.18009	0.40864	-0.48445	-0.09948
1038	-0.10085	0.79302	-0.40229	-1.11458	-0.2943	0.93427	0.33209	-1.86496	-0.18379	-0.0944	-0.25782	0.03765	-0.53394	0.43978	0.95428	0.94272	0.78706	0.75392	0.15222	0.51336	0.5345	0.04968	0.05113	0.58179	-0.72707	0.22373	0.29447
1039	-0.15007	-0.20147	-0.99103	-0.27022	-0.74869	-0.03036	0.03379	-0.32319	-0.23553	-0.43972	-0.3022	-0.9579	-0.4997	-0.24905	0.05786	0.01018	-0.09469	-0.18494	-0.23055	0.33045	0.40805	0.28505	-0.72116	-1.06266	-0.82009	0.32336	0.4047
1040	0.02491	-1.40912	-1.72832	-2.43115	-1.9206	-1.12563	0.04612	-2.30494	-2.11941	-1.76843	-1.37101	-1.78395	-1.55764	-1.72428	-1.23795	-1.01912	-1.01063	-1.06033	-0.21171	0.54014	0.48454	-0.35944	-1.58455	-1.33056	-0.99367	-0.31129	0.82493
1041	0.01367	-0.65308	1.1278	0.79086	1.02198	-0.65761	-0.76635	0.7065	0.89223	0.87376	0.93669	1.02924	0.89044	-0.26334	-0.75672	-0.58733	-0.45017	-0.53361	-1.16472	-0.25131	-0.12367	-1.46031	-0.83397	-0.60313	1.0068	-0.44237	-0.39672
1042	0.42229	1.17865	-1.08808	-2.32494	-1.48736	0.81516	2.17982	-0.99225	-1.58123	-3.41172	-4.40482	-0.95958	-2.30545	-0.35055	0.63121	0.83071	0.65518	0.92128	2.3162	1.55032	0.99496	1.9372	0.97812	1.67903	-0.73344	-0.57859	1.56056
1043	-0.08095	-0.71831	-1.1842	-0.63239	-0.99853	-0.15465	-0.9618	-0.576	-1.6586	-0.84725	-0.61169	-0.83905	-0.66006	-1.39529	-0.56656	-0.01432	0.15807	0.04861	-0.35725	-0.21444	-0.25993	-1.13788	-1.22299	-0.84325	-0.39409	-1.10181	-0.17708
1044	0.31831	-0.6323	0.30805	0.19283	0.19642	-0.59531	-0.18008	-0.07452	0.57547	0.34875	0.35477	0.26854	0.26935	0.07724	-0.37208	-0.61681	-0.59451	-0.71234	-1.25912	-0.15631	0.28214	-0.13173	-0.24852	-0.3861	-0.14514	0.27028	0.03927
1045	-0.34801	0.69631	0.19717	0.41965	0.43497	0.63539	-0.02846	0.39706	0.53901	0.35418	0.34918	0.34169	0.58145	0.94221	0.86582	0.57927	0.46698	0.43702	0.05523	0.2825	0.28962	0.08602	-0.28112	-0.35387	-0.3483	0.81199	0.10332
1046	0.26789	1.05879	0.44037	0.42216	0.68064	0.83134	0.64353	0.21608	0.6102	0.50399	0.51635	0.9098	0.7435	0.4932	0.67768	0.7926	0.89654	1.04967	1.28651	1.02278	0.7339	-0.00515	-1.15976	-0.13376	0.14316	-0.70411	1.07857
1047	-0.63345	-0.35275	-0.24851	0.06383	-0.0805	0.32208	-1.59624	-0.01061	0.16736	0.13824	0.14531	-0.0217	-0.02207	-0.30348	0.05789	0.42912	0.54161	0.31684	-1.39214	-1.67728	-0.93398	-1.334	-0.02805	-0.08804	-0.15676	-0.58439	-1.0991
1048	-0.06882	-0.07191	-0.1288	0.0474	-0.11408	0.28524	-0.49111	0.07702	0.16115	0.05611	0.01612	0.0505	-0.2245	-0.35093	0.05246	0.36308	0.40241	0.32494	-0.38491	-0.31778	-0.04692	-0.70198	-0.13055	0.19865	-0.19746	-0.63887	-0.21473
1049	-1.02952	-0.5003	-0.41465	-0.67671	-0.13684	0.15425	-1.74497	-1.08826	-0.06773	-0.05316	-0.01829	0.08095	0.27752	-0.73673	-0.20745	0.26177	0.51931	0.3363	-1.17907	-1.13731	-0.73901	-1.57488	-0.76856	-0.31817	-0.40101	-1.32361	-0.82682
1050	-0.71832	-0.64814	0.61468	0.28097	0.57106	-0.92589	-0.46547	0.27634	0.41888	0.28493	0.29055	0.38252	0.76422	0.92543	-0.30019	-1.13227	-0.9868	-1.05941	-1.52274	-0.92108	-0.31849	0.20692	0.17756	-0.6204	0.09519	1.12731	-0.32818
1051	-0.35693	1.40504	0.04322	0.33379	0.45355	1.42836	-0.00842	0.28222	0.42683	0.32805	0.22017	0.59776	0.59577	0.96229	1.44293	1.39496	1.3059	1.34435	0.82039	0.44863	0.17521	-0.35236	-0.52732	0.22597	-0.59195	0.20771	0.202
1052	-0.74154	0.99021	0.37779	0.11185	0.73233	1.3004	-1.18123	-0.0571	0.46361	0.43825	0.40057	0.90714	0.83834	0.89642	1.20042	1.31388	1.34379	1.22778	-0.60006	-0.68216	-0.48241	-1.54049	-0.11723	0.4447	-0.12472	-0.23646	-0.81119
1054	-0.67797	-0.03582	0.42494	0.32739	0.07662	0.00144	0.64083	0.2305	0.55556	0.45442	0.33826	0.3868	-0.27614	-0.13273	-0.12424	0.04308	0.01771	-0.01988	0.01374	0.56088	0.48561	0.0809	0.77297	1.31778	0.11765	-0.46993	0.17483
1055	0.20612	-1.60286	-1.29788	-0.566	-1.59448	-1.64984	1.17183	-0.63386	-0.5301	-0.59446	-0.66199	-1.38895	-1.45477	-2.44212	-2.06311	-1.5538	-1.37236	-1.22099	0.82836	1.32531	1.16265	0.97188	-0.62063	-0.40029	-0.76611	-0.94411	1.25637
1056	-0.00708	0.75143	0.28369	0.26475	0.23487	-0.0019	2.03997	0.19571	0.50089	0.31581	0.32044	0.34046	0.22201	0.19987	0.12636	-0.07366	-0.18541	0.08667	1.77712	1.88895	1.34413	1.46669	-1.5674	-0.79356	-0.13343	-0.11312	2.58326
1058	-1.3208	-0.38074	0.89911	0.75021	0.68752	-0.12768	-0.56686	0.71273	0.79652	0.80206	0.84783	0.72495	0.50703	-0.50649	-0.48202	-0.00247	0.18407	0.03985	-1.18868	-1.31248	-0.7706	0.09857	1.58426	1.20945	0.85357	-1.14456	-1.41169
1059	0.54319	0.35343	0.80613	0.62772	1.04127	0.62613	-1.57514	0.56428	0.70674	0.71689	0.71087	1.20252	0.9722	0.13786	0.25158	0.66194	0.87941	0.91998	0.00942	-0.60477	-0.54078	-3.09568	-1.24579	-0.22592	0.83638	-1.01804	-0.69161
1060	-0.5662	1.15427	0.42943	-0.06936	0.53689	1.15137	0.35386	-0.37558	0.49311	0.44257	0.38294	0.89298	0.614	0.2996	0.86004	1.18975	1.25652	1.28388	0.77352	0.51339	0.26044	-0.13157	0.12555	1.16941	0.02698	-1.16125	0.24545
1061	-0.21686	0.18564	0.74305	0.67416	0.77432	0.52842	-1.28257	0.72918	0.66889	0.61989	0.65649	0.90353	0.64352	-0.7112	-0.11429	0.66067	0.88733	0.89336	-0.00381	-0.65168	-0.59991	-2.22219	-0.38935	0.44146	0.92208	-1.91836	-0.90677
1063	-0.34262	0.79272	1.13213	0.98017	0.81401	0.87142	0.21006	1.0935	0.90436	0.81507	0.75087	0.9138	0.23169	0.26554	0.58493	0.8956	0.9476	0.96065	0.19099	0.21339	0.216	0.05493	0.74899	1.14065	1.08233	-0.86403	-0.21834
1064	-0.53687	1.25517	0.30266	0.01481	0.2486	1.44964	0.26381	-0.23304	0.28607	0.35966	0.24589	0.61172	0.03001	0.43657	1.245	1.5069	1.42608	1.35055	0.11646	0.02222	0.00431	0.11957	1.39194	2.04469	-0.28677	-0.83986	-0.5036
1065	-0.64413	0.16819	0.07872	0.59245	-0.03525	0.41652	-0.13469	0.68304	0.50858	0.33009	0.27218	0.04297	-0.03412	-0.15933	0.23856	0.50525	0.48113	0.38462	0.01615	-0.22672	-0.17218	-0.01634	0.99877	0.90417	-0.00659	-0.383	-0.75301
1068	-1.58061	0.48512	0.50294	0.81211	0.18715	0.78796	0.00883	0.96586	0.75235	0.60923	0.46944	0.43635	-0.32788	-0.16454	0.43804	0.88535	0.89301	0.80171	0.06688	0.07835	0.04299	-0.103	0.68835	1.12522	0.42391	-0.89235	-0.27591
1069	-1.03462	0.27933	0.28808	0.01709	0.41756	0.41707	-0.48943	-0.28865	0.34909	0.37482	0.22514	0.5258	0.60655	0.84423	0.53078	0.3449	0.41864	0.34823	-0.3114	-0.56533	-0.4679	-0.30047	0.83304	0.95301	-0.10399	0.20282	-0.73866
1070	0.30758	-0.78273	-0.57667	0.00977	-0.72697	-0.44205	-0.08648	-0.04719	0.18702	-0.0573	-0.0734	-0.44677	-0.73954	-1.44133	-0.80482	-0.30213	-0.22146	-0.28202	-0.13365	0.45348	0.45894	-0.57537	-0.70039	-0.26287	-0.33932	-0.97066	0.28671
1071	-0.25478	0.57276	-1.21689	-1.16742	-0.72096	0.4903	0.75338	-1.01198	-1.83816	-1.12727	-0.98307	-0.87482	-0.51493	0.58717	0.8345	0.43114	0.14208	0.1825	0.73023	1.04816	0.86829	0.60566	-0.50134	-0.78647	-1.3402	1.39133	0.73161
1073	0.27125	0.54469	-0.72174	-0.7961	-0.39957	0.20834	1.18445	-0.87053	-1.01044	-0.55404	-0.51487	-0.38558	-0.07603	0.27681	0.38284	0.13999	0.02988	0.19747	1.34667	1.29312	0.88765	0.92386	-0.92098	-0.583	-0.82859	0.33066	1.42655
1074	0.22494	0.04254	1.25155	1.27401	1.30558	0.32338	-1.67357	1.32579	1.2798	1.1052	1.1004	1.31314	1.27713	0.65096	0.23081	0.2983	0.55312	0.43769	-1.21635	-1.6596	-1.12827	-1.39297	-0.24339	-0.28453	0.96288	-0.23733	-1.09648
1075	-0.04987	-0.23125	-1.00024	-0.97753	-1.52715	-0.59978	1.483	-0.84416	-1.5887	-3.40017	-1.09226	-1.76198	-1.49681	-0.87058	-0.46777	-0.57763	-0.80403	-0.64918	0.99353	1.29226	0.88064	1.41668	-0.48304	-0.55921	-0.70795	0.01967	1.56657
1078	-1.20271	-0.66376	0.38934	0.35714	0.27451	-0.71077	0.11422	0.19342	0.58215	0.36833	0.49708	0.27509	0.2184	-0.21217	-0.61741	-0.69512	-0.65994	-0.6903	-0.62375	-0.10653	0.22631	0.18801	0.09679	-0.21642	0.22263	0.0793	-0.07292
1079	-0.83021	0.2799	0.1099	0.67425	0.01207	0.3012	0.56833	0.68623	0.62572	0.50001	0.47574	0.07834	-0.26242	-0.17785	0.0553	0.35929	0.36939	0.40505	0.64598	0.28112	0.21682	0.69056	1.05832	1.07913	0.2929	-0.49559	-0.14582
1080	-1.72885	0.9702	-0.63831	-0.55123	0.19606	1.30791	-1.47456	-0.70366	-0.44528	-0.06483	-0.14555	0.41738	0.41835	0.60325	1.15187	1.29377	1.34171	1.37849	0.34871	-0.81986	-0.57082	-1.97797	-1.03435	-0.23991	-0.66426	-0.29429	-0.51976
1082	-0.13039	2.18508	0.00443	0.0144	0.04772	1.49582	2.38657	-0.03758	0.32863	0.00523	-0.43698	0.3255	0.09157	1.24653	1.83454	1.38826	0.94245	1.16781	2.26747	2.00048	1.33793	1.66519	-1.058	0.27601	-1.38108	1.01602	2.75117
1083	0.25755	-1.98393	-1.19488	0.04946	-1.65926	-1.75237	-0.20043	0.04942	-0.12346	-0.50449	-0.35853	-1.70105	-1.2584	-2.64001	-2.14926	-1.57229	-1.40187	-1.42474	-0.3085	0.29243	0.24466	-0.44464	-1.41415	-1.33076	-0.35873	-0.93627	0.50315
1084	0.68425	1.08095	-0.25747	0.02243	0.40427	1.2281	-0.763	-0.09565	-0.11912	0.15772	0.11264	0.622	0.46956	0.65077	1.01872	1.19524	1.28256	1.40978	1.05126	-0.40869	-0.31027	-1.41435	-0.61798	0.1904	-0.09978	-0.4866	-0.3008
1086	0.6684	0.76318	-0.22629	-0.1469	-0.81941	0.77665	1.03644	-0.03927	-1.27296	-0.18266	-0.56563	-0.40506	-1.86164	-0.38467	0.37119	0.87091	0.83516	0.89512	1.11952	0.35655	0.1124	1.20096	1.69215	2.04442	0.20314	-1.04499	0.1764
1088	1.33674	0.0316	2.06199	1.56193	1.58641	-0.4029	0.71656	1.75182	1.43899	1.29462	1.30994	1.63951	1.10562	0.05192	-0.69309	-0.37746	-0.16732	-0.07755	0.41097	0.2452	0.1921	0.48687	1.64334	1.73065	2.31841	-0.94977	-0.43637
1089	0.84787	0.03722	0.46186	0.65096	0.39489	0.42038	-0.36211	0.68783	0.62915	0.62575	0.5168	0.73324	-0.0081	-0.38305	-0.21165	0.50345	0.74867	0.78752	0.51051	-0.78096	-0.59873	-0.94596	1.36116	2.00408	0.86098	-1.42993	-1.09582
1090	-0.36313	0.79984	-1.442	-3.11222	-0.96713	0.90202	0.75152	-3.46344	-1.81809	-3.56821	-4.54786	-0.87243	-1.03006	0.3513	0.85975	0.90543	0.75434	0.80652	1.09792	0.41414	0.28204	0.87012	0.56934	0.62104	-0.84376	0.3598	0.39186
1091	-0.10098	-0.37612	-0.7223	-0.2564	-0.57142	-0.18692	-0.00524	-0.41986	-0.06725	-0.14598	-0.08288	-0.48132	-0.38527	-0.84792	-0.31045	-0.11343	-0.0963	-0.12413	0.04935	0.4338	0.3717	-0.24555	-0.99764	-0.85756	-0.63357	-0.44645	0.40336
1092	-2.78971	0.649	0.88685	0.0742	1.09564	-0.34906	0.72849	-0.22828	0.48837	0.3816	0.37011	0.76102	1.52057	2.63344	1.13624	-0.87809	-1.23344	-1.18599	-0.69963	0.36569	0.37596	1.54955	0.74666	-0.43556	-0.68871	3.66322	0.38246
1093	-1.40673	0.74397	-0.37555	-1.6034	-0.06611	0.55234	0.54871	-1.74606	-0.48798	-0.39659	-0.38164	-0.19285	0.34907	0.9333	0.94413	0.4706	0.23053	0.21476	0.27043	0.50076	0.32992	0.8362	0.16717	-0.0093	-1.02093	1.0542	0.41652
1094	0.44188	-0.23616	-0.31542	0.23332	-0.1087	0.07181	-0.36662	0.28471	0.18084	0.1816	0.10475	-0.17719	-0.20224	0.06207	-0.03788	0.07722	0.14415	0.11864	0.19594	-0.45078	-0.30259	-0.28898	0.11646	-0.30038	-0.04795	0.21784	-0.41853
1094-R	0.4419	-0.46139	-0.35746	0.08783	-0.06039	-0.15734	-0.67309	0.08225	0.13657	0.12908	0.11055	-0.19562	-0.02691	0.14772	-0.1262	-0.16769	-0.11245	-0.17415	-0.29524	-0.65016	-0.38805	-0.54706	-0.33538	-0.88695	-0.18938	0.52533	-0.40552
1095	1.81711	2.37326	-0.09995	0.05549	0.79238	1.98767	1.14811	0.11055	-1.55656	0.21882	0.29085	0.77695	0.93425	1.59657	1.94912	1.90548	1.80097	2.02759	2.27606	0.99124	0.67731	1.32386	0.33551	0.70754	-0.28097	0.55242	0.6978
1096	0.3675	0.51574	-1.47866	-3.0494	-0.92253	0.52435	0.91565	-1.24969	-1.69518	-3.53056	-2.21959	-0.79569	-0.88159	-0.12903	0.30489	0.51675	0.5573	0.74871	1.69327	0.56149	0.36921	1.14403	0.93925	1.10137	-0.48638	-0.33534	0.20011
1097	0.17449	-1.37519	-0.07559	0.554	-0.78329	-0.77201	-0.45627	0.61113	0.51597	0.29598	0.20404	-0.45658	-1.13204	-1.99785	-1.26143	-0.54161	-0.46341	-0.68091	-1.17742	-1.01319	-0.43794	-0.70454	1.14933	1.08162	0.1659	-1.27395	-1.11384
1099	-0.27339	1.33747	0.13261	0.39371	0.30936	1.60452	0.07277	0.39132	0.34334	0.41672	0.33525	0.58246	0.00595	0.43215	1.18619	1.66526	1.68662	1.6997	0.81859	-0.30668	-0.2141	-0.01127	1.52837	2.09923	0.19805	-1.01445	-0.77793
1101	-0.18271	0.21851	0.24394	0.46661	0.57879	0.28026	-0.53223	0.47002	0.57002	0.4534	0.53189	0.40282	0.6732	0.71548	0.43309	0.23165	0.23639	0.21295	-0.12813	-0.39355	-0.28304	-0.4117	-0.3697	-0.84812	0.05892	0.7067	-0.36063
1102	-0.49034	0.04402	-0.17058	-0.06338	-0.01831	0.31433	-0.47164	-0.14834	0.08927	0.06371	0.02466	0.18907	-0.02146	-0.08303	0.1489	0.34429	0.39194	0.38549	0.13793	-0.07169	-0.01051	-1.1418	-0.3113	0.32006	-0.28385	-0.48785	-0.19326
1103	-1.48043	1.29161	1.18644	1.17263	0.83287	1.55979	-0.41833	1.43904	0.96965	0.82332	0.65561	0.88348	0.3261	0.80157	1.26006	1.57936	1.59894	1.55154	0.56511	-0.79388	-0.74366	-0.01024	1.93241	2.215	1.20382	-0.5881	-1.22597
1105	0.0194	1.9179	1.06511	0.7016	1.4085	1.63691	0.20481	0.62533	0.81095	0.87454	0.79859	1.43179	1.46503	2.04396	1.8719	1.51012	1.38324	1.42686	0.66753	0.24589	0.04959	0.19164	0.47252	0.69207	0.14866	1.32165	-0.10363
1106	-0.3985	-0.01179	-0.79814	-0.49871	-0.77883	0.06435	0.5975	-0.64252	-0.62376	-0.3193	-0.49148	-0.35246	-0.6545	-0.98719	-0.28841	0.1338	0.21936	0.31342	0.99892	0.89068	0.60747	0.09656	-1.08718	-0.09002	-0.47717	-1.13023	1.06065
1107	-0.11398	-0.41766	0.11587	0.24975	0.09216	-0.274	0.01981	0.10272	0.29882	0.4213	0.43476	0.36312	0.0314	-0.77732	-0.7783	-0.20964	0.10255	0.18318	0.48955	-0.07424	-0.10085	-0.00956	0.40589	0.83483	0.55134	-1.3999	-0.17588
1109	0.75672	0.20664	-0.12278	0.04066	-0.2027	0.50909	-0.33006	0.00519	0.18292	-0.01892	0.01787	-0.16406	-0.29834	-0.02301	0.51506	0.59192	0.43434	0.26878	-1.13292	-0.96697	-0.12789	-0.03751	0.80595	0.61323	-0.48784	-0.04069	-0.67987
1110	0.16838	-0.09263	-1.05215	-0.56684	-0.75639	0.1636	-0.00081	-0.59482	-1.89948	-0.53868	-0.36036	-0.77877	-0.54749	-0.52176	-0.00735	0.23195	0.2587	0.21816	0.18521	-0.00852	0.06302	0.27585	-0.20221	-0.35375	-0.55935	-0.42757	0.102
1111	0.50882	0.62081	-0.63678	-0.34783	-0.4034	0.59602	0.88824	-0.4204	-0.46561	-0.21623	-0.28668	-0.14325	-0.27118	-0.19311	0.37393	0.61634	0.642	0.76239	1.29667	0.79938	0.60975	0.88302	0.68221	1.23663	-0.61213	-0.80273	0.36278
1113	0.6691	0.39605	-0.0611	0.31794	0.03045	0.59919	-0.17362	0.30551	0.31116	0.231	0.13162	0.23563	0.00779	0.06041	0.45144	0.62558	0.65228	0.64835	0.23186	-0.10386	0.05812	-0.30617	0.23294	0.48028	-0.1899	-0.45282	-0.30352
1114	0.81633	1.25104	0.9663	1.29987	0.88457	1.0029	1.11661	1.46426	1.06767	1.00335	0.93668	0.93597	0.51296	0.19842	0.51151	1.02021	1.17176	1.3822	1.85881	0.74049	0.42842	1.49185	1.07361	1.46857	1.24795	-1.32293	0.42739
1116	-0.65288	0.01075	1.91771	1.43551	1.30008	0.32428	-1.38939	1.69856	1.27949	1.08011	1.00039	1.25786	0.59006	-0.03569	-0.02308	0.35289	0.58776	0.46998	-1.29288	-1.83053	-1.46683	-0.31949	0.14546	0.06887	2.31532	-1.00947	-0.75668
1117	0.50345	-0.41325	0.58408	0.50144	0.73518	-0.59088	-0.46566	0.27426	0.79059	0.65731	0.61474	0.86384	1.16924	0.08109	-0.53709	-0.67751	-0.36333	-0.29439	-0.0646	0.24578	0.02114	-0.66691	-0.73767	-0.23158	0.15479	-0.57051	0.02931
1119	-0.20769	-0.80516	0.71128	0.42287	0.48234	-0.86662	0.11988	0.44507	0.4075	0.3788	0.38026	0.57774	0.30646	-1.03986	-1.50811	-0.80068	-0.41304	-0.2573	0.50342	-0.13056	-0.0032	-0.60421	0.67742	1.12866	1.24681	-1.62862	-0.49485
1119-R	-0.2078	-0.96121	0.71601	0.32293	0.48017	-1.03858	0.1194	0.28472	0.37777	0.35808	0.37417	0.60255	0.32233	-1.1147	-1.66891	-0.96671	-0.5643	-0.42487	0.23616	-0.17533	0.03226	-0.71308	0.71996	1.23173	1.17624	-1.65226	-0.5316
1120	0.45733	1.83672	1.18795	0.33505	1.29884	1.29338	0.59849	0.42298	0.32663	0.38438	0.45429	1.12746	1.17498	1.30365	1.1871	1.26345	1.21179	1.42229	1.41523	0.69026	0.51811	-0.21256	0.69095	1.14982	1.5537	-0.36628	-0.35659
1121	-0.40911	0.64635	-0.02309	-0.03576	0.52815	0.6952	-0.41625	-0.06803	0.11495	0.14819	0.18957	0.48994	0.81014	0.88691	0.74267	0.62573	0.72936	0.75919	0.40881	-0.15749	-0.1802	-0.36708	-0.31649	-0.27714	-0.20347	0.19996	-0.20662
1122	0.8666	-0.92827	-0.92103	-1.34154	-0.82142	-0.81289	0.04988	-1.5256	-1.92407	-0.5991	-0.61571	-0.64031	-0.51536	-0.93239	-1.09554	-0.80099	-0.51185	-0.43117	0.39639	0.07621	0.01489	-0.04857	-0.40161	-0.13786	-0.25392	-0.80825	0.31393
1123	0.12058	0.4241	0.17693	1.0582	-0.96764	0.14002	1.72652	1.24637	0.81135	0.55402	0.06269	-0.74355	-2.95825	-0.60515	-0.17119	0.1845	0.11836	0.27556	1.51809	0.95328	0.52533	1.98251	1.33597	1.58953	0.45123	-0.884	1.22202
1124	-0.6619	0.50697	1.17724	0.75241	1.34905	0.43152	-0.97064	0.65772	0.94592	0.86941	0.93476	1.17661	1.46216	1.57515	0.85427	0.30837	0.30822	0.16255	-1.56389	-1.5042	-0.87464	-0.33877	0.86487	0.08766	0.49005	1.21583	-1.26336
1125	-0.40393	1.44259	-0.23208	-0.70573	0.23112	1.81872	-0.80285	-0.85592	-0.52999	-0.00663	-0.27573	0.45627	0.31284	1.21739	1.76484	1.81261	1.73531	1.63056	-0.13687	-0.94144	-0.76066	-0.53773	1.39316	1.7999	-0.73114	0.14267	-1.28103
1126	0.44185	-0.22989	-0.36596	-0.70296	-0.20865	-0.30197	0.15041	-1.02439	-0.47574	-0.2114	-0.18301	-0.30475	0.14108	0.42599	0.05172	-0.3998	-0.42813	-0.42824	-0.15401	-0.1039	-0.068	0.44038	0.67766	0.22152	-0.63786	0.64811	-0.22664
1127	1.3113	-0.141	-0.79449	-0.64105	-1.45346	0.35424	-0.20068	-0.5467	-1.55331	-0.80555	-4.26959	-0.95432	-2.33752	-0.61179	0.17228	0.46481	0.35637	0.213	-0.36818	-0.31427	-0.35841	-0.52583	1.35376	1.47813	-0.48484	-0.29288	-0.91321
1129	-0.74355	0.50422	0.00673	0.4491	0.21771	0.82041	-0.48034	0.42069	0.12666	0.40487	0.36942	0.1991	-0.10513	0.62597	0.69061	0.83073	0.85169	0.78578	-0.05964	-0.91985	-0.68542	-0.10343	0.99348	0.69668	0.33084	0.18408	-0.90082
1130	0.12338	0.09252	0.49555	0.90466	0.3163	-0.1547	0.61973	1.01285	0.83601	0.62261	0.55213	-0.00438	0.14455	0.83487	0.26753	-0.23933	-0.52039	-0.53357	0.09797	0.18998	0.09429	1.00875	1.22943	0.3877	0.16693	1.47287	-0.15442
1131	-1.17229	-0.44612	-1.15976	-2.80936	-2.01151	-0.20182	0.59356	-2.07933	-1.42628	-3.33849	-4.24902	-1.92755	-2.75659	-0.69567	-0.30421	-0.12149	-0.24793	-0.31641	0.10764	0.05211	0.11595	0.75632	1.32025	1.11089	-0.49274	-0.15394	-0.14646
1133	-1.16185	-0.59031	-0.33456	-0.26481	-0.59413	-0.8747	0.89191	-0.49725	0.1089	-0.12819	-0.14061	-0.60491	-0.47997	-0.18929	-0.41827	-0.9198	-1.19258	-1.17073	-0.02108	0.8869	0.70869	0.59885	-0.13888	-0.40092	-0.77593	0.83956	0.73213
1136	0.65416	-0.24785	0.28755	0.70979	-0.1233	0.21844	-0.58059	0.8762	0.49297	0.38682	0.1824	-0.18555	-0.62114	0.05705	0.10002	0.23543	0.27865	0.12737	-0.68851	-2.00886	-1.08976	0.61912	1.33932	0.85268	0.41142	0.0439	-0.88884
1137	0.00528	0.79899	1.6471	1.3508	1.34723	0.51892	0.8645	1.50764	1.12277	1.15513	1.09249	1.39283	0.7313	-0.03618	-0.15551	0.54733	0.78631	1.04095	1.70323	0.76971	0.4182	0.49816	1.02578	1.72399	2.39754	-1.58751	0.02531
1138	0.0964	0.85747	-0.02209	-0.54167	0.27641	0.9225	-0.39944	-0.93075	-0.04565	0.00689	-0.01195	0.38636	0.49113	0.72481	1.0003	0.89905	0.86124	0.82867	-0.26338	-0.15417	0.12086	-0.33356	-0.00839	0.46824	-0.67064	-0.18469	-0.2548
1139	-0.08529	-0.6633	-0.10767	0.13495	-0.02132	-0.4236	-0.61167	-0.00149	0.31227	0.23391	0.28068	-0.07598	0.18661	-0.30082	-0.45977	-0.38207	-0.27446	-0.38902	-0.77733	-0.55553	-0.30954	-0.19674	0.04946	-0.24955	-0.08476	-0.19719	-0.50669
1141	0.22831	0.78349	-0.46656	-0.64355	-0.27855	0.70641	0.79652	-0.93133	-0.2041	-0.21966	-0.28588	-0.17865	-0.19227	0.70172	0.94548	0.66589	0.45965	0.44234	0.30809	0.84222	0.82146	0.82214	-0.17309	0.02108	-1.03509	0.61799	0.82259
1143	0.51266	0.59959	-1.02571	-2.25857	-0.58072	0.79343	-0.0254	-1.50437	-1.91211	-1.01005	-1.13134	-0.5457	-0.41753	0.65927	0.98793	0.76968	0.58439	0.52359	0.06305	-0.01582	0.0493	0.16102	0.29312	0.2133	-1.13071	0.86618	-0.16368
1150	0.91052	0.70225	-0.84549	-1.02585	-0.23012	1.02499	-0.59211	-1.05022	-1.84476	-0.43179	-0.46342	-0.12611	0.05883	0.43532	0.97535	1.03023	1.01303	0.96401	0.21107	-0.15532	-0.10227	-0.46511	-0.55104	-0.21554	-0.85336	-0.02344	-0.18928
1151	0.26567	1.56819	0.92004	0.58502	1.09356	1.45102	-0.29061	0.62824	0.68326	0.5971	0.53439	1.16887	1.10037	1.25042	1.41826	1.39766	1.38703	1.46059	0.62462	0.21689	0.10192	-0.71816	0.39651	1.18225	0.34601	-0.21855	-0.53724
1153	1.09869	-0.11627	-1.0439	-0.91728	-0.65913	0.08975	-0.14016	-1.11314	-0.66628	-0.52376	-0.68897	-0.41889	-0.31105	-0.15701	0.08064	0.09045	0.09536	0.09365	0.35243	0.67307	0.58513	-0.75411	-1.20316	-0.48484	-1.09906	-0.12725	0.58324
1154	0.48154	-0.57796	0.06739	0.29543	0.00901	-0.15981	-0.99245	0.22713	0.37544	0.2644	0.245	0.12114	0.11125	-0.23736	-0.29617	-0.10076	0.04938	-0.13043	-1.10906	-0.81172	-0.45642	-0.888	0.02049	0.10197	-0.00352	-0.49688	-0.67379
1155	0.153	2.08643	-0.38523	0.07709	0.31086	2.33516	-0.69368	0.1294	-0.18484	0.07188	-0.07582	0.56054	0.28567	1.04433	2.05095	2.34606	2.26517	2.32442	1.23071	-0.47603	-0.4794	-1.09281	0.62903	1.58412	-0.49165	-0.66285	-0.92592
1156	0.91226	0.40355	0.66513	1.19443	0.9261	0.88279	-1.74833	1.35918	1.11452	0.87371	0.9418	1.05561	1.21034	-0.90158	0.15355	1.07249	1.3346	1.27283	0.12	-0.68892	-0.70992	-2.48944	-0.71964	0.17656	0.77368	-2.10665	-1.25168
1157	-0.92037	0.22023	-1.09528	0.069	-0.97823	0.41423	0.46207	0.1938	-0.61816	-0.35102	-0.49691	-0.70437	-1.02613	-1.13043	-0.14041	0.52623	0.62382	0.71916	1.26394	0.51595	0.2484	0.17382	-0.5638	0.14723	-0.20398	-1.30525	0.65966
1159	0.03691	-3.99257	-0.48262	0.08174	-1.18653	-4.38785	-0.71085	-0.05384	0.33118	-0.0795	0.01796	-1.69351	-0.9265	-2.03245	-3.68794	-4.42147	-4.46986	-4.52154	-2.41716	-0.04952	0.11494	-0.9854	-1.72432	-2.6068	-0.25688	0.59019	0.28631
1160	0.72832	1.9723	-0.35398	-0.05714	0.36984	1.58136	1.23551	0.00806	-0.64877	-0.06424	-0.16246	0.49165	0.51363	1.11657	1.62291	1.50225	1.34403	1.58555	2.21431	1.3672	0.76343	0.59118	-1.34614	-0.30189	-0.68225	0.50879	1.65317
1162	-0.02798	0.25148	0.63755	0.79036	0.48492	0.12859	0.40493	0.91287	0.75465	0.62082	0.56787	0.30581	0.3715	0.30809	0.22934	0.12925	0.05212	0.02753	-0.01108	0.29551	0.29426	0.96858	0.5834	0.00039	0.34126	0.32823	-0.04506
1163	0.19546	0.20628	0.31256	0.12942	0.5115	0.00452	-0.13178	-0.16724	0.6848	0.34808	0.39683	0.3001	0.84525	1.04997	0.5943	-0.12122	-0.34888	-0.44585	-0.70047	0.2685	0.15777	-0.00868	-0.72258	-1.19241	-0.55544	1.47706	0.24351
1164	0.85638	0.54353	0.00331	-0.18329	0.3397	0.52817	-0.07261	-0.46495	0.16289	0.08059	0.0985	0.51913	0.51281	0.68141	0.60525	0.46542	0.51207	0.56221	0.42232	0.46246	0.41034	-0.48049	-0.90071	-0.21762	-0.39572	0.11127	0.47759
1166	0.53772	-0.42927	0.47164	0.59269	0.32581	-1.12634	0.66255	0.54803	0.76335	0.47541	0.49973	0.11374	0.45764	0.63721	-0.23076	-1.3413	-1.8027	-1.65672	-0.10057	0.79143	0.44849	0.1516	-1.22684	-1.68109	-0.30204	1.71455	1.05925
1167	-0.75028	-1.15106	-0.31689	0.20404	-0.49211	-0.79907	-0.45293	0.15207	0.28965	0.16329	0.14122	-0.37185	-0.36453	-1.6649	-1.198	-0.64209	-0.46684	-0.57575	-0.66875	-0.03262	0.0941	-0.5133	-0.44963	-0.32656	-0.19055	-1.12639	-0.13162
1169	-2.09021	-1.32821	1.80613	1.26473	1.51596	-1.0453	-1.84679	1.36837	1.35072	1.23306	1.29596	1.55461	1.15744	-0.69587	-1.39342	-0.94417	-0.52697	-0.71692	-2.55868	-1.35486	-1.01124	-2.28245	-0.28453	-0.37338	1.80074	-1.1546	-1.43031
1170	-0.01609	-0.66882	-0.22406	0.10334	-0.04716	-0.21694	-1.50552	-0.10578	0.37378	0.16517	0.25088	-0.11144	0.2814	-0.16032	-0.12092	-0.17233	-0.12947	-0.35493	-1.59154	-0.85185	-0.59021	-1.39426	-1.08668	-1.32304	-0.40256	0.10291	-0.62819
1171	0.18139	-0.54769	0.07528	0.83835	-0.17215	-0.63425	0.22164	1.03466	0.64868	0.33317	0.36151	-0.60121	0.11253	-0.47627	-0.53569	-0.55339	-0.67336	-0.75079	-0.00282	0.18713	0.13513	0.61012	0.20599	-0.62215	0.08794	0.17045	-0.06162
1172	-0.98192	0.09531	1.28887	0.89479	1.15444	0.09357	-0.39486	0.80973	1.08532	0.98888	1.01957	1.18588	0.90307	0.79631	0.23946	0.06547	0.05734	-0.05327	-1.0658	-0.70828	-0.50097	-0.34811	1.28989	1.05592	0.84736	0.33471	-1.07903
1173	0.93415	-0.07907	-0.06501	-0.24769	0.30059	-0.17192	-0.29872	-0.48917	0.24436	0.07108	0.16253	0.05221	0.67917	0.87891	0.28337	-0.27958	-0.38425	-0.46649	-0.52581	0.01743	0.0105	-0.11818	-0.70244	-1.17222	-0.44663	1.20897	0.15267
1174	0.71662	-1.35315	1.81749	1.48136	1.39646	-2.55877	0.15808	1.67105	1.31629	1.29076	1.2181	1.23201	1.11761	-0.33828	-1.92781	-2.78574	-2.82218	-2.38742	-0.19263	1.00332	0.47068	-0.81339	-2.86759	-2.78861	1.57944	0.54546	1.18337
1175	0.46947	-0.84931	0.65339	0.67046	0.49529	-1.27317	0.10632	0.57892	0.84383	0.67395	0.72277	0.30526	0.59635	0.10204	-0.83409	-1.35864	-1.43385	-1.39296	-0.57822	0.07593	0.00646	0.18527	0.06351	-0.53623	0.33188	0.61574	-0.00019
1177	0.23529	-0.67643	-0.76242	-0.5186	-0.46738	-0.3059	-0.79534	-0.74278	-0.15984	-0.23119	-0.27339	-0.35804	-0.14379	-0.37729	-0.36652	-0.2754	-0.16744	-0.26487	-0.52026	-0.10935	0.06485	-1.03738	-1.207	-0.93302	-0.64901	-0.17229	0.07209
1180	0.87544	-0.03068	0.14038	0.04434	0.14564	0.39901	-0.76332	-0.20871	0.22452	0.37408	0.35527	0.27201	0.11726	0.06444	0.17121	0.47895	0.5809	0.40125	-0.92477	-1.37895	-0.76425	-0.23076	1.30636	1.23363	0.22808	-0.54142	-1.23674
1181	0.30483	0.98464	-0.03822	0.17215	0.58186	1.03959	-0.28169	0.11987	0.17126	0.30679	0.32651	0.54352	0.77536	0.9457	0.97887	0.9986	1.06014	1.10773	0.67889	-0.26481	-0.18108	-0.03617	0.09929	0.12056	-0.09545	0.17159	-0.31322
1182	-0.31367	-0.55318	-1.53561	-0.78262	-1.27144	0.10838	-0.95442	-0.77529	-1.90411	-0.72676	-1.11896	-0.77317	-1.1477	-1.19034	-0.29047	0.22364	0.29919	0.24459	-0.12497	-0.82621	-0.35097	-1.46388	-0.20537	0.48311	-0.84101	-0.96871	-0.4945
1183	0.76968	0.63415	-0.55441	-0.16091	-0.52499	0.62703	1.14382	-0.12589	-1.39253	-0.10184	-0.26338	-0.02518	-0.67349	-0.91103	-0.01719	0.71262	0.87773	1.04714	1.78739	1.01016	0.68727	0.92256	0.14923	1.26468	0.09217	-1.94943	1.00917
1185	-1.18538	0.35074	-0.22085	0.1158	0.01226	0.49498	0.07624	0.03671	-0.11518	0.16425	0.10456	0.16103	0.04318	0.11771	0.26471	0.49016	0.62737	0.71481	0.80808	-0.26613	-0.22731	0.15225	1.23232	1.3682	-0.00226	-0.4981	-0.67466
1186	0.00067	0.32719	-0.29221	0.12566	0.03647	0.26244	0.49925	0.04691	-0.00124	0.16614	0.17462	-0.02074	0.11526	0.24791	0.21817	0.23357	0.2793	0.38952	0.91196	0.24596	0.23019	0.82449	0.50639	0.24263	-0.10906	0.09126	0.03861
1187	0.57905	-0.65225	0.47692	0.79555	0.43458	-0.42978	-0.57847	0.82768	0.81185	0.67139	0.73895	0.39204	0.52452	-0.79151	-0.90124	-0.3052	-0.00689	-0.07383	-0.44561	-1.05235	-0.60255	-0.02525	1.09512	0.90143	0.76163	-1.20317	-1.10231
1188	-0.22331	0.6652	-0.25545	-0.04934	0.09017	0.72269	0.20311	-0.05351	-0.24174	0.09373	0.03969	0.15665	0.0971	0.40227	0.58553	0.72181	0.74582	0.80309	0.83551	0.09923	-0.08012	0.11337	0.6349	0.76299	-0.08211	-0.08782	-0.19514
1189	0.89904	3.1506	0.85039	-0.06945	1.27461	2.421	2.07432	-0.26152	0.28371	0.40309	0.37743	1.32104	1.18124	2.80695	2.75173	2.21187	1.94184	2.20419	2.34888	1.20517	0.96019	2.13394	2.14603	2.57327	-0.11692	2.02633	0.45811
1190	0.67251	-0.64922	0.81731	0.6541	0.57918	-1.07236	0.49535	0.54833	0.80224	0.71456	0.70061	0.59472	0.54013	0.24199	-0.7832	-1.17034	-1.14921	-1.08376	-0.16	0.28403	0.17808	0.3634	0.59317	0.3911	0.59996	0.30929	0.1279
1191	-0.12462	2.04857	0.49477	0.1483	0.68658	1.50578	2.31034	-0.00345	-0.20306	0.4965	0.38592	0.91151	0.39675	1.31988	1.29357	1.39464	1.42348	1.77716	2.81193	0.97176	0.69515	2.45516	2.86198	3.42778	0.6407	-0.42321	0.51969
1193	-0.55684	0.03492	1.1301	0.78576	0.84048	0.04255	-0.57643	0.94273	0.67778	0.61347	0.59872	0.71509	0.54831	-0.66473	-0.44025	0.16039	0.28551	0.30574	-0.11243	-0.11649	-0.09758	-0.54396	-0.27574	-0.2521	1.62724	-1.31509	-0.3895
1195	-0.1451	0.24656	-1.30651	-0.97946	-0.90819	0.5295	0.03778	-0.83737	-1.87326	-1.00284	-0.70216	-0.95081	-0.77828	-0.23286	0.4252	0.5924	0.52241	0.48465	0.2974	0.08327	0.13882	0.23083	0.08044	0.0117	-0.79609	-0.06716	-0.03611
1196	0.4843	0.10492	-0.53417	-0.49006	-0.4223	0.27096	0.19278	-0.72138	-0.16422	-0.1671	-0.22253	-0.24583	-0.33556	-0.08792	0.22787	0.29978	0.27449	0.23285	-0.06545	0.08106	0.33658	0.32696	0.4625	0.56195	-0.63414	-0.24457	-0.07483
1198	0.59516	0.3412	-0.34505	-0.2118	-0.32519	0.17105	1.00144	-0.36924	0.20181	-0.04267	-0.08535	-0.0755	-0.25964	-0.33212	0.10418	0.19495	0.14262	0.22375	0.9452	1.40417	1.03556	0.37856	-1.53303	-0.68409	-0.55797	-0.45556	1.58851
1199	-0.36423	-1.73589	-2.16997	-0.18938	-2.27708	-2.47159	1.14914	0.02098	-1.29034	-3.19561	-4.13812	-2.68226	-1.81587	-2.79641	-2.74071	-2.48	-2.30746	-1.67627	1.69593	1.37626	0.77255	0.36223	-1.7012	-1.1184	-0.14708	-0.89042	1.7141
1200	-0.10044	-1.07263	-0.47326	0.03993	-0.27989	-0.81302	-0.59099	-0.09688	0.07823	0.17637	0.09797	0.00358	-0.085	-1.30136	-1.28593	-0.7575	-0.38475	-0.30757	0.37959	0.33082	0.06134	-1.42876	-2.02049	-1.19371	0.14814	-1.22073	0.43537
1260	0.56317	-1.06454	1.07741	0.9797	0.74042	-0.67378	-1.66379	1.10877	0.79898	0.8109	0.75428	0.66936	0.5097	-1.26321	-1.24259	-0.50721	-0.20617	-0.35651	-1.65426	-1.58043	-1.23401	-1.80048	0.14297	-0.00584	1.38871	-1.38939	-1.32977
1261	0.92888	-1.55278	-0.58602	-0.37292	-0.97364	-1.39083	-0.24117	-0.69826	-0.06535	-0.20515	-0.0824	-1.20331	-0.85498	-1.03132	-1.28955	-1.33476	-1.32407	-1.42702	-0.98697	-0.27939	-0.10842	-0.0488	0.1922	-0.35265	-0.2666	0.03843	-0.30079
1262	0.83571	-0.78477	-0.55993	-0.33004	-0.52976	-0.58453	-0.43902	-0.52361	0.05792	-0.23974	-0.08751	-0.7049	-0.26351	-0.44162	-0.475	-0.54714	-0.57962	-0.70256	-0.68297	0.04935	0.03211	-0.51187	-1.12436	-1.40836	-0.41551	0.16411	0.15249
1263	0.31583	-0.17097	1.63247	0.86875	1.05072	-0.37332	0.14108	1.10217	0.65498	0.69414	0.60889	0.92994	0.38905	0.55795	-0.26247	-0.44375	-0.39614	-0.43386	-0.67976	0.33848	0.2251	-0.02719	0.74622	0.41993	2.05395	0.36474	-0.22661
1265	0.78861	0.06565	0.81201	0.68782	0.53941	-0.2754	0.98743	0.7775	0.59435	0.54569	0.51921	0.50638	0.22247	-0.5698	-0.52438	-0.22092	-0.21505	-0.04521	1.00041	1.42085	1.10989	0.39033	-0.60143	-0.31997	1.04893	-0.64842	0.84848
1266	-0.04509	1.23647	0.69591	0.53602	0.64216	1.25346	-0.2002	0.64622	0.37914	0.41075	0.35895	0.63482	0.38797	0.47377	1.03302	1.28241	1.23066	1.27685	0.48518	-0.09013	-0.03213	-0.23578	0.52719	0.89435	0.7266	-0.82168	-0.50988
1272	-0.47972	-0.50013	-1.46033	-0.75935	-1.55842	-0.69494	1.00519	-0.73883	-1.90527	-1.65551	-1.17765	-1.52475	-1.2108	-1.1438	-0.58855	-0.65257	-0.82339	-0.68654	0.86388	1.38846	0.97939	0.49122	-1.40519	-0.99905	-1.10359	0.07874	1.49202
1277	-0.09162	0.73466	1.40169	0.87866	1.27687	0.52272	-0.17876	0.98429	0.80749	0.81019	0.77618	1.15699	1.04711	1.07487	0.5581	0.44397	0.53856	0.59596	-0.01964	-0.42323	-0.32002	0.006	0.99351	0.67705	1.44398	0.14863	-0.83941
1278	-0.44456	1.20578	-1.22007	-0.78213	-0.44365	1.23505	0.84	-0.34701	-1.64054	-1.06059	-1.51886	-0.23652	-0.5046	0.25746	0.87177	1.22459	1.29911	1.53548	2.14205	0.30419	-0.00812	0.92445	1.80955	2.11151	-0.238	-0.57332	-0.43455
1279	-0.82936	-1.02847	-0.27354	0.24084	-0.29814	-0.75279	-0.38163	0.22549	0.21392	0.16787	0.23581	-0.26423	-0.2863	-0.97696	-1.10784	-0.66296	-0.42555	-0.45841	-0.20855	-0.38228	-0.255	-0.39992	0.03925	-0.06749	0.26317	-0.79135	-0.32847
1280	1.23136	0.47237	-0.45916	-2.34795	-0.93743	0.25085	1.49276	-2.88842	-0.38005	-0.53912	-1.2721	-0.55136	-1.09322	0.03231	0.43701	0.2455	-0.0352	-0.01376	0.76972	1.3816	1.01047	1.15619	0.23708	0.69476	-1.00137	0.26964	1.25172
