# Supplementary material for: Influence of adiposity and physical activity on the cardiometabolic association pattern of lipoprotein subclasses to aerobic fitness in prepubertal children
Source: PLoS One. 2021 Nov 18;16(11):e0259901. doi: 10.1371/journal.pone.0259901 (PMC8601570; doi:10.1371/journal.pone.0259901)
Supplement: S8 Table — (XLSX) [file pone.0259901.s008.xlsx]

## Sheet: Sheet1
S7 Table. Correlation coefficients between the Andersen test, adiposity, the lipoproteins and the PA variables after adjustment for age and sex.
	BMI	WC/H	Skinfold	Andersen	TC	TG	CM	VLDL	LDL	HDL	CM-1	CM-2	VLDL-L1	VLDL-L2	VLDL_L3	VLDL-M	VLDL-S	LDL-L	LDL-M	LDL-S	LDL-VS	HDL-VL1	HDL-VL2	HDL-L	HDL-M	HDL-S	HDL-VS	VLDL-Size	LDL-Size	HDL-Size	Min_0	Min_100	Min_250	Min_500	Min_1000	Min_1500	Min_2000	Min_2500	Min_3000	Min_3500	Min_4000	Min_4500	Min_5000	Min_5500	Min_6000	Min_6500	Min_7000	Min_7500	Min_8000
BMI	1	0.87	0.88	-0.43	0.16	0.27	0.24	0.3	0.23	-0.36	0.26	0.21	0.22	0.24	0.31	0.29	0.1	0.14	0.25	0.31	0.29	-0.12	-0.37	-0.36	-0.29	0.15	0.19	0.28	-0.25	-0.37	0.07	0.02	0.05	0.09	0.11	0.1	0.08	0.05	-0.01	-0.08	-0.14	-0.19	-0.23	-0.26	-0.28	-0.28	-0.29	-0.3	-0.3
WC/H	0.87	1	0.82	-0.46	0.18	0.27	0.25	0.3	0.27	-0.37	0.27	0.21	0.23	0.24	0.3	0.27	0.1	0.16	0.28	0.34	0.32	-0.12	-0.42	-0.39	-0.28	0.25	0.28	0.3	-0.27	-0.43	0.06	0	0.02	0.06	0.08	0.07	0.06	0.03	-0.03	-0.11	-0.16	-0.21	-0.25	-0.28	-0.31	-0.32	-0.34	-0.35	-0.35
Skinfold	0.88	0.82	1	-0.51	0.17	0.26	0.25	0.3	0.25	-0.36	0.27	0.22	0.23	0.24	0.31	0.29	0.1	0.15	0.26	0.32	0.31	-0.11	-0.38	-0.36	-0.28	0.18	0.23	0.27	-0.26	-0.39	0.05	-0.03	-0.02	0.01	0.02	0.01	0	-0.03	-0.08	-0.14	-0.19	-0.23	-0.28	-0.31	-0.33	-0.34	-0.35	-0.36	-0.36
The Andersen test	-0.43	-0.46	-0.51	1	-0.16	-0.23	-0.23	-0.25	-0.2	0.2	-0.25	-0.19	-0.22	-0.21	-0.26	-0.22	-0.11	-0.13	-0.2	-0.24	-0.23	0.04	0.22	0.24	0.15	-0.14	-0.17	-0.22	0.15	0.24	-0.06	0.11	0.1	0.09	0.1	0.11	0.12	0.14	0.18	0.22	0.27	0.32	0.37	0.4	0.43	0.43	0.43	0.43	0.41
TC	0.16	0.18	0.17	-0.16	1	0.22	0.1	0.42	0.93	0.19	0.13	0.04	0.17	0.13	0.46	0.38	0.76	0.94	0.89	0.83	0.87	0.54	0.07	-0.03	0.24	0.39	0.55	0.02	0.18	-0.05	0	0.01	0.01	0.02	0.02	0.02	0.01	0.01	0	-0.01	-0.01	-0.03	-0.04	-0.05	-0.05	-0.05	-0.06	-0.06	-0.05
TG	0.27	0.27	0.26	-0.23	0.22	1	0.85	0.93	0.12	-0.32	0.85	0.87	0.85	0.82	0.89	0.81	0.4	0.1	0.09	0.17	0.17	-0.24	-0.36	-0.43	-0.26	0.33	0.27	0.88	-0.09	-0.46	0.1	-0.02	-0.01	-0.01	-0.01	-0.03	-0.05	-0.08	-0.11	-0.13	-0.15	-0.16	-0.18	-0.19	-0.2	-0.19	-0.19	-0.19	-0.17
CM	0.24	0.25	0.25	-0.23	0.1	0.85	1	0.78	0.04	-0.31	0.96	0.87	0.88	0.83	0.78	0.68	0.21	-0.02	0.03	0.11	0.11	-0.19	-0.31	-0.34	-0.29	0.18	0.16	0.76	-0.18	-0.37	0.13	0	0.01	0	-0.01	-0.03	-0.06	-0.09	-0.12	-0.15	-0.16	-0.18	-0.2	-0.21	-0.22	-0.22	-0.22	-0.22	-0.21
VLDL	0.3	0.3	0.3	-0.25	0.42	0.93	0.78	1	0.34	-0.38	0.76	0.78	0.85	0.83	0.97	0.95	0.62	0.34	0.3	0.37	0.37	-0.16	-0.39	-0.44	-0.31	0.29	0.27	0.74	0.02	-0.49	0.09	-0.03	-0.02	-0.01	-0.01	-0.02	-0.04	-0.07	-0.1	-0.12	-0.14	-0.16	-0.18	-0.19	-0.2	-0.2	-0.2	-0.2	-0.18
LDL	0.23	0.27	0.25	-0.2	0.93	0.12	0.04	0.34	1	-0.08	0.07	-0.02	0.14	0.09	0.4	0.3	0.64	0.93	0.99	0.97	0.97	0.35	-0.18	-0.2	0	0.44	0.63	-0.02	0.01	-0.29	-0.02	0	0	0.01	0.02	0.02	0.02	0.01	-0.01	-0.03	-0.04	-0.06	-0.07	-0.08	-0.09	-0.09	-0.1	-0.1	-0.09
HDL	-0.36	-0.37	-0.36	0.2	0.19	-0.32	-0.31	-0.38	-0.08	1	-0.28	-0.34	-0.38	-0.39	-0.38	-0.42	-0.01	0.04	-0.1	-0.23	-0.13	0.75	0.89	0.72	0.89	-0.09	-0.03	-0.35	0.28	0.85	-0.01	0.02	0.02	0	-0.01	-0.01	0.01	0.04	0.08	0.12	0.14	0.16	0.17	0.19	0.2	0.21	0.21	0.22	0.21
CM-1	0.26	0.27	0.27	-0.25	0.13	0.85	0.96	0.76	0.07	-0.28	1	0.82	0.79	0.76	0.75	0.63	0.2	-0.01	0.06	0.14	0.15	-0.13	-0.3	-0.36	-0.24	0.25	0.21	0.81	-0.2	-0.38	0.12	0	0.01	0.01	-0.01	-0.03	-0.06	-0.09	-0.12	-0.15	-0.16	-0.18	-0.2	-0.22	-0.22	-0.22	-0.23	-0.22	-0.21
CM-2	0.21	0.21	0.22	-0.19	0.04	0.87	0.87	0.78	-0.02	-0.34	0.82	1	0.84	0.81	0.76	0.7	0.25	-0.03	-0.04	0.03	0.01	-0.33	-0.33	-0.32	-0.31	0.14	0.08	0.7	-0.08	-0.37	0.12	-0.02	-0.02	-0.03	-0.04	-0.05	-0.07	-0.1	-0.13	-0.15	-0.16	-0.17	-0.18	-0.19	-0.19	-0.19	-0.18	-0.18	-0.17
VLDL-L1	0.22	0.23	0.23	-0.22	0.17	0.85	0.88	0.85	0.14	-0.38	0.79	0.84	1	0.92	0.85	0.8	0.37	0.12	0.12	0.2	0.18	-0.28	-0.38	-0.36	-0.33	0.22	0.2	0.66	-0.09	-0.44	0.1	-0.03	-0.03	-0.03	-0.03	-0.04	-0.06	-0.09	-0.11	-0.14	-0.15	-0.17	-0.19	-0.2	-0.21	-0.2	-0.21	-0.2	-0.19
VLDL-L2	0.24	0.24	0.24	-0.21	0.13	0.82	0.83	0.83	0.09	-0.39	0.76	0.81	0.92	1	0.8	0.81	0.34	0.08	0.07	0.14	0.12	-0.3	-0.37	-0.35	-0.33	0.15	0.09	0.64	-0.06	-0.42	0.11	-0.01	-0.01	-0.02	-0.02	-0.04	-0.06	-0.08	-0.11	-0.13	-0.15	-0.16	-0.18	-0.2	-0.2	-0.2	-0.2	-0.2	-0.18
VLDL_L3	0.31	0.3	0.31	-0.26	0.46	0.89	0.78	0.97	0.4	-0.38	0.75	0.76	0.85	0.8	1	0.91	0.56	0.36	0.37	0.45	0.46	-0.1	-0.38	-0.42	-0.36	0.29	0.36	0.72	-0.1	-0.48	0.1	-0.03	-0.02	-0.02	-0.02	-0.03	-0.06	-0.09	-0.12	-0.14	-0.16	-0.18	-0.2	-0.21	-0.21	-0.21	-0.21	-0.21	-0.2
VLDL-M	0.29	0.27	0.29	-0.22	0.38	0.81	0.68	0.95	0.3	-0.42	0.63	0.7	0.8	0.81	0.91	1	0.64	0.35	0.25	0.31	0.31	-0.19	-0.37	-0.38	-0.35	0.13	0.1	0.58	0.12	-0.44	0.1	-0.03	-0.03	-0.02	-0.01	-0.02	-0.04	-0.07	-0.09	-0.11	-0.12	-0.14	-0.16	-0.18	-0.18	-0.19	-0.19	-0.19	-0.18
VLDL-S	0.1	0.1	0.1	-0.11	0.76	0.4	0.21	0.62	0.64	-0.01	0.2	0.25	0.37	0.34	0.56	0.64	1	0.83	0.57	0.49	0.5	0.1	-0.12	-0.1	0.12	0.33	0.24	0.07	0.63	-0.19	-0.02	0.01	0.01	0.02	0.03	0.04	0.04	0.04	0.05	0.05	0.04	0.03	0.02	0	-0.01	-0.01	-0.02	-0.02	-0.01
LDL-L	0.14	0.16	0.15	-0.13	0.94	0.1	-0.02	0.34	0.93	0.04	-0.01	-0.03	0.12	0.08	0.36	0.35	0.83	1	0.89	0.81	0.82	0.32	-0.07	-0.06	0.14	0.37	0.46	-0.16	0.36	-0.16	-0.03	0.02	0.02	0.02	0.03	0.04	0.04	0.04	0.04	0.03	0.02	0.01	0	-0.02	-0.02	-0.02	-0.03	-0.03	-0.02
LDL-M	0.25	0.28	0.26	-0.2	0.89	0.09	0.03	0.3	0.99	-0.1	0.06	-0.04	0.12	0.07	0.37	0.25	0.57	0.89	1	0.98	0.98	0.34	-0.2	-0.22	-0.03	0.45	0.65	-0.02	-0.07	-0.31	-0.02	0	0	0.01	0.02	0.02	0.02	0	-0.01	-0.04	-0.05	-0.07	-0.08	-0.09	-0.1	-0.1	-0.1	-0.1	-0.09
LDL-S	0.31	0.34	0.32	-0.24	0.83	0.17	0.11	0.37	0.97	-0.23	0.14	0.03	0.2	0.14	0.45	0.31	0.49	0.81	0.98	1	0.99	0.28	-0.3	-0.32	-0.16	0.45	0.68	0.1	-0.22	-0.41	0	-0.01	-0.01	0.01	0.02	0.01	0	-0.02	-0.04	-0.07	-0.09	-0.11	-0.12	-0.13	-0.14	-0.14	-0.15	-0.15	-0.14
LDL-VS	0.29	0.32	0.31	-0.23	0.87	0.17	0.11	0.37	0.97	-0.13	0.15	0.01	0.18	0.12	0.46	0.31	0.5	0.82	0.98	0.99	1	0.4	-0.21	-0.26	-0.09	0.42	0.68	0.11	-0.21	-0.32	0.01	-0.01	-0.01	0	0.01	0.01	-0.01	-0.02	-0.04	-0.07	-0.09	-0.1	-0.12	-0.13	-0.13	-0.13	-0.14	-0.14	-0.13
HDL-VL1	-0.12	-0.12	-0.11	0.04	0.54	-0.24	-0.19	-0.16	0.35	0.75	-0.13	-0.33	-0.28	-0.3	-0.1	-0.19	0.1	0.32	0.34	0.28	0.4	1	0.72	0.46	0.6	-0.06	0.21	-0.18	-0.03	0.63	0.02	-0.01	-0.01	-0.01	-0.02	-0.03	-0.03	-0.02	0.01	0.03	0.04	0.05	0.04	0.05	0.05	0.05	0.05	0.05	0.05
HDL-VL2	-0.37	-0.42	-0.38	0.22	0.07	-0.36	-0.31	-0.39	-0.18	0.89	-0.3	-0.33	-0.38	-0.37	-0.38	-0.37	-0.12	-0.07	-0.2	-0.3	-0.21	0.72	1	0.79	0.68	-0.42	-0.28	-0.39	0.22	0.93	0.02	0.01	0.01	-0.01	-0.03	-0.03	-0.02	0.01	0.05	0.09	0.12	0.13	0.15	0.17	0.18	0.19	0.2	0.21	0.2
HDL-L	-0.36	-0.39	-0.36	0.24	-0.03	-0.43	-0.34	-0.44	-0.2	0.72	-0.36	-0.32	-0.36	-0.35	-0.42	-0.38	-0.1	-0.06	-0.22	-0.32	-0.26	0.46	0.79	1	0.53	-0.36	-0.28	-0.54	0.3	0.76	0.01	0.03	0.01	-0.01	-0.02	-0.01	0.01	0.04	0.08	0.11	0.13	0.14	0.16	0.18	0.19	0.2	0.21	0.21	0.21
HDL-M	-0.29	-0.28	-0.28	0.15	0.24	-0.26	-0.29	-0.31	0	0.89	-0.24	-0.31	-0.33	-0.33	-0.36	-0.35	0.12	0.14	-0.03	-0.16	-0.09	0.6	0.68	0.53	1	0.17	0.07	-0.29	0.38	0.64	-0.04	0.02	0.02	0.01	0.01	0.02	0.04	0.07	0.11	0.14	0.16	0.17	0.18	0.19	0.19	0.19	0.19	0.19	0.19
HDL-S	0.15	0.25	0.18	-0.14	0.39	0.33	0.18	0.29	0.44	-0.09	0.25	0.14	0.22	0.15	0.29	0.13	0.33	0.37	0.45	0.45	0.42	-0.06	-0.42	-0.36	0.17	1	0.86	0.34	-0.05	-0.58	-0.07	-0.05	-0.04	-0.02	-0.01	0	0	0	-0.01	-0.01	-0.02	-0.02	-0.03	-0.05	-0.06	-0.07	-0.08	-0.08	-0.08
HDL-VS	0.19	0.28	0.23	-0.17	0.55	0.27	0.16	0.27	0.63	-0.03	0.21	0.08	0.2	0.09	0.36	0.1	0.24	0.46	0.65	0.68	0.68	0.21	-0.28	-0.28	0.07	0.86	1	0.3	-0.34	-0.46	-0.04	-0.06	-0.06	-0.04	-0.03	-0.03	-0.03	-0.04	-0.05	-0.07	-0.07	-0.08	-0.09	-0.1	-0.1	-0.1	-0.12	-0.11	-0.11
VLDL-Size	0.28	0.3	0.27	-0.22	0.02	0.88	0.76	0.74	-0.02	-0.35	0.81	0.7	0.66	0.64	0.72	0.58	0.07	-0.16	-0.02	0.1	0.11	-0.18	-0.39	-0.54	-0.29	0.34	0.3	1	-0.39	-0.49	0.09	-0.02	-0.01	-0.01	-0.01	-0.04	-0.06	-0.09	-0.12	-0.14	-0.16	-0.17	-0.19	-0.2	-0.21	-0.21	-0.21	-0.22	-0.2
LDL-Size	-0.25	-0.27	-0.26	0.15	0.18	-0.09	-0.18	0.02	0.01	0.28	-0.2	-0.08	-0.09	-0.06	-0.1	0.12	0.63	0.36	-0.07	-0.22	-0.21	-0.03	0.22	0.3	0.38	-0.05	-0.34	-0.39	1	0.25	-0.07	0.05	0.04	0.03	0.04	0.06	0.08	0.11	0.14	0.17	0.18	0.19	0.19	0.19	0.18	0.17	0.17	0.17	0.17
HDL-Size	-0.37	-0.43	-0.39	0.24	-0.05	-0.46	-0.37	-0.49	-0.29	0.85	-0.38	-0.37	-0.44	-0.42	-0.48	-0.44	-0.19	-0.16	-0.31	-0.41	-0.32	0.63	0.93	0.76	0.64	-0.58	-0.46	-0.49	0.25	1	0.02	0.05	0.04	0.02	0.01	0	0.01	0.04	0.08	0.11	0.13	0.15	0.17	0.19	0.2	0.21	0.22	0.23	0.23
Min_0	0.07	0.06	0.05	-0.06	0	0.1	0.13	0.09	-0.02	-0.01	0.12	0.12	0.1	0.11	0.1	0.1	-0.02	-0.03	-0.02	0	0.01	0.02	0.02	0.01	-0.04	-0.07	-0.04	0.09	-0.07	0.02	1	-0.04	-0.08	-0.15	-0.23	-0.3	-0.34	-0.35	-0.34	-0.32	-0.32	-0.33	-0.32	-0.31	-0.3	-0.29	-0.28	-0.28	-0.28
Min_100	0.02	0	-0.03	0.11	0.01	-0.02	0	-0.03	0	0.02	0	-0.02	-0.03	-0.01	-0.03	-0.03	0.01	0.02	0	-0.01	-0.01	-0.01	0.01	0.03	0.02	-0.05	-0.06	-0.02	0.05	0.05	-0.04	1	0.98	0.92	0.82	0.71	0.6	0.49	0.41	0.35	0.33	0.34	0.34	0.34	0.34	0.32	0.31	0.29	0.28
Min_250	0.05	0.02	-0.02	0.1	0.01	-0.01	0.01	-0.02	0	0.02	0.01	-0.02	-0.03	-0.01	-0.02	-0.03	0.01	0.02	0	-0.01	-0.01	-0.01	0.01	0.01	0.02	-0.04	-0.06	-0.01	0.04	0.04	-0.08	0.98	1	0.97	0.89	0.79	0.67	0.56	0.46	0.4	0.37	0.38	0.39	0.38	0.37	0.36	0.34	0.32	0.31
Min_500	0.09	0.06	0.01	0.09	0.02	-0.01	0	-0.01	0.01	0	0.01	-0.03	-0.03	-0.02	-0.02	-0.02	0.02	0.02	0.01	0.01	0	-0.01	-0.01	-0.01	0.01	-0.02	-0.04	-0.01	0.03	0.02	-0.15	0.92	0.97	1	0.97	0.88	0.76	0.64	0.53	0.45	0.42	0.43	0.43	0.43	0.41	0.4	0.38	0.36	0.35
Min_1000	0.11	0.08	0.02	0.1	0.02	-0.01	-0.01	-0.01	0.02	-0.01	-0.01	-0.04	-0.03	-0.02	-0.02	-0.01	0.03	0.03	0.02	0.02	0.01	-0.02	-0.03	-0.02	0.01	-0.01	-0.03	-0.01	0.04	0.01	-0.23	0.82	0.89	0.97	1	0.96	0.87	0.75	0.62	0.53	0.49	0.49	0.49	0.48	0.46	0.44	0.42	0.4	0.39
Min_1500	0.1	0.07	0.01	0.11	0.02	-0.03	-0.03	-0.02	0.02	-0.01	-0.03	-0.05	-0.04	-0.04	-0.03	-0.02	0.04	0.04	0.02	0.01	0.01	-0.03	-0.03	-0.01	0.02	0	-0.03	-0.04	0.06	0	-0.3	0.71	0.79	0.88	0.96	1	0.96	0.86	0.72	0.6	0.55	0.54	0.53	0.52	0.49	0.47	0.45	0.42	0.41
Min_2000	0.08	0.06	0	0.12	0.01	-0.05	-0.06	-0.04	0.02	0.01	-0.06	-0.07	-0.06	-0.06	-0.06	-0.04	0.04	0.04	0.02	0	-0.01	-0.03	-0.02	0.01	0.04	0	-0.03	-0.06	0.08	0.01	-0.34	0.6	0.67	0.76	0.87	0.96	1	0.95	0.84	0.71	0.64	0.61	0.59	0.56	0.53	0.5	0.47	0.45	0.43
Min_2500	0.05	0.03	-0.03	0.14	0.01	-0.08	-0.09	-0.07	0.01	0.04	-0.09	-0.1	-0.09	-0.08	-0.09	-0.07	0.04	0.04	0	-0.02	-0.02	-0.02	0.01	0.04	0.07	0	-0.04	-0.09	0.11	0.04	-0.35	0.49	0.56	0.64	0.75	0.86	0.95	1	0.95	0.85	0.77	0.72	0.67	0.63	0.59	0.56	0.52	0.49	0.46
Min_3000	-0.01	-0.03	-0.08	0.18	0	-0.11	-0.12	-0.1	-0.01	0.08	-0.12	-0.13	-0.11	-0.11	-0.12	-0.09	0.05	0.04	-0.01	-0.04	-0.04	0.01	0.05	0.08	0.11	-0.01	-0.05	-0.12	0.14	0.08	-0.34	0.41	0.46	0.53	0.62	0.72	0.84	0.95	1	0.96	0.9	0.84	0.78	0.72	0.67	0.62	0.57	0.53	0.5
Min_3500	-0.08	-0.11	-0.14	0.22	-0.01	-0.13	-0.15	-0.12	-0.03	0.12	-0.15	-0.15	-0.14	-0.13	-0.14	-0.11	0.05	0.03	-0.04	-0.07	-0.07	0.03	0.09	0.11	0.14	-0.01	-0.07	-0.14	0.17	0.11	-0.32	0.35	0.4	0.45	0.53	0.6	0.71	0.85	0.96	1	0.98	0.93	0.86	0.8	0.74	0.68	0.63	0.59	0.55
Min_4000	-0.14	-0.16	-0.19	0.27	-0.01	-0.15	-0.16	-0.14	-0.04	0.14	-0.16	-0.16	-0.15	-0.15	-0.16	-0.12	0.04	0.02	-0.05	-0.09	-0.09	0.04	0.12	0.13	0.16	-0.02	-0.07	-0.16	0.18	0.13	-0.32	0.33	0.37	0.42	0.49	0.55	0.64	0.77	0.9	0.98	1	0.98	0.93	0.87	0.81	0.74	0.69	0.65	0.61
Min_4500	-0.19	-0.21	-0.23	0.32	-0.03	-0.16	-0.18	-0.16	-0.06	0.16	-0.18	-0.17	-0.17	-0.16	-0.18	-0.14	0.03	0.01	-0.07	-0.11	-0.1	0.05	0.13	0.14	0.17	-0.02	-0.08	-0.17	0.19	0.15	-0.33	0.34	0.38	0.43	0.49	0.54	0.61	0.72	0.84	0.93	0.98	1	0.98	0.94	0.88	0.82	0.76	0.72	0.68
Min_5000	-0.23	-0.25	-0.28	0.37	-0.04	-0.18	-0.2	-0.18	-0.07	0.17	-0.2	-0.18	-0.19	-0.18	-0.2	-0.16	0.02	0	-0.08	-0.12	-0.12	0.04	0.15	0.16	0.18	-0.03	-0.09	-0.19	0.19	0.17	-0.32	0.34	0.39	0.43	0.49	0.53	0.59	0.67	0.78	0.86	0.93	0.98	1	0.98	0.94	0.89	0.84	0.79	0.75
Min_5500	-0.26	-0.28	-0.31	0.4	-0.05	-0.19	-0.21	-0.19	-0.08	0.19	-0.22	-0.19	-0.2	-0.2	-0.21	-0.18	0	-0.02	-0.09	-0.13	-0.13	0.05	0.17	0.18	0.19	-0.05	-0.1	-0.2	0.19	0.19	-0.31	0.34	0.38	0.43	0.48	0.52	0.56	0.63	0.72	0.8	0.87	0.94	0.98	1	0.98	0.94	0.9	0.86	0.82
Min_6000	-0.28	-0.31	-0.33	0.43	-0.05	-0.2	-0.22	-0.2	-0.09	0.2	-0.22	-0.19	-0.21	-0.2	-0.21	-0.18	-0.01	-0.02	-0.1	-0.14	-0.13	0.05	0.18	0.19	0.19	-0.06	-0.1	-0.21	0.18	0.2	-0.3	0.34	0.37	0.41	0.46	0.49	0.53	0.59	0.67	0.74	0.81	0.88	0.94	0.98	1	0.98	0.95	0.92	0.88
Min_6500	-0.28	-0.32	-0.34	0.43	-0.05	-0.19	-0.22	-0.2	-0.09	0.21	-0.22	-0.19	-0.2	-0.2	-0.21	-0.19	-0.01	-0.02	-0.1	-0.14	-0.13	0.05	0.19	0.2	0.19	-0.07	-0.1	-0.21	0.17	0.21	-0.29	0.32	0.36	0.4	0.44	0.47	0.5	0.56	0.62	0.68	0.74	0.82	0.89	0.94	0.98	1	0.98	0.96	0.93
Min_7000	-0.29	-0.34	-0.35	0.43	-0.06	-0.19	-0.22	-0.2	-0.1	0.21	-0.23	-0.18	-0.21	-0.2	-0.21	-0.19	-0.02	-0.03	-0.1	-0.15	-0.14	0.05	0.2	0.21	0.19	-0.08	-0.12	-0.21	0.17	0.22	-0.28	0.31	0.34	0.38	0.42	0.45	0.47	0.52	0.57	0.63	0.69	0.76	0.84	0.9	0.95	0.98	1	0.98	0.96
Min_7500	-0.3	-0.35	-0.36	0.43	-0.06	-0.19	-0.22	-0.2	-0.1	0.22	-0.22	-0.18	-0.2	-0.2	-0.21	-0.19	-0.02	-0.03	-0.1	-0.15	-0.14	0.05	0.21	0.21	0.19	-0.08	-0.11	-0.22	0.17	0.23	-0.28	0.29	0.32	0.36	0.4	0.42	0.45	0.49	0.53	0.59	0.65	0.72	0.79	0.86	0.92	0.96	0.98	1	0.98
Min_8000	-0.3	-0.35	-0.36	0.41	-0.05	-0.17	-0.21	-0.18	-0.09	0.21	-0.21	-0.17	-0.19	-0.18	-0.2	-0.18	-0.01	-0.02	-0.09	-0.14	-0.13	0.05	0.2	0.21	0.19	-0.08	-0.11	-0.2	0.17	0.23	-0.28	0.28	0.31	0.35	0.39	0.41	0.43	0.46	0.5	0.55	0.61	0.68	0.75	0.82	0.88	0.93	0.96	0.98	1
Min_8500	-0.3	-0.34	-0.36	0.39	-0.03	-0.16	-0.19	-0.17	-0.07	0.21	-0.19	-0.16	-0.18	-0.17	-0.18	-0.16	0	-0.01	-0.08	-0.13	-0.12	0.05	0.2	0.2	0.19	-0.07	-0.1	-0.2	0.17	0.22	-0.28	0.27	0.31	0.35	0.39	0.41	0.42	0.45	0.49	0.53	0.58	0.65	0.72	0.79	0.85	0.89	0.93	0.96	0.98
Min_9000	-0.3	-0.33	-0.36	0.38	-0.05	-0.17	-0.2	-0.18	-0.08	0.2	-0.2	-0.17	-0.18	-0.17	-0.19	-0.17	-0.01	-0.02	-0.09	-0.13	-0.13	0.04	0.19	0.19	0.17	-0.07	-0.11	-0.2	0.17	0.21	-0.29	0.28	0.31	0.36	0.4	0.42	0.42	0.44	0.47	0.51	0.56	0.63	0.69	0.76	0.81	0.86	0.9	0.94	0.96
Min_9500	-0.3	-0.33	-0.36	0.35	-0.03	-0.16	-0.19	-0.17	-0.07	0.19	-0.19	-0.17	-0.17	-0.16	-0.18	-0.16	0	0	-0.07	-0.12	-0.11	0.04	0.18	0.17	0.18	-0.06	-0.09	-0.19	0.17	0.2	-0.29	0.27	0.31	0.36	0.4	0.42	0.42	0.42	0.45	0.48	0.54	0.6	0.66	0.73	0.78	0.83	0.87	0.91	0.94
Min_10000	-0.17	-0.17	-0.2	0.18	-0.02	-0.11	-0.12	-0.11	-0.04	0.12	-0.12	-0.13	-0.11	-0.1	-0.13	-0.1	0.01	0	-0.04	-0.07	-0.07	0.01	0.09	0.07	0.15	0.01	-0.04	-0.12	0.11	0.1	-0.3	0.24	0.27	0.32	0.36	0.39	0.39	0.38	0.37	0.37	0.4	0.44	0.47	0.51	0.54	0.57	0.59	0.63	0.66
[truncated: 4 more columns]
